# Supplementary material for: Distinct respiratory microbiota associates with lung cancer clinicopathological characteristics
Source: Front Oncol. 2023 Feb 2;13:847182. doi: 10.3389/fonc.2023.847182 (PMC9932187; doi:10.3389/fonc.2023.847182)
Supplement: SUPPLEMENTARY TABLE S1 — The detailed software and the corresponding parameters used in the 16S rRNA amplicon analysis. [file Table_1.xlsx]

## Sheet: 16S amplicon Qiime1
Amplicon analysis software parameters
			qiime1
Analysis			Software	Version	Paramenters
Sequencing data processing	Next generation amplicon	Sequence alignment	FLASH	V1.2.7	overlap >=10bp；mismatch rate<0.1
		Sequence quality control	fastp	fastp 0.20.0	low quality sequences(<50%) are removed（cutoff value=5）
		Chimera removal	vsearch	vsearch-2.9.0	Sliva database （16S）
OTU analysis and species annotation	OTU clustering & noise reduction		Uparse	v7.0.1001／v10.0	Identity=97% or noise reduction
	Next generation amplicon	Species annotation	Qiime	Version 1.9.1	16S and Arc annotation database（Silva138.1），method（mothur），confidence interval（0.8~1）
		Heatmap of OTU sequence annotation results	Qiime	Version 1.7.0	make_otu_heatmap_html.py
		Visualization of species annotation results	KronaTools	Version 2.4
		Histogram of relative abundance of species	SVG	Version 5.8.8	top10
Phylogenetic tree construction	Multi-sequence alignment		muscle	v3.8.31	make_phylogeny
	Ways to construct phylogenetic tree		Qiime	Version 1.9.1	call Fasttree software
Sample complexity analysis	Dilution curve		Qiime	Version 1.7.0	alpha_rarefaction.py
	Rank Abundance curve		R	Version 2.15.3
	Distance matrix heat map		SVG	Version 5.8.8	Weighted Unifrac and Unweighted Unifrac
	Diversity index		Qiime	Version 1.9.1	observed_species,shannon,simpson,chao1,ACE,goods_coverage,PD_whole_tre
	Alpha diversity index difference analysis among groups		R	Version 2.15.3	T-test（p<0.05\ wilcox\Tukey
Multi-sample comparison and analysis	UPGMA sample clustering tree		Qiime	V1.9.1	Weighted Unifrac and Unweighted Unifrac
	Community structure difference between groups（Anosim、 MRPP、Adonis）		R	Version 2.15.3	R package = vegan
	PCA		R	Version 2.15.3	R package = ade4，ggplot2
	PCoA		R	Version 2.15.3	R package =ade4，ggplot2
	NMDS		R	Version 2.15.3	R package = vegan
	Beta diversity index difference analysis among groups		R	Version 2.15.3	T-test（p<0.05\ wilcox\Tukey
Community structure difference analysis	MetaStat		R	Version 2.15.3	q value （Benjamini and Hochberg FDR） < 0.05
	metastat heat map		R	Version 3.4.0	R package = ComplexHeatmap，circlize
	LEfSe		LEfSe	LEfSe 1.0	LDA Score>4
	simper		R	Version 3.2.4	R package = vegan
	T-test		R	Version 2.15.3	t.test.sub.R
Prediction model	Random forest		R	Version 3.2.1	R package =randomForest
