# Supplementary material for: Distinct respiratory microbiota associates with lung cancer clinicopathological characteristics
Source: Front Oncol. 2023 Feb 2;13:847182. doi: 10.3389/fonc.2023.847182 (PMC9932187; doi:10.3389/fonc.2023.847182)
Supplement: SUPPLEMENTARY TABLE S2 — Relative abundance of the top 30 respiratory taxa at the phylum (A) and genus (B) levels by pathological statuses (LUSC vs. LUAD vs. BPD). [file Table_2.xlsx]

## Sheet: Phylum
Taxonomy	Proteobacteria	Firmicutes	Bacteroidetes	Actinobacteria	unidentified_Bacteria	Fusobacteria	Acidobacteria	Spirochaetes	Calditrichaeota	Verrucomicrobia	Tenericutes	Nitrospirae	Chloroflexi	Cyanobacteria	Gemmatimonadetes	Rokubacteria	Latescibacteria	Dadabacteria	Planctomycetes	Hydrogenedentes	Thaumarchaeota	Euryarchaeota	Fibrobacteres	Deferribacteres	Melainabacteria	Elusimicrobia	Zixibacteria	unidentified_Archaea	Armatimonadetes	Deinococcus-Thermus	Others
LUSC	0.785901	0.112538	0.027132	0.002838	0.015306	0.001199	0.000983	0.000115	0.001287	0.000569	0.002016	0.000961	0.000381	0.000535	0.00028	4e-06	0.000188	0.0006	0.000431	0.000116	2.3e-05	6.8e-05	1e-06	1.2e-05	2.4e-05	0	5.2e-05	1.2e-05	7e-06	2.9e-05	0.046391
LUAD	0.849237	0.057144	0.012802	0.007328	0.016828	0.000588	0.002843	4.8e-05	0.002173	0.00058	0.000171	0.001214	0.000557	0.000387	0.000645	0.000249	0.000229	0.000617	0.000661	8.8e-05	2e-05	1.7e-05	2.3e-05	1.6e-05	3.9e-05	8e-06	3.2e-05	4e-06	1e-05	4e-05	0.045401
BPD	0.604948	0.16093	0.032129	0.076871	0.00344	0.014565	0.014027	0.009197	6e-06	0.006164	0.000114	0.000195	0.004138	0.005248	0.002575	0.000103	0.000692	5.7e-05	8.6e-05	0	0.000298	1.1e-05	0.000103	0.000177	0.000246	9.2e-05	0	6.9e-05	0.000114	4e-05	0.063365

## Sheet: Genus
Taxonomy	Haemophilus	Streptococcus	Sphingomonas	Brevundimonas	Leucothrix	Limnobacter	Prevotella	Aggregatibacter	Sulfurovum	Bifidobacterium	Lactobacillus	unidentified_Lachnospiraceae	Pseudomonas	unidentified_Enterobacteriaceae	Salipaludibacillus	Planktotalea	Blautia	Prosthecochloris	Alloprevotella	Lachnoclostridium	Fusobacterium	Denitromonas	Porphyromonas	Enterococcus	Collinsella	unidentified_Spirochaetaceae	Devosia	Catonella	unidentified_Clostridiales	Faecalibacterium	Others
LUSC	0.095437	0.048199	0.000327	0.20296	0.044156	0.216868	0.013334	0.011898	0.014152	0.000618	0.003947	0.012889	0.082063	0.012105	0.005555	0.003922	0.002472	0.001819	0.003686	0.00591	0.001095	0.000931	0.001492	0.000152	2.9e-05	6.3e-05	0.017827	0.002054	0.002819	0.004554	0.186666
LUAD	0.001966	0.00166	0.000975	0.343231	0.006371	0.258184	0.000103	9.6e-05	0.016703	0.003356	0.002486	0.004044	0.091345	0.005132	0.003119	0.006271	0.003017	0.003732	0.000122	0.000747	0.000542	0.003075	2e-05	0.000458	0.000666	5e-06	0.030921	2.6e-05	0.003633	0.00586	0.202133
BPD	0.135864	0.001871	0.157027	0.120446	0	0.076545	8e-05	0	0	0.044954	0.04817	0.005666	0.027224	0.006301	0	0	0.021473	0	0.000561	0.000664	0.014502	1.7e-05	0.011738	0.011137	0.009466	0.009151	0.011543	6e-06	0.001906	0.003256	0.280432
