# Supplementary material for: Distinct respiratory microbiota associates with lung cancer clinicopathological characteristics
Source: Front Oncol. 2023 Feb 2;13:847182. doi: 10.3389/fonc.2023.847182 (PMC9932187; doi:10.3389/fonc.2023.847182)
Supplement: SUPPLEMENTARY TABLE S3 — Anosim analysis between different pathology and lung cancer TNM stages. [file Table_3.xlsx]

## Sheet: Anoism LUSC LUAD BPD
Group	R-value	P value
LUSC-LUAD	0.1661	0.002
LUAD-BPD	0.4307	0.009
LUSC-BPD	0.3036	0.019

## Sheet: Anoism LC1 LC2 LC3 BPD
Group	R-value	P value
LC.I-LC.II	0.09964	0.169
LC.III-LC.II	0.005794	0.387
LC.III-LC.I	0.00215	0.422
BPD-LC.II	0.2079	0.04
BPD-LC.I	0.4422	0.012
BPD-LC.III	0.2897	0.027
