# Supplementary material for: Distinct respiratory microbiota associates with lung cancer clinicopathological characteristics
Source: Front Oncol. 2023 Feb 2;13:847182. doi: 10.3389/fonc.2023.847182 (PMC9932187; doi:10.3389/fonc.2023.847182)
Supplement: SUPPLEMENTARY TABLE S4 — Comparisons of bacterial floral alpha and beta diversity between different pathology and lung cancer stages. LCL and UCL refer to lower confidence limit and upper confidence limit in the Wilcoxon test, respectively. [file Table_4.xlsx]

## Sheet: alpha_Chao1
Group-Pair	Difference	pvalue	sig.	LCL	UCL
BPD-LUAD	29.946	0.0009	***	12.6109	47.2812
BPD-LUSC	40.7905	0	***	22.8814	58.6995
LUAD-LUSC	10.8444	0.0349	*	0.787986	20.9009
BPD-LC.I	32.2544	0.0005	***	14.4559	50.0528
BPD-LC.II	38.2381	0.0004	***	17.5396	58.9366
BPD-LC.III	33.0952	0.0009	***	14.101	52.0895
LC.I-LC.II	5.98374	0.4068		-8.30051	20.268
LC.I-LC.III	0.840883	0.8864		-10.8379	12.5196
LC.II-LC.III	-5.14286	0.5175		-20.8921	10.6064

## Sheet: alpha_observed OTUs
Group-Pair	Difference	pvalue	sig.	LCL	UCL
BPD-LUAD	31.3302	0.0007	***	13.7067	48.9536
BPD-LUSC	38.519	0.0001	***	20.3122	56.7259
LUAD-LUSC	7.18889	0.1655		-3.03481	17.4126
BPD-LC.I	33.9686	0.0002	***	16.4666	51.4707
BPD-LC.II	42.744	0.0001	***	22.3902	63.0979
BPD-LC.III	31.8571	0.0011	**	13.1792	50.5351
LC.I-LC.II	8.77541	0.2173		-5.27098	22.8218
LC.I-LC.III	-2.1115	0.7153		-13.5958	9.37277
LC.II-LC.III	-10.8869	0.1656		-26.3739	4.60004

## Sheet: alpha_Shannon
Group-Pair	Difference	pvalue	sig.	LCL	UCL
BPD-LUAD	10.9619	0.2613		-8.32174	30.2456
BPD-LUSC	13.4286	0.1835		-6.49348	33.3506
LUAD-LUSC	2.46667	0.6619		-8.72015	13.6535
BPD-LC.I	9.01742	0.3517		-10.1461	28.1809
BPD-LC.II	18.4524	0.1033		-3.83361	40.7384
BPD-LC.III	11.5238	0.2653		-8.92722	31.9748
LC.I-LC.II	9.43496	0.2256		-5.94482	24.8147
LC.I-LC.III	2.50639	0.6925		-10.0681	15.0808
LC.II-LC.III	-6.92857	0.4184		-23.8857	10.0285

## Sheet: beta LUSC LUAD BPD
Group-Pair	Difference	pvalue	sig.	LCL	UCL
BPD-LUAD	533.166	0	***	363.555	702.776
BPD-LUSC	239.633	0.0063	**	67.7898	411.476
LUAD-LUSC	-293.533	0	***	-337.776	-249.289
BPD-LC.I	254.152	0.0003	***	115.199	393.105
BPD-LC.II	182.366	0.0233	*	24.8352	339.896
BPD-LC.III	204.057	0.0055	**	60.1529	347.961
LC.I-LC.II	-71.7863	0.0803		-152.236	8.66349
LC.I-LC.III	-50.0949	0.0435	*	-98.7232	-1.46667
LC.II-LC.III	21.6913	0.6316		-67.0365	110.419
