# Supplementary material for: Distinct respiratory microbiota associates with lung cancer clinicopathological characteristics
Source: Front Oncol. 2023 Feb 2;13:847182. doi: 10.3389/fonc.2023.847182 (PMC9932187; doi:10.3389/fonc.2023.847182)
Supplement: SUPPLEMENTARY TABLE S5 — Comparison of the respiratory bacterial taxa between different lung cancer pathology and TNM stages from phylum to species level. [file Table_5.xlsx]

## Sheet: t_Phylum_LUSC vs LUAD
Taxa	avg(LUSC)	sd(LUSC)	avg(LUAD)	sd(LUAD)	p.value	q.values	interval lower	interval upper
k__Bacteria;p__Actinobacteria;	0.00284032	0.00283559	0.00731601	0.00967207	0.00505322	0.215425	-0.00754618	-0.00140521
k__Bacteria;p__Elusimicrobia;	0	0	8.9e-06	2.69e-05	0.0313662	0.578332	-1.7e-05	-8.33e-07

## Sheet: t_phylum_LUSC vs BPD
Taxa	avg(LUSC)	sd(LUSC)	avg(BPD)	sd(BPD)	p.value	q.values	interval lower	interval upper
k__Bacteria;p__Dadabacteria;	0.00060759	0.000614355	6.29528e-05	0.000134581	9.05874e-05	-0.059451	0.000294608	0.000794666
k__Bacteria;p__Planctomycetes;	0.000431322	0.000467859	8.58448e-05	0.000123321	0.00114411	-0.059451	0.000147763	0.000543192
k__Bacteria;p__Melainabacteria;	2.40365e-05	8.39006e-05	0.000246088	0.000239729	0.0498944	-0.059451	-0.000443965	-1.38758e-07

## Sheet: t_phylum_LUAD vs BPD
Taxa	avg(BPD)	sd(BPD)	avg(LUAD)	sd(LUAD)	p.value	q.values	interval lower	interval upper
k__Bacteria;p__Dadabacteria;	6.29528e-05	0.000134581	0.000621389	0.000894469	0.000276001	0.000750296	-0.000845086	-0.000271786
k__Bacteria;p__Planctomycetes;	8.58448e-05	0.000123321	0.000656999	0.000724044	1.24017e-05	6.74267e-05	-0.000807374	-0.000334934

## Sheet: t_Class_LUSC vs LUAD
Taxa	avg(LUSC)	sd(LUSC)	avg(LUAD)	sd(LUAD)	p.value	q.values	interval lower	interval upper
k__Bacteria;p__Proteobacteria;c__Gammaproteobacteria;	0.502739	0.21257	0.410747	0.116283	0.0363717	0.334117	0.00612921	0.177854
k__Bacteria;p__Proteobacteria;c__Alphaproteobacteria;	0.281374	0.143286	0.435498	0.106066	6.50762e-06	0.000330901	-0.21553	-0.0927183
k__Bacteria;p__Actinobacteria;c__unidentified_Actinobacteria;	0.00152365	0.00153085	0.00519456	0.00764495	0.00295219	0.0750568	-0.00602876	-0.00131307
k__Bacteria;p__Actinobacteria;c__Coriobacteriia;	0.000202975	0.000312608	0.00104069	0.00237964	0.0241343	0.306797	-0.00156084	-0.000114598
k__Bacteria;p__Chloroflexi;c__Chloroflexia;	3.20487e-05	5.19675e-05	0.000101488	0.000169663	0.0128598	0.217965	-0.000123561	-1.53165e-05
k__Bacteria;p__Chloroflexi;c__Dehalococcoidia;	0	0	3.11585e-05	9.84586e-05	0.0394252	0.334117	-6.07387e-05	-1.57824e-06

## Sheet: t_Class_LUSC vs BPD
Taxa	avg(LUSC)	sd(LUSC)	avg(BPD)	sd(BPD)	p.value	q.values	interval lower	interval upper
k__Bacteria;p__Firmicutes;c__Negativicutes;	0.00184147	0.00236162	0.000801218	0.000508316	0.0342161	0.180604	8.19489e-05	0.00199855
k__Bacteria;p__Planctomycetes;c__Phycisphaerae;	0.000381914	0.00035015	8.01218e-05	0.000124554	0.00069916	0.0138358	0.00013929	0.000464294

## Sheet: t_Class_LUAD vs BPD
Taxa	avg(BPD)	sd(BPD)	avg(LUAD)	sd(LUAD)	p.value	q.values	interval lower	interval upper
k__Bacteria;p__Firmicutes;c__Negativicutes;	0.000801218	0.000508316	0.00208762	0.00327333	0.0177051	0.225053	-0.00233978	-0.000233022
k__Bacteria;p__Planctomycetes;c__Phycisphaerae;	8.01218e-05	0.000124554	0.000582218	0.000557303	4.15465e-06	0.000120186	-0.000694576	-0.000309617
k__Archaea;p__Euryarchaeota;c__Methanomicrobia;	0	0	8.01218e-06	2.35459e-05	0.027339	0.225053	-1.50862e-05	-9.38194e-07

## Sheet: t_Order_LUSC vs LUAD
Taxa	avg(LUAD)	sd(LUAD)	avg(LUSC)	sd(LUSC)	p.value	q.values	interval lower	interval upper
k__Bacteria;p__Proteobacteria;c__Gammaproteobacteria;o__Pasteurellales;	0.0020618	0.00410419	0.107357	0.267625	0.0396145	0.177012	-0.205234	-0.00535535
k__Bacteria;p__Proteobacteria;c__Alphaproteobacteria;o__Sphingomonadales;	0.00315591	0.00279061	0.00193761	0.00111022	0.0106761	0.0942125	0.000293281	0.00214331
k__Bacteria;p__Proteobacteria;c__Alphaproteobacteria;o__Caulobacterales;	0.356897	0.146117	0.213703	0.149746	0.000125215	0.00363679	0.0733007	0.213087
k__Bacteria;p__Actinobacteria;c__unidentified_Actinobacteria;o__Bifidobacteriales;	0.00344435	0.00763613	0.000658334	0.0013132	0.0205885	0.119596	0.000446843	0.00512518
k__Bacteria;p__Actinobacteria;c__Coriobacteriia;o__Coriobacteriales;	0.00104069	0.00237964	0.000202975	0.000312608	0.0241343	0.127449	0.000114598	0.00156084
k__Bacteria;p__Proteobacteria;c__Alphaproteobacteria;o__Rhizobiales;	0.0372655	0.012932	0.0243544	0.0129517	7.75612e-05	0.00363679	0.00681302	0.0190093
k__Bacteria;p__Actinobacteria;c__unidentified_Actinobacteria;o__Corynebacteriales;	0.000490523	0.000398432	0.000279091	0.000207626	0.00373602	0.0542553	7.08899e-05	0.000351975
k__Bacteria;p__Proteobacteria;c__Deltaproteobacteria;o__Desulfovibrionales;	0.00036678	0.000423358	0.000108164	0.000181353	0.000565663	0.0109529	0.000116247	0.000400983
k__Bacteria;p__Bacteroidetes;c__Bacteroidia;o__Cytophagales;	0.00066056	0.0010749	0.000243036	0.00033201	0.0180215	0.116317	7.42984e-05	0.000760749
k__Bacteria;p__Actinobacteria;c__unidentified_Actinobacteria;o__Micrococcales;	0.000835047	0.00127195	0.000345859	0.000337392	0.0174672	0.116317	8.92899e-05	0.000889086
k__Bacteria;p__Proteobacteria;c__Alphaproteobacteria;o__Rickettsiales;	7.12194e-05	9.62102e-05	0.000176268	0.000253061	0.0368337	0.177012	-0.000203296	-6.80149e-06
k__Bacteria;p__Chloroflexi;c__Chloroflexia;o__Thermomicrobiales;	9.25852e-05	0.000155348	2.80426e-05	4.60385e-05	0.0113531	0.0942125	1.51687e-05	0.000113916
k__Bacteria;p__Acidobacteria;c__Holophagae;o__Holophagales;	8.90242e-06	2.24173e-05	0	0	0.0107512	0.0942125	2.16751e-06	1.56373e-05
k__Bacteria;p__Firmicutes;c__Clostridia;o__unidentified_Clostridia;	3.56097e-06	1.15295e-05	0	0	0.0441697	0.183269	9.71271e-08	7.02481e-06

## Sheet: t_Order_LUSC vs BPD
Taxa	avg(LUSC)	sd(LUSC)	avg(BPD)	sd(BPD)	p.value	q.values	interval lower	interval upper
k__Bacteria;p__Proteobacteria;c__Gammaproteobacteria;o__unidentified_Gammaproteobacteria;	0.229606	0.160909	0.0910813	0.127734	0.0322623	0.0618053	0.0140752	0.262975
k__Bacteria;p__Proteobacteria;c__Gammaproteobacteria;o__Pseudomonadales;	0.0958751	0.0692366	0.0362551	0.0518876	0.0257869	0.0618053	0.0085909	0.110649
k__Bacteria;p__Actinobacteria;c__unidentified_Actinobacteria;o__Corynebacteriales;	0.000279091	0.000207626	0.0173063	0.013886	0.0175916	0.0618053	-0.0298696	-0.00418483
k__Bacteria;p__Proteobacteria;c__Gammaproteobacteria;o__Cellvibrionales;	0.000794541	0.00199962	5.72298e-06	1.51416e-05	0.0391366	0.0618053	4.20726e-05	0.00153556
k__Bacteria;p__Bacteroidetes;c__Bacteroidia;o__Flavobacteriales;	0.00204043	0.00425897	0.00017169	0.000207795	0.023369	0.0618053	0.000271687	0.0034658
k__Bacteria;p__Firmicutes;c__Negativicutes;o__Selenomonadales;	0.00184147	0.00236162	0.000801218	0.000508316	0.0342161	0.0618053	8.19489e-05	0.00199855
k__Bacteria;p__Actinobacteria;c__unidentified_Actinobacteria;o__Micrococcales;	0.000345859	0.000337392	0.00119038	0.000768054	0.0266678	0.0618053	-0.00155615	-0.000132896
k__Bacteria;p__Proteobacteria;c__Deltaproteobacteria;o__Desulfobacterales;	0.000305798	0.000706793	2.86149e-05	3.02832e-05	0.0407981	0.0618053	1.24015e-05	0.000541965
k__Bacteria;p__Planctomycetes;c__Phycisphaerae;o__Phycisphaerales;	0.000375237	0.0003369	7.43988e-05	0.000127585	0.000666771	0.0129632	0.0001404	0.000461276
k__Bacteria;p__Proteobacteria;c__Alphaproteobacteria;o__Kordiimonadales;	3.47194e-05	7.03643e-05	0	0	0.0113792	0.0618053	8.44499e-06	6.09939e-05
k__Bacteria;p__Proteobacteria;c__Gammaproteobacteria;o__Orbales;	1.33536e-06	7.31408e-06	7.43988e-05	6.71486e-05	0.0280733	0.0618053	-0.000135168	-1.09584e-05

## Sheet: t_Order_LUAD vs BPD
Taxa	avg(BPD)	sd(BPD)	avg(LUAD)	sd(LUAD)	p.value	q.values	interval lower	interval upper
k__Bacteria;p__Proteobacteria;c__Alphaproteobacteria;o__Caulobacterales;	0.134828	0.199788	0.356897	0.146117	0.0254401	0.133689	-0.40773	-0.0364082
k__Bacteria;p__Proteobacteria;c__Gammaproteobacteria;o__unidentified_Gammaproteobacteria;	0.0910813	0.127734	0.273392	0.0975649	0.00829339	0.126135	-0.301099	-0.063523
k__Bacteria;p__Proteobacteria;c__Gammaproteobacteria;o__Pseudomonadales;	0.0362551	0.0518876	0.108405	0.0437101	0.00928351	0.126135	-0.120504	-0.0237952
k__Bacteria;p__Actinobacteria;c__unidentified_Actinobacteria;o__Corynebacteriales;	0.0173063	0.013886	0.000490523	0.000398432	0.0185051	0.133689	0.00397339	0.0296582
k__Bacteria;p__Proteobacteria;c__Gammaproteobacteria;o__Xanthomonadales;	0.00188858	0.0020579	0.00423666	0.00320822	0.0256897	0.133689	-0.00435389	-0.000342261
k__Bacteria;p__Firmicutes;c__Negativicutes;o__Selenomonadales;	0.000801218	0.000508316	0.00208762	0.00327333	0.0177051	0.133689	-0.00233978	-0.000233022
k__Bacteria;p__Planctomycetes;c__Phycisphaerae;o__Phycisphaerales;	7.43988e-05	0.000127585	0.000529694	0.000459066	4.2154e-06	0.000171824	-0.000625234	-0.000285356
k__Bacteria;p__Chloroflexi;c__Chloroflexia;o__Thermomicrobiales;	2.28919e-05	6.05664e-05	9.25852e-05	0.000155348	0.0439458	0.143435	-0.000137316	-2.07006e-06
k__Bacteria;p__Bacteroidetes;c__Rhodothermia;o__Balneolales;	0	0	1.95853e-05	5.89405e-05	0.0309641	0.140236	-3.7293e-05	-1.87763e-06
k__Bacteria;p__Proteobacteria;c__Gammaproteobacteria;o__Orbales;	7.43988e-05	6.71486e-05	0	0	0.0262386	0.133689	1.22967e-05	0.000136501

## Sheet: t_Family_LUSC vs LUAD
Taxa	avg(LUSC)	sd(LUSC)	avg(LUAD)	sd(LUAD)	p.value	q.values	interval lower	interval upper
k__Bacteria;p__Proteobacteria;c__Gammaproteobacteria;o__Pasteurellales;f__Pasteurellaceae;	0.107357	0.267625	0.0020618	0.00410419	0.0396145	0.221124	0.00535535	0.205234
k__Bacteria;p__Proteobacteria;c__Alphaproteobacteria;o__Sphingomonadales;f__Sphingomonadaceae;	0.00193761	0.00111022	0.00315591	0.00279061	0.0106761	0.154604	-0.00214331	-0.000293281
k__Bacteria;p__Proteobacteria;c__Alphaproteobacteria;o__Caulobacterales;f__Caulobacteraceae;	0.204686	0.143718	0.345616	0.142946	9.64572e-05	0.00640264	-0.208498	-0.0733624
k__Bacteria;p__Actinobacteria;c__unidentified_Actinobacteria;o__Bifidobacteriales;f__Bifidobacteriaceae;	0.000658334	0.0013132	0.00344435	0.00763613	0.0205885	0.189645	-0.00512518	-0.000446843
k__Bacteria;p__Actinobacteria;c__Coriobacteriia;o__Coriobacteriales;f__Coriobacteriaceae;	2.53719e-05	0.000103339	0.000672133	0.00164638	0.0117565	0.154604	-0.00114268	-0.000150839
k__Bacteria;p__Proteobacteria;c__Alphaproteobacteria;o__Rhizobiales;f__unidentified_Rhizobiales;	0.0189341	0.0130484	0.0321262	0.0144875	0.000113581	0.00640264	-0.019611	-0.00677315
k__Bacteria;p__Firmicutes;c__Clostridia;o__Clostridiales;f__Christensenellaceae;	0.000120183	0.000152093	0.00151252	0.00307143	0.00401179	0.113074	-0.0023166	-0.000468074
k__Bacteria;p__Acidobacteria;c__Acidobacteriia;o__Solibacterales;f__unidentified_Solibacterales;	1.33536e-05	3.38187e-05	5.25243e-05	0.000109319	0.0285653	0.189645	-7.40836e-05	-4.25774e-06
k__Bacteria;p__Proteobacteria;c__Alphaproteobacteria;o__Rhizobiales;f__Beijerinckiaceae;	0.000265737	0.000245713	0.000759376	0.00150789	0.0363819	0.215881	-0.000954645	-3.26339e-05
k__Bacteria;p__Proteobacteria;c__Deltaproteobacteria;o__Desulfovibrionales;f__Desulfovibrionaceae;	0.000105494	0.000174299	0.00036678	0.000423358	0.000459561	0.0172705	-0.000402526	-0.000120046
k__Bacteria;p__Actinobacteria;c__unidentified_Actinobacteria;o__Micrococcales;f__Cellulomonadaceae;	9.34754e-06	2.27674e-05	0.000488743	0.0012522	0.0137131	0.154604	-0.000855681	-0.00010311
k__Bacteria;p__Bacteroidetes;c__Bacteroidia;o__Bacteroidales;f__Rikenellaceae;	0.000251048	0.000768352	0.000713084	0.00101945	0.0285961	0.189645	-0.000874338	-4.97329e-05
k__Bacteria;p__Bacteroidetes;c__Bacteroidia;o__Cytophagales;f__Cytophagaceae;	0.000162914	0.000307071	0.000474499	0.000759284	0.0163852	0.167936	-0.000564034	-5.9135e-05
k__Bacteria;p__unidentified_Bacteria;c__unidentified_Bacteria;o__Campylobacterales;f__Helicobacteraceae;	0.000180274	0.000454548	8.90242e-06	2.24173e-05	0.0481048	0.221124	1.5269e-06	0.000341216
k__Bacteria;p__Actinobacteria;c__unidentified_Actinobacteria;o__Corynebacteriales;f__Corynebacteriaceae;	6.67682e-05	7.46388e-05	0.00014867	0.000194507	0.0130785	0.154604	-0.000145965	-1.78398e-05
k__Bacteria;p__Actinobacteria;c__unidentified_Actinobacteria;o__Frankiales;f__Acidothermaceae;	2.67073e-06	1.01638e-05	1.69146e-05	3.95928e-05	0.0253296	0.189645	-2.6657e-05	-1.83077e-06
k__Bacteria;p__Firmicutes;c__Negativicutes;o__Selenomonadales;f__Acidaminococcaceae;	6.40974e-05	0.000156964	0.000158463	0.000198651	0.0250092	0.189645	-0.000176538	-1.2193e-05
k__Bacteria;p__Firmicutes;c__Clostridia;o__Clostridiales;f__Caldicoprobacteraceae;	0	0	5.60852e-05	0.000131043	0.00626878	0.14135	-9.54548e-05	-1.67157e-05
k__Bacteria;p__Firmicutes;c__Bacilli;o__Bacillales;f__Paenibacillaceae;	3.33841e-05	9.29642e-05	9.43657e-05	0.000150418	0.0333996	0.209195	-0.000117034	-4.92951e-06
k__Bacteria;p__Acidobacteria;c__Holophagae;o__Holophagales;f__Holophagaceae;	0	0	8.90242e-06	2.24173e-05	0.0107512	0.154604	-1.56373e-05	-2.16751e-06
k__Bacteria;p__Firmicutes;c__Clostridia;o__Clostridiales;f__Defluviitaleaceae;	1.33536e-06	7.31408e-06	9.79266e-06	2.28471e-05	0.0244532	0.189645	-1.57842e-05	-1.13044e-06
k__Bacteria;p__Firmicutes;c__Clostridia;o__unidentified_Clostridia;f__unidentified_Clostridia;	0	0	3.56097e-06	1.15295e-05	0.0441697	0.221124	-7.02481e-06	-9.71271e-08

[truncated: 26 more sheets: t_Family_LUSC vs BPD, t_Family_LUAD vs BPD, t_Genus_LUSC vs LUAD, t_Genus_LUSC vs BPD, t_Genus_LUAD vs BPD, t_Species_LUSC vs LUAD, t_Species_LUSC vs BPD, t_Species_LUAD vs BPD, t_Phylum_LC.I vs LC.II, t_phylum_LC.I vs LC.III, t_phylum_LC.II vs LC.III, t_Class_LC.I vs LC.II, t_Class_LC.I vs LC.III, t_Class_LC.II vs LC.III, t_Order_LC.I vs LC.II, t_Order_LC.I vs LC.III, t_Order_LC.II vs LC.III, t_Family_LC.I vs LC.II, t_Family_LC.I vs LC.III, t_Family_LC.II vs LC.III …]
