# Supplementary material for: Distinct respiratory microbiota associates with lung cancer clinicopathological characteristics
Source: Front Oncol. 2023 Feb 2;13:847182. doi: 10.3389/fonc.2023.847182 (PMC9932187; doi:10.3389/fonc.2023.847182)
Supplement: SUPPLEMENTARY TABLE S6 — Comparison of respiratory bacterial taxa and diversity between lung cancer with and without antibiotic exposure. [file Table_6.xlsx]

## Sheet: Phylum
Taxa	avg(LC.abx)	sd(LC.abx)	avg(LC.nonabx)	sd(LC.nonabx)	p.value	q.values	interval lower	interval upper
k__Bacteria;p__Proteobacteria;	0.806809	0.201564	0.80411	0.230763	0.955444	0.621386	-0.0932177	0.0986156
k__Bacteria;p__Firmicutes;	0.103663	0.168351	0.074568	0.134704	0.409991	0.401719	-0.0410757	0.0992657
k__Bacteria;p__Bacteroidetes;	0.0135054	0.027407	0.0238787	0.0604295	0.296465	0.361068	-0.0300369	0.00929012
k__Bacteria;p__Actinobacteria;	0.0076662	0.0110257	0.0142813	0.0556768	0.422395	0.401719	-0.0230229	0.00979273
k__Bacteria;p__unidentified_Bacteria;	0.0103418	0.0435131	0.0183593	0.0549665	0.464634	0.401719	-0.0297391	0.013704
k__Bacteria;p__Fusobacteria;	0.00132929	0.00430898	0.00245353	0.0140171	0.600976	0.492252	-0.0054006	0.00315213
k__Bacteria;p__Acidobacteria;	0.00121397	0.00115555	0.0044206	0.014828	0.138247	0.3545	-0.00748293	0.00106967
k__Bacteria;p__Spirochaetes;	7.2838e-05	0.000189087	0.00137433	0.00907855	0.320792	0.361068	-0.00390991	0.00130692
k__Bacteria;p__Calditrichaeota;	0.0019472	0.00917078	0.00147162	0.00428034	0.782247	0.583566	-0.00297567	0.00392682
k__Bacteria;p__Verrucomicrobia;	0.00036419	0.00061887	0.00153212	0.00538719	0.139162	0.3545	-0.00272889	0.000393022
k__Bacteria;p__Tenericutes;	0.000914117	0.00333029	0.000788137	0.00498661	0.891245	0.611022	-0.00170181	0.00195377
k__Bacteria;p__Nitrospirae;	0.00150168	0.00577211	0.000714556	0.00222547	0.459682	0.401719	-0.00134552	0.00291976
k__Bacteria;p__Cyanobacteria;	0.000331413	0.000375574	0.00121164	0.00327044	0.0679511	0.3545	-0.00182784	6.73911e-05
k__Bacteria;p__Chloroflexi;	0.00035205	0.000633557	0.00108573	0.00310224	0.114015	0.3545	-0.00164937	0.000182006
k__Bacteria;p__Gemmatimonadetes;	0.000379971	0.00125826	0.000873982	0.00256934	0.251491	0.361068	-0.00134566	0.000357642
k__Bacteria;p__Rokubacteria;	3.39911e-05	9.18572e-05	0.000224832	0.00129791	0.310216	0.361068	-0.000564886	0.000183205
k__Bacteria;p__Latescibacteria;	0.000121397	0.000500008	0.000343379	0.00094448	0.170842	0.3545	-0.000541746	9.77815e-05
k__Bacteria;p__Dadabacteria;	0.00058149	0.000784718	0.000560035	0.000770608	0.903028	0.611022	-0.000328634	0.000371544
k__Bacteria;p__Planctomycetes;	0.000560852	0.000766606	0.000501988	0.000520991	0.701641	0.559891	-0.000247799	0.000365529
k__Bacteria;p__Hydrogenedentes;	0.000100759	0.000405353	8.58448e-05	0.000262187	0.852658	0.603164	-0.00014555	0.000175379
k__Archaea;p__Thaumarchaeota;	3.6419e-05	9.83144e-05	4.98717e-05	0.00023209	0.719532	0.559891	-8.78775e-05	6.09721e-05
k__Archaea;p__Euryarchaeota;	5.22006e-05	0.000184532	2.28919e-05	6.64335e-05	0.387122	0.401643	-3.85208e-05	9.7138e-05
k__Bacteria;p__Fibrobacteres;	6.06983e-06	1.76938e-05	3.51555e-05	0.000142726	0.164561	0.3545	-7.05001e-05	1.23288e-05
k__Bacteria;p__Deferribacteres;	1.33536e-05	4.44146e-05	3.67906e-05	0.000117606	0.209519	0.361068	-6.0362e-05	1.3488e-05
k__Bacteria;p__Melainabacteria;	4.12749e-05	0.000120385	6.21353e-05	0.000133134	0.463406	0.401719	-7.72587e-05	3.55379e-05
k__Bacteria;p__Elusimicrobia;	1.21397e-06	6.97371e-06	1.96217e-05	8.30408e-05	0.129112	0.3545	-4.23717e-05	5.55631e-06
k__Bacteria;p__Zixibacteria;	2.42793e-05	0.000101614	4.7419e-05	0.000132785	0.375033	0.401643	-7.47697e-05	2.84903e-05
k__Bacteria;p__Armatimonadetes;	3.6419e-06	1.16953e-05	2.86149e-05	8.65414e-05	0.0516552	0.3545	-5.01322e-05	1.86171e-07
k__Bacteria;p__Deinococcus-Thermus;	3.03492e-05	9.3432e-05	4.1696e-05	8.69112e-05	0.581103	0.488838	-5.22076e-05	2.95139e-05
k__Archaea;p__unidentified_Archaea;	0	0	1.96217e-05	7.36522e-05	0.0683197	0.3545	-4.0777e-05	1.53371e-06
k__Bacteria;p__Lentisphaerae;	4.85587e-06	2.78948e-05	1.30811e-05	6.51055e-05	0.435718	0.401719	-2.91514e-05	1.27009e-05
k__Bacteria;p__Synergistetes;	3.88469e-05	8.75888e-05	3.51555e-05	7.43346e-05	0.843182	0.603164	-3.34631e-05	4.0846e-05
k__Bacteria;p__Thermotogae;	0	0	1.1446e-05	5.60614e-05	0.159429	0.3545	-2.75487e-05	4.65674e-06
k__Bacteria;p__Atribacteria;	2.42793e-06	9.70699e-06	1.06284e-05	4.75243e-05	0.246314	0.361068	-2.22283e-05	5.82737e-06
k__Bacteria;p__Gracilibacteria;	0	0	1.7169e-05	5.66547e-05	0.0390855	0.3545	-3.34421e-05	-8.95836e-07
k__Bacteria;p__Candidatus_Moranbacteria;	0	0	4.08785e-06	2.04351e-05	0.167861	0.3545	-9.9575e-06	1.78181e-06
k__Bacteria;p__Parcubacteria;	0	0	4.08785e-06	1.87277e-05	0.133089	0.3545	-9.46706e-06	1.29137e-06
k__Bacteria;p__Berkelbacteria;	0	0	1.63514e-06	1.1446e-05	0.322325	0.361068	-4.9228e-06	1.65253e-06
k__Bacteria;p__Chlamydiae;	0	0	2.45271e-06	1.26899e-05	0.182406	0.35484	-6.09767e-06	1.19226e-06
k__Bacteria;p__Caldiserica;	4.85587e-06	1.66312e-05	0	0	0.103236	0.3545	-1.04131e-06	1.0753e-05
k__Bacteria;p__Candidatus_Liptonbacteria;	0	0	1.63514e-06	1.1446e-05	0.322325	0.361068	-4.9228e-06	1.65253e-06
k__Bacteria;p__Candidatus_Nomurabacteria;	0	0	8.17569e-07	5.72298e-06	0.322325	0.361068	-2.4614e-06	8.26264e-07
k__Bacteria;p__Margulisbacteria;	1.21397e-06	6.97371e-06	8.17569e-07	5.72298e-06	0.787455	0.583566	-2.5318e-06	3.32459e-06
k__Archaea;p__Crenarchaeota;	0	0	1.63514e-06	8.00877e-06	0.159429	0.3545	-3.93553e-06	6.65249e-07
k__Bacteria;p__Candidatus_Yanofskybacteria;	0	0	8.17569e-07	5.72298e-06	0.322325	0.361068	-2.4614e-06	8.26264e-07
k__Bacteria;p__Aquificae;	1.21397e-06	6.97371e-06	0	0	0.324813	0.361068	-1.2588e-06	3.68674e-06
k__Bacteria;p__Candidatus_Zambryskibacteria;	0	0	8.17569e-07	5.72298e-06	0.322325	0.361068	-2.4614e-06	8.26264e-07
Others	0.0479468	0.101306	0.0466897	0.113383	0.958273	0.621386	-0.0464568	0.0489709

## Sheet: Class
Taxa	avg(LC.abx)	sd(LC.abx)	avg(LC.nonabx)	sd(LC.nonabx)	p.value	q.values	interval lower	interval upper
k__Bacteria;p__Proteobacteria;c__Gammaproteobacteria;	0.440964	0.18269	0.427612	0.196687	0.753949	0.357741	-0.0712414	0.0979454
k__Bacteria;p__Firmicutes;c__Bacilli;	0.0300044	0.113659	0.0333078	0.122672	0.900884	0.371904	-0.0559886	0.0493819
k__Bacteria;p__Proteobacteria;c__Alphaproteobacteria;	0.363832	0.156628	0.373136	0.160583	0.794767	0.357933	-0.0803715	0.0617629
k__Bacteria;p__Firmicutes;c__Clostridia;	0.0662243	0.107021	0.0389081	0.0581213	0.187243	0.228163	-0.0137696	0.068402
k__Bacteria;p__Bacteroidetes;c__Bacteroidia;	0.01154	0.025825	0.0187052	0.0582982	0.451503	0.274355	-0.0260362	0.0117058
k__Bacteria;p__Actinobacteria;c__unidentified_Actinobacteria;	0.00576391	0.00869999	0.0111099	0.0463862	0.435096	0.274355	-0.0189805	0.00828838
k__Bacteria;p__unidentified_Bacteria;c__unidentified_Bacteria;	0.0103418	0.0435131	0.0183593	0.0549665	0.464634	0.274355	-0.0297391	0.013704
k__Bacteria;p__Bacteroidetes;c__Chlorobia;	0.00170684	0.00742269	0.00464134	0.0193912	0.340525	0.232006	-0.00903666	0.00316766
k__Bacteria;p__Fusobacteria;c__Fusobacteriia;	0.00132929	0.00430898	0.00245353	0.0140171	0.600976	0.308364	-0.0054006	0.00315213
k__Bacteria;p__Acidobacteria;c__Acidobacteriia;	0.0002173	0.000483127	0.00186651	0.00991088	0.250628	0.228163	-0.00450045	0.00120203
k__Bacteria;p__Actinobacteria;c__Coriobacteriia;	0.00120061	0.00273527	0.0017169	0.00931159	0.716097	0.345958	-0.00334283	0.00231026
k__Bacteria;p__Spirochaetes;c__Spirochaetia;	6.43402e-05	0.000185198	0.00136371	0.00908	0.321647	0.228163	-0.00390817	0.00130944
k__Bacteria;p__Calditrichaeota;c__unidentified_Calditrichaeota;	0.0019472	0.00917078	0.00147162	0.00428034	0.782247	0.357933	-0.00297567	0.00392682
k__Bacteria;p__Firmicutes;c__Erysipelotrichia;	0.00443219	0.00818866	0.00118139	0.00157555	0.0309298	0.228163	0.000316745	0.00618486
k__Bacteria;p__Verrucomicrobia;c__Verrucomicrobiae;	0.00036419	0.00061887	0.00153212	0.00538719	0.139162	0.228163	-0.00272889	0.000393022
k__Bacteria;p__Acidobacteria;c__unidentified_Acidobacteria;	0.000802432	0.000858772	0.00151904	0.00495296	0.326298	0.228163	-0.00216764	0.000734416
k__Bacteria;p__Tenericutes;c__Mollicutes;	0.000914117	0.00333029	0.000788137	0.00498661	0.891245	0.371904	-0.00170181	0.00195377
k__Bacteria;p__Proteobacteria;c__Deltaproteobacteria;	0.0020079	0.00450166	0.00334304	0.00592053	0.250383	0.228163	-0.00363028	0.00096
k__Bacteria;p__Nitrospirae;c__Nitrospira;	0.00147983	0.00577749	0.000688393	0.00222863	0.457681	0.274355	-0.00134328	0.00292614
k__Bacteria;p__Cyanobacteria;c__unidentified_Cyanobacteria;	0.000253719	0.000336468	0.00116994	0.00317753	0.0507899	0.228163	-0.00183572	3.27361e-06
k__Bacteria;p__Firmicutes;c__Negativicutes;	0.00296693	0.00396218	0.00116095	0.00127624	0.0158011	0.228163	0.000359809	0.00325216
k__Bacteria;p__Gemmatimonadetes;c__unidentified_Gemmatimonadetes;	5.09866e-05	7.51293e-05	0.000597643	0.00225995	0.0971395	0.228163	-0.00119627	0.000102954
k__Bacteria;p__Actinobacteria;c__Acidimicrobiia;	0.000597271	0.00199844	0.00108982	0.00240956	0.317382	0.228163	-0.00146718	0.00048208
k__Bacteria;p__Actinobacteria;c__Thermoleophilia;	7.76939e-05	0.00011634	0.000291055	0.00090177	0.10805	0.228163	-0.000475244	4.85224e-05
k__Bacteria;p__Chloroflexi;c__Chloroflexia;	6.91961e-05	0.000116914	0.000139804	0.000460491	0.309529	0.228163	-0.000208508	6.72911e-05
k__Bacteria;p__Bacteroidetes;c__Ignavibacteria;	0.000220942	0.000706419	0.000485636	0.000921133	0.145647	0.228163	-0.000623217	9.38282e-05
k__Bacteria;p__Planctomycetes;c__Phycisphaerae;	0.000526861	0.000648374	0.000425136	0.000339122	0.412032	0.267031	-0.000145831	0.000349282
k__Bacteria;p__Chloroflexi;c__Anaerolineae;	0.000101973	0.000176362	0.000259169	0.000463601	0.0349295	0.228163	-0.000302932	-1.14605e-05
k__Bacteria;p__Gemmatimonadetes;c__Longimicrobia;	7.2838e-06	2.11379e-05	5.8865e-05	0.000343363	0.299548	0.228163	-0.000150455	4.7293e-05
k__Bacteria;p__Acidobacteria;c__Holophagae;	4.24888e-05	0.000121815	0.000134081	0.000447413	0.17905	0.228163	-0.000226387	4.32024e-05
k__Archaea;p__Thaumarchaeota;c__Nitrososphaeria;	3.6419e-05	9.83144e-05	4.00609e-05	0.000189497	0.909766	0.371904	-6.74314e-05	6.01476e-05
k__Bacteria;p__Chloroflexi;c__Ktedonobacteria;	6.06983e-06	2.03317e-05	5.55947e-05	0.000190345	0.0769761	0.228163	-0.000104613	5.56328e-06
k__Archaea;p__Euryarchaeota;c__Methanobacteria;	3.7633e-05	0.000183566	4.90542e-06	1.32682e-05	0.314211	0.228163	-3.24585e-05	9.79136e-05
k__Bacteria;p__Fibrobacteres;c__Fibrobacteria;	4.85587e-06	1.66312e-05	3.18852e-05	0.000130833	0.159154	0.228163	-6.50125e-05	1.09538e-05
k__Bacteria;p__Deferribacteres;c__unidentified_Deferribacteres;	1.33536e-05	4.44146e-05	3.67906e-05	0.000117606	0.209519	0.228163	-6.0362e-05	1.3488e-05
k__Bacteria;p__Planctomycetes;c__Planctomycetacia;	1.09257e-05	4.39675e-05	2.61622e-05	0.000107728	0.378471	0.251413	-4.95307e-05	1.90577e-05
k__Bacteria;p__Actinobacteria;c__Rubrobacteria;	1.94235e-05	0.000111579	2.86149e-05	9.81287e-05	0.702488	0.345668	-5.70641e-05	3.86812e-05
k__Bacteria;p__Bacteroidetes;c__Rhodothermia;	3.7633e-05	0.000150542	4.66014e-05	0.000116896	0.773925	0.357933	-7.1194e-05	5.3257e-05
k__Bacteria;p__Melainabacteria;c__unidentified_Melainabacteria;	3.27771e-05	0.000115264	4.90542e-05	0.000106703	0.520577	0.300706	-6.65998e-05	3.40457e-05
k__Bacteria;p__Chloroflexi;c__Dehalococcoidia;	8.49777e-06	1.9414e-05	2.77974e-05	9.95509e-05	0.192375	0.228163	-4.86147e-05	1.00155e-05
k__Bacteria;p__Chloroflexi;c__unidentified_Chloroflexi;	2.54933e-05	0.000104954	3.02501e-05	6.96427e-05	0.820055	0.363167	-4.65249e-05	3.70114e-05
k__Bacteria;p__Deinococcus-Thermus;c__Deinococci;	3.03492e-05	9.3432e-05	4.1696e-05	8.69112e-05	0.581103	0.308364	-5.22076e-05	2.95139e-05
k__Bacteria;p__Armatimonadetes;c__Fimbriimonadia;	3.6419e-06	1.16953e-05	2.77974e-05	8.62334e-05	0.0586423	0.228163	-4.92272e-05	9.16332e-07
k__Archaea;p__unidentified_Archaea;c__unidentified_Archaea;	0	0	1.96217e-05	7.36522e-05	0.0683197	0.228163	-4.0777e-05	1.53371e-06
k__Bacteria;p__Lentisphaerae;c__Oligosphaeria;	4.85587e-06	2.78948e-05	1.06284e-05	6.32232e-05	0.57526	0.308364	-2.622e-05	1.46749e-05
k__Archaea;p__Euryarchaeota;c__Methanomicrobia;	1.21397e-05	3.67776e-05	1.79865e-05	6.44207e-05	0.603466	0.308364	-2.81649e-05	1.64711e-05
k__Bacteria;p__Firmicutes;c__Limnochordia;	1.33536e-05	6.98677e-05	6.54055e-06	2.06014e-05	0.589502	0.308364	-1.85708e-05	3.2197e-05
k__Bacteria;p__Synergistetes;c__Synergistia;	3.88469e-05	8.75888e-05	3.51555e-05	7.43346e-05	0.843182	0.367287	-3.34631e-05	4.0846e-05
k__Bacteria;p__Thermotogae;c__unidentified_Thermotogae;	0	0	1.1446e-05	5.60614e-05	0.159429	0.228163	-2.75487e-05	4.65674e-06
k__Bacteria;p__Gracilibacteria;c__unidentified_Gracilibacteria;	0	0	1.1446e-05	5.17184e-05	0.127904	0.228163	-2.63012e-05	3.40929e-06
k__Bacteria;p__Spirochaetes;c__unidentified_Spirochaetes;	8.49777e-06	3.43415e-05	9.81083e-06	3.7944e-05	0.871191	0.371904	-1.73951e-05	1.47689e-05
k__Bacteria;p__Fibrobacteres;c__Chitinivibrionia;	1.21397e-06	6.97371e-06	3.27028e-06	2.28919e-05	0.557735	0.308364	-9.03301e-06	4.92039e-06
k__Bacteria;p__Gracilibacteria;c__Candidatus_Peribacteria;	0	0	4.08785e-06	2.34805e-05	0.228926	0.228163	-1.08322e-05	2.65655e-06
k__Bacteria;p__Lentisphaerae;c__Lentisphaeria;	0	0	2.45271e-06	1.7169e-05	0.322325	0.228163	-7.38421e-06	2.47879e-06
k__Bacteria;p__Rokubacteria;c__unidentified_Rokubacteria;	2.42793e-06	1.39474e-05	4.08785e-06	2.04351e-05	0.66317	0.332478	-9.21622e-06	5.89639e-06
k__Bacteria;p__Candidatus_Liptonbacteria;c__unidentified_Candidatus_Liptonbacteria;	0	0	1.63514e-06	1.1446e-05	0.322325	0.228163	-4.9228e-06	1.65253e-06
k__Archaea;p__Euryarchaeota;c__Thermoplasmata;	2.42793e-06	1.39474e-05	0	0	0.324813	0.228163	-2.5176e-06	7.37347e-06
k__Bacteria;p__Elusimicrobia;c__unidentified_Elusimicrobia;	0	0	1.63514e-06	1.1446e-05	0.322325	0.228163	-4.9228e-06	1.65253e-06
k__Bacteria;p__Chlamydiae;c__unidentified_Chlamydiae;	0	0	2.45271e-06	1.26899e-05	0.182406	0.228163	-6.09767e-06	1.19226e-06
k__Bacteria;p__Caldiserica;c__Caldisericia;	4.85587e-06	1.66312e-05	0	0	0.103236	0.228163	-1.04131e-06	1.0753e-05
k__Bacteria;p__Candidatus_Yanofskybacteria;c__unidentified_Candidatus_Yanofskybacteria;	0	0	8.17569e-07	5.72298e-06	0.322325	0.228163	-2.4614e-06	8.26264e-07
k__Bacteria;p__Candidatus_Zambryskibacteria;c__unidentified_Candidatus_Zambryskibacteria;	0	0	8.17569e-07	5.72298e-06	0.322325	0.228163	-2.4614e-06	8.26264e-07
k__Bacteria;p__Actinobacteria;c__Nitriliruptoria;	1.21397e-06	6.97371e-06	0	0	0.324813	0.228163	-1.2588e-06	3.68674e-06
k__Bacteria;p__Aquificae;c__unidentified_Aquificae;	1.21397e-06	6.97371e-06	0	0	0.324813	0.228163	-1.2588e-06	3.68674e-06
k__Bacteria;p__Armatimonadetes;c__Chthonomonadetes;	0	0	8.17569e-07	5.72298e-06	0.322325	0.228163	-2.4614e-06	8.26264e-07
Others	0.0495905	0.10084	0.0498922	0.113393	0.989959	0.398554	-0.0478964	0.0472931

## Sheet: Order
Taxa	avg(LC.abx)	sd(LC.abx)	avg(LC.nonabx)	sd(LC.nonabx)	p.value	q.values	interval lower	interval upper
k__Bacteria;p__Proteobacteria;c__Gammaproteobacteria;o__Pasteurellales;	0.0652422	0.215041	0.0430973	0.181493	0.628494	0.583018	-0.0689177	0.113207
k__Bacteria;p__Firmicutes;c__Bacilli;o__Lactobacillales;	0.0252602	0.112584	0.0284849	0.122564	0.90268	0.688701	-0.0556062	0.0491567
k__Bacteria;p__Proteobacteria;c__Alphaproteobacteria;o__Sphingomonadales;	0.00248985	0.00152159	0.0251231	0.111164	0.160619	0.441685	-0.0545673	0.00930081
k__Bacteria;p__Proteobacteria;c__Alphaproteobacteria;o__Caulobacterales;	0.303377	0.160455	0.273547	0.178578	0.4329	0.486731	-0.0455525	0.105213
k__Bacteria;p__Proteobacteria;c__Alphaproteobacteria;o__Rhodobacterales;	0.0222508	0.0891429	0.0410542	0.119	0.41643	0.478737	-0.0646184	0.0270115
k__Bacteria;p__Firmicutes;c__Clostridia;o__Clostridiales;	0.0662073	0.107024	0.0388738	0.058114	0.186968	0.441685	-0.0137523	0.0684193
k__Bacteria;p__Proteobacteria;c__Gammaproteobacteria;o__Thiotrichales;	0.00227619	0.00953853	0.0322433	0.0999857	0.0423683	0.441685	-0.0588602	-0.00107405
k__Bacteria;p__Proteobacteria;c__Gammaproteobacteria;o__unidentified_Gammaproteobacteria;	0.247797	0.118744	0.237778	0.145973	0.733852	0.622104	-0.0484472	0.0684862
k__Bacteria;p__Bacteroidetes;c__Bacteroidia;o__Bacteroidales;	0.00993996	0.0255761	0.0163023	0.0584093	0.50332	0.516935	-0.0252221	0.0124974
k__Bacteria;p__unidentified_Bacteria;c__unidentified_Bacteria;o__Campylobacterales;	0.0103272	0.0435054	0.0183029	0.0549718	0.466944	0.501679	-0.0296965	0.0137451
k__Bacteria;p__Actinobacteria;c__unidentified_Actinobacteria;o__Bifidobacteriales;	0.00418818	0.00860459	0.00717744	0.0432673	0.640255	0.58451	-0.0157428	0.00976425
k__Bacteria;p__Proteobacteria;c__Gammaproteobacteria;o__Pseudomonadales;	0.0992927	0.0530377	0.0965631	0.0613662	0.830818	0.666288	-0.0226329	0.0280922
k__Bacteria;p__Proteobacteria;c__Gammaproteobacteria;o__Enterobacteriales;	0.0143017	0.0305988	0.00759604	0.0078594	0.226251	0.441685	-0.004347	0.0177584
k__Bacteria;p__Bacteroidetes;c__Chlorobia;o__Chlorobiales;	0.00170684	0.00742269	0.00464134	0.0193912	0.340525	0.454658	-0.00903666	0.00316766
k__Bacteria;p__Firmicutes;c__Bacilli;o__Bacillales;	0.00474418	0.0217586	0.00482121	0.0163584	0.986254	0.708462	-0.00899395	0.0088399
k__Bacteria;p__Fusobacteria;c__Fusobacteriia;o__Fusobacteriales;	0.00132929	0.00430898	0.00245353	0.0140171	0.600976	0.566442	-0.0054006	0.00315213
k__Bacteria;p__Actinobacteria;c__Coriobacteriia;o__Coriobacteriales;	0.00120061	0.00273527	0.00171117	0.00930619	0.718968	0.614362	-0.00333564	0.00231452
k__Bacteria;p__Proteobacteria;c__Alphaproteobacteria;o__Rhizobiales;	0.0329313	0.0160637	0.030031	0.0143707	0.406255	0.478737	-0.00403091	0.00983154
k__Bacteria;p__Spirochaetes;c__Spirochaetia;o__Spirochaetales;	6.43402e-05	0.000185198	0.00136371	0.00908	0.321647	0.441685	-0.00390817	0.00130944
k__Bacteria;p__Calditrichaeota;c__unidentified_Calditrichaeota;o__Calditrichales;	0.0019472	0.00917078	0.00147162	0.00428034	0.782247	0.642725	-0.00297567	0.00392682
k__Bacteria;p__Actinobacteria;c__unidentified_Actinobacteria;o__Corynebacteriales;	0.000418818	0.000385565	0.00281162	0.0077419	0.0357977	0.441685	-0.00462021	-0.000165399
k__Bacteria;p__Firmicutes;c__Erysipelotrichia;o__Erysipelotrichales;	0.00443219	0.00818866	0.00118139	0.00157555	0.0309298	0.441685	0.000316745	0.00618486
k__Bacteria;p__Acidobacteria;c__unidentified_Acidobacteria;o__unidentified_Acidobacteria;	0.000802432	0.000858772	0.00151904	0.00495296	0.326298	0.441685	-0.00216764	0.000734416
k__Bacteria;p__Tenericutes;c__Mollicutes;o__Mycoplasmatales;	0.000604555	0.00327301	0.000742353	0.00499243	0.880392	0.676529	-0.00195443	0.00167883
k__Bacteria;p__Proteobacteria;c__Gammaproteobacteria;o__Alteromonadales;	0.00121882	0.00481719	0.00199487	0.00578671	0.511849	0.520688	-0.00312113	0.00156904
k__Bacteria;p__Proteobacteria;c__Gammaproteobacteria;o__Cellvibrionales;	0.00118847	0.00538112	0.000864988	0.00233461	0.74662	0.623038	-0.00168583	0.0023328
k__Bacteria;p__Acidobacteria;c__Acidobacteriia;o__Acidobacteriales;	4.00609e-05	6.09202e-05	0.000761157	0.00428811	0.245013	0.441685	-0.00195295	0.000510757
k__Bacteria;p__Acidobacteria;c__Acidobacteriia;o__Solibacterales;	0.000144462	0.000483014	0.000824927	0.00406991	0.252241	0.441685	-0.00186042	0.000499494
k__Bacteria;p__Nitrospirae;c__Nitrospira;o__Nitrospirales;	0.00147983	0.00577749	0.000688393	0.00222863	0.457681	0.49884	-0.00134328	0.00292614
k__Bacteria;p__Verrucomicrobia;c__Verrucomicrobiae;o__Verrucomicrobiales;	0.000337483	0.000616488	0.000958191	0.00298293	0.163544	0.441685	-0.00150175	0.00026033
k__Bacteria;p__Cyanobacteria;c__unidentified_Cyanobacteria;o__unidentified_Cyanobacteria;	0.000248863	0.000335436	0.00111271	0.00298885	0.0504698	0.441685	-0.00172953	1.83757e-06
k__Bacteria;p__Proteobacteria;c__Alphaproteobacteria;o__unidentified_Alphaproteobacteria;	0.000704101	0.000874142	0.0010751	0.00262052	0.362098	0.463712	-0.00117864	0.000436636
k__Bacteria;p__Proteobacteria;c__Gammaproteobacteria;o__Xanthomonadales;	0.00419304	0.00384083	0.00349266	0.00261409	0.364673	0.463712	-0.000836551	0.00223732
k__Bacteria;p__Bacteroidetes;c__Bacteroidia;o__Flavobacteriales;	0.000819427	0.00287883	0.00129421	0.00345938	0.501983	0.516935	-0.00187647	0.000926902
k__Bacteria;p__Firmicutes;c__Negativicutes;o__Selenomonadales;	0.00296693	0.00396218	0.00116095	0.00127624	0.0158011	0.441685	0.000359809	0.00325216
k__Bacteria;p__Gemmatimonadetes;c__unidentified_Gemmatimonadetes;o__Gemmatimonadales;	5.09866e-05	7.51293e-05	0.000597643	0.00225995	0.0971395	0.441685	-0.00119627	0.000102954
k__Bacteria;p__Proteobacteria;c__Gammaproteobacteria;o__Oceanospirillales;	0.00225069	0.00367417	0.000869894	0.00191334	0.0534095	0.441685	-2.1184e-05	0.00278278
k__Bacteria;p__Proteobacteria;c__Deltaproteobacteria;o__Myxococcales;	0.000371474	0.000966211	0.000863353	0.00215356	0.164992	0.441685	-0.00119094	0.000207181
k__Bacteria;p__Proteobacteria;c__Gammaproteobacteria;o__Chromatiales;	0.000417604	0.00170809	0.000772603	0.00215455	0.40935	0.478737	-0.00120703	0.000497038
k__Bacteria;p__Bacteroidetes;c__Bacteroidia;o__Chitinophagales;	0.000118969	0.000186693	0.000527332	0.00142175	0.0525579	0.441685	-0.000821415	4.68849e-06
k__Bacteria;p__Proteobacteria;c__Deltaproteobacteria;o__Desulfovibrionales;	0.000331413	0.000400142	0.000475008	0.00113206	0.417814	0.478737	-0.000495351	0.000208161
k__Bacteria;p__Verrucomicrobia;c__Verrucomicrobiae;o__Chthoniobacterales;	1.94235e-05	6.01924e-05	0.000287784	0.00124897	0.139738	0.441685	-0.00062766	9.09386e-05
k__Bacteria;p__Proteobacteria;c__Gammaproteobacteria;o__Immundisolibacterales;	0.0010428	0.00184268	0.000391616	0.000896843	0.0662767	0.441685	-4.57332e-05	0.0013481
k__Bacteria;p__Bacteroidetes;c__Bacteroidia;o__Cytophagales;	0.000605769	0.000842515	0.00044721	0.000910719	0.421309	0.478737	-0.000232236	0.000549354
k__Bacteria;p__Actinobacteria;c__Acidimicrobiia;o__Actinomarinales;	0.000261003	0.000977248	0.000384258	0.00115521	0.604554	0.566442	-0.000595325	0.000348815
k__Bacteria;p__Actinobacteria;c__unidentified_Actinobacteria;o__Micrococcales;	0.000791506	0.0013275	0.00061563	0.000753816	0.493755	0.516935	-0.000337318	0.000689071
k__Bacteria;p__Proteobacteria;c__Deltaproteobacteria;o__Bdellovibrionales;	0.000286496	0.000937701	0.000288602	0.000705439	0.991281	0.708462	-0.000386452	0.00038224
k__Bacteria;p__Proteobacteria;c__Deltaproteobacteria;o__Desulfuromonadales;	0.000139606	0.000506846	0.000251811	0.000706198	0.404985	0.478737	-0.000378941	0.00015453
k__Bacteria;p__Proteobacteria;c__Deltaproteobacteria;o__Desulfobacterales;	0.000194235	0.000769031	0.000336021	0.000891854	0.445363	0.490419	-0.000509933	0.000226361
k__Bacteria;p__Proteobacteria;c__Deltaproteobacteria;o__Bradymonadales;	3.6419e-05	0.000148672	0.000134081	0.000542091	0.236511	0.441685	-0.000261092	6.57675e-05
k__Bacteria;p__Proteobacteria;c__Alphaproteobacteria;o__Micropepsales;	3.6419e-06	1.53975e-05	8.50272e-05	0.000462774	0.224658	0.441685	-0.000214407	5.16367e-05
k__Bacteria;p__Chloroflexi;c__Chloroflexia;o__Chloroflexales;	2.42793e-06	1.39474e-05	7.11285e-05	0.000446494	0.287163	0.441685	-0.000197032	5.96307e-05
k__Bacteria;p__Actinobacteria;c__Thermoleophilia;o__Solirubrobacterales;	3.6419e-05	6.59513e-05	0.000132446	0.00044288	0.141483	0.441685	-0.00022511	3.3056e-05
k__Bacteria;p__Actinobacteria;c__Thermoleophilia;o__Gaiellales;	3.7633e-05	6.48592e-05	0.000138169	0.000467405	0.143842	0.441685	-0.000236508	3.54355e-05
k__Bacteria;p__Bacteroidetes;c__Ignavibacteria;o__Ignavibacteriales;	0.000142034	0.000537855	0.000268163	0.000701171	0.360445	0.463712	-0.000399067	0.00014681
k__Bacteria;p__Actinobacteria;c__unidentified_Actinobacteria;o__Frankiales;	0.000115327	0.000185959	0.000188858	0.000412614	0.277874	0.441685	-0.000207604	6.05406e-05
k__Bacteria;p__Gemmatimonadetes;c__Longimicrobia;o__Longimicrobiales;	7.2838e-06	2.11379e-05	5.8865e-05	0.000343363	0.299548	0.441685	-0.000150455	4.7293e-05
k__Bacteria;p__Planctomycetes;c__Phycisphaerae;o__Phycisphaerales;	0.000497726	0.000545074	0.000391616	0.000301153	0.313856	0.441685	-0.000103694	0.000315916
k__Bacteria;p__Bacteroidetes;c__Bacteroidia;o__Sphingobacteriales;	4.97726e-05	0.000103128	0.00011773	0.000348707	0.204309	0.441685	-0.000173884	3.79697e-05
k__Bacteria;p__Bacteroidetes;c__Ignavibacteria;o__unidentified_Ignavibacteria;	1.09257e-05	4.93424e-05	9.07502e-05	0.000352082	0.123935	0.441685	-0.000182274	2.26246e-05
k__Bacteria;p__Proteobacteria;c__Deltaproteobacteria;o__Desulfarculales;	8.13358e-05	0.000231541	0.000185588	0.000383789	0.129499	0.441685	-0.000239694	3.1189e-05
k__Bacteria;p__Actinobacteria;c__Acidimicrobiia;o__unidentified_Acidimicrobiia;	9.71173e-05	0.000343163	0.000197852	0.000399306	0.226437	0.441685	-0.00026527	6.38008e-05
k__Bacteria;p__Proteobacteria;c__Gammaproteobacteria;o__Aeromonadales;	0.000183309	0.000431473	7.84866e-05	0.000127986	0.183589	0.441685	-5.19828e-05	0.000261627
k__Bacteria;p__Chloroflexi;c__Anaerolineae;o__Anaerolineales;	2.67073e-05	9.26972e-05	9.89259e-05	0.000254434	0.0739876	0.441685	-0.000151642	7.20492e-06
k__Bacteria;p__Actinobacteria;c__unidentified_Actinobacteria;o__Propionibacteriales;	0.000151746	0.000158594	0.000213386	0.000320528	0.252669	0.441685	-0.000168167	4.48872e-05
k__Bacteria;p__Proteobacteria;c__Alphaproteobacteria;o__Rhodospirillales;	0.000318059	0.000304756	0.000287784	0.000239065	0.633163	0.583018	-9.60467e-05	0.000156596
k__Bacteria;p__Cyanobacteria;c__unidentified_Cyanobacteria;o__Nostocales;	0	0	3.27028e-05	0.000194834	0.245812	0.441685	-8.86656e-05	2.326e-05
k__Bacteria;p__Acidobacteria;c__Acidobacteriia;o__unidentified_Acidobacteriia;	1.21397e-06	6.97371e-06	4.1696e-05	0.00018156	0.125521	0.441685	-9.26834e-05	1.17193e-05
k__Archaea;p__Thaumarchaeota;c__Nitrososphaeria;o__unidentified_Nitrososphaeria;	4.85587e-06	2.78948e-05	2.37095e-05	0.000165967	0.439499	0.489003	-6.74184e-05	2.97111e-05
k__Bacteria;p__Proteobacteria;c__Gammaproteobacteria;o__Cardiobacteriales;	3.6419e-06	1.53975e-05	3.10676e-05	0.000161752	0.24407	0.441685	-7.41664e-05	1.9315e-05
k__Archaea;p__Euryarchaeota;c__Methanobacteria;o__Methanobacteriales;	3.7633e-05	0.000183566	4.90542e-06	1.32682e-05	0.314211	0.441685	-3.24585e-05	9.79136e-05
k__Bacteria;p__Proteobacteria;c__Alphaproteobacteria;o__Rickettsiales;	7.2838e-05	9.03896e-05	0.000138987	0.000215905	0.0602236	0.441685	-0.000135221	2.92318e-06
k__Bacteria;p__Chloroflexi;c__Ktedonobacteria;o__Ktedonobacterales;	6.06983e-06	2.03317e-05	4.90542e-05	0.000157352	0.0646642	0.441685	-8.86824e-05	2.71377e-06
k__Bacteria;p__Planctomycetes;c__Phycisphaerae;o__Tepidisphaerales;	0	0	2.53446e-05	0.000143907	0.223643	0.441685	-6.66795e-05	1.59902e-05
k__Bacteria;p__Chloroflexi;c__Anaerolineae;o__unidentified_Anaerolineae;	0	0	2.28919e-05	0.00012129	0.192713	0.441685	-5.77306e-05	1.19467e-05
k__Bacteria;p__Fibrobacteres;c__Fibrobacteria;o__Fibrobacterales;	4.85587e-06	1.66312e-05	3.18852e-05	0.000130833	0.159154	0.441685	-6.50125e-05	1.09538e-05
k__Bacteria;p__Deferribacteres;c__unidentified_Deferribacteres;o__Deferribacterales;	1.33536e-05	4.44146e-05	3.67906e-05	0.000117606	0.209519	0.441685	-6.0362e-05	1.3488e-05
k__Bacteria;p__Proteobacteria;c__Gammaproteobacteria;o__Arenicellales;	1.21397e-06	6.97371e-06	1.88041e-05	0.000104435	0.24566	0.441685	-4.76763e-05	1.2496e-05
k__Bacteria;p__Verrucomicrobia;c__Verrucomicrobiae;o__Opitutales;	0	0	1.55338e-05	9.73819e-05	0.269723	0.441685	-4.35052e-05	1.24375e-05
k__Bacteria;p__Actinobacteria;c__unidentified_Actinobacteria;o__Actinomycetales;	6.79821e-05	0.000117005	5.55947e-05	0.000130279	0.65477	0.591341	-4.25932e-05	6.7368e-05
k__Bacteria;p__Chloroflexi;c__Chloroflexia;o__Thermomicrobiales;	6.31263e-05	0.000111987	6.29528e-05	0.000131603	0.994908	0.708462	-5.37716e-05	5.41184e-05
k__Bacteria;p__Planctomycetes;c__Planctomycetacia;o__unidentified_Planctomycetacia;	2.42793e-06	9.70699e-06	1.47162e-05	9.73398e-05	0.384603	0.477683	-4.04325e-05	1.58558e-05
k__Bacteria;p__Actinobacteria;c__Rubrobacteria;o__Rubrobacterales;	1.94235e-05	0.000111579	2.86149e-05	9.81287e-05	0.702488	0.606039	-5.70641e-05	3.86812e-05
k__Bacteria;p__Proteobacteria;c__Gammaproteobacteria;o__Vibrionales;	4.37028e-05	8.15879e-05	2.94325e-05	9.49337e-05	0.469678	0.501679	-2.4848e-05	5.33886e-05
k__Bacteria;p__Melainabacteria;c__unidentified_Melainabacteria;o__Obscuribacterales;	2.54933e-05	0.00010917	4.49663e-05	0.000101358	0.418006	0.478737	-6.71842e-05	2.82382e-05
k__Bacteria;p__Proteobacteria;c__Alphaproteobacteria;o__Kordiimonadales;	3.03492e-05	0.000111088	2.69798e-05	6.90919e-05	0.877313	0.676529	-4.0269e-05	4.70078e-05
k__Bacteria;p__Chloroflexi;c__unidentified_Chloroflexi;o__unidentified_Chloroflexi;	2.54933e-05	0.000104954	3.02501e-05	6.96427e-05	0.820055	0.663581	-4.65249e-05	3.70114e-05
k__Bacteria;p__Cyanobacteria;c__unidentified_Cyanobacteria;o__Synechococcales;	4.85587e-06	2.18451e-05	2.28919e-05	8.13641e-05	0.145696	0.441685	-4.2518e-05	6.44581e-06
k__Bacteria;p__Proteobacteria;c__Deltaproteobacteria;o__Oligoflexales;	1.69955e-05	5.10976e-05	3.43379e-05	9.5364e-05	0.289811	0.441685	-4.97422e-05	1.50574e-05
k__Bacteria;p__Deinococcus-Thermus;c__Deinococci;o__Deinococcales;	2.30654e-05	8.55879e-05	3.43379e-05	7.80074e-05	0.54673	0.540722	-4.8437e-05	2.58919e-05
k__Bacteria;p__Verrucomicrobia;c__Verrucomicrobiae;o__unidentified_Verrucomicrobiae;	0	0	1.22635e-05	7.04415e-05	0.228926	0.441685	-3.24967e-05	7.96964e-06
k__Bacteria;p__unidentified_Bacteria;c__unidentified_Bacteria;o__unidentified_Bacteria;	1.45676e-05	2.41576e-05	5.64123e-05	0.000101781	0.00771088	0.441685	-7.21685e-05	-1.15209e-05
k__Bacteria;p__Armatimonadetes;c__Fimbriimonadia;o__Fimbriimonadales;	3.6419e-06	1.16953e-05	2.77974e-05	8.62334e-05	0.0586423	0.441685	-4.92272e-05	9.16332e-07
k__Bacteria;p__Actinobacteria;c__unidentified_Actinobacteria;o__Micromonosporales;	0	0	1.06284e-05	6.87949e-05	0.284897	0.441685	-3.03886e-05	9.13181e-06
k__Bacteria;p__Proteobacteria;c__Alphaproteobacteria;o__Sneathiellales;	2.54933e-05	0.000103025	3.18852e-05	9.74379e-05	0.779165	0.642725	-5.17165e-05	3.89327e-05
k__Archaea;p__unidentified_Archaea;c__unidentified_Archaea;o__unidentified_Archaea;	0	0	1.96217e-05	7.36522e-05	0.0683197	0.441685	-4.0777e-05	1.53371e-06
k__Bacteria;p__Bacteroidetes;c__Rhodothermia;o__Rhodothermales;	2.67073e-05	0.000106777	2.53446e-05	6.62792e-05	0.948186	0.708243	-4.05666e-05	4.32918e-05
k__Bacteria;p__Lentisphaerae;c__Oligosphaeria;o__Oligosphaerales;	4.85587e-06	2.78948e-05	1.06284e-05	6.32232e-05	0.57526	0.562202	-2.622e-05	1.46749e-05
k__Bacteria;p__Synergistetes;c__Synergistia;o__Synergistales;	3.88469e-05	8.75888e-05	3.51555e-05	7.43346e-05	0.843182	0.666288	-3.34631e-05	4.0846e-05
k__Bacteria;p__Firmicutes;c__Limnochordia;o__Limnochordales;	1.33536e-05	6.98677e-05	6.54055e-06	2.06014e-05	0.589502	0.562202	-1.85708e-05	3.2197e-05
k__Bacteria;p__Chloroflexi;c__Anaerolineae;o__Ardenticatenales;	3.6419e-06	2.09211e-05	1.30811e-05	5.32397e-05	0.266968	0.441685	-2.62698e-05	7.39136e-06
k__Bacteria;p__Firmicutes;c__Clostridia;o__Thermoanaerobacterales;	3.6419e-06	2.09211e-05	8.17569e-06	5.17052e-05	0.583764	0.562202	-2.09669e-05	1.18993e-05
k__Archaea;p__Thaumarchaeota;c__Nitrososphaeria;o__Nitrosopumilales;	1.21397e-05	6.29326e-05	9.81083e-06	3.61387e-05	0.848352	0.666288	-2.20449e-05	2.67026e-05
k__Bacteria;p__Proteobacteria;c__Gammaproteobacteria;o__Legionellales;	6.06983e-06	2.03317e-05	2.69798e-05	7.05287e-05	0.0549426	0.441685	-4.22771e-05	4.57148e-07
k__Bacteria;p__Acidobacteria;c__Holophagae;o__Holophagales;	4.85587e-06	1.9414e-05	1.30811e-05	5.32397e-05	0.326674	0.441685	-2.48467e-05	8.39623e-06
k__Archaea;p__Thaumarchaeota;c__Nitrososphaeria;o__Nitrososphaerales;	9.71173e-06	5.57897e-05	4.08785e-06	2.34805e-05	0.587199	0.562202	-1.51467e-05	2.63945e-05
k__Bacteria;p__Gracilibacteria;c__unidentified_Gracilibacteria;o__unidentified_Gracilibacteria;	0	0	1.1446e-05	5.17184e-05	0.127904	0.441685	-2.63012e-05	3.40929e-06
k__Bacteria;p__Proteobacteria;c__Gammaproteobacteria;o__Methylococcales;	1.57816e-05	4.35857e-05	2.45271e-05	7.07316e-05	0.490884	0.516935	-3.38944e-05	1.64034e-05
k__Bacteria;p__Proteobacteria;c__Gammaproteobacteria;o__Salinisphaerales;	3.6419e-05	6.96498e-05	3.18852e-05	4.55148e-05	0.743116	0.623038	-2.3096e-05	3.21636e-05
k__Bacteria;p__Actinobacteria;c__unidentified_Actinobacteria;o__Streptomycetales;	8.49777e-06	1.9414e-05	1.30811e-05	4.35693e-05	0.519625	0.523611	-1.87048e-05	9.53809e-06
k__Bacteria;p__Chloroflexi;c__Anaerolineae;o__Caldilineales;	6.06983e-06	1.76938e-05	2.28919e-05	5.66547e-05	0.0566911	0.441685	-3.41385e-05	4.94284e-07
k__Bacteria;p__Bacteroidetes;c__Rhodothermia;o__Balneolales;	1.09257e-05	4.39675e-05	2.12568e-05	5.84567e-05	0.364537	0.463712	-3.28787e-05	1.22165e-05
k__Bacteria;p__Actinobacteria;c__unidentified_Actinobacteria;o__Pseudonocardiales;	1.82095e-05	4.81262e-05	1.79865e-05	3.75281e-05	0.982193	0.708462	-1.96927e-05	2.01386e-05
k__Bacteria;p__Planctomycetes;c__Planctomycetacia;o__Planctomycetales;	4.85587e-06	1.9414e-05	8.99326e-06	3.94429e-05	0.530826	0.529899	-1.72284e-05	8.95364e-06
k__Bacteria;p__Verrucomicrobia;c__Verrucomicrobiae;o__Methylacidiphilales;	0	0	4.90542e-06	3.43379e-05	0.322325	0.441685	-1.47684e-05	4.95758e-06
k__Bacteria;p__Melainabacteria;c__unidentified_Melainabacteria;o__unidentified_Melainabacteria;	7.2838e-06	4.18422e-05	4.08785e-06	2.86149e-05	0.703553	0.606039	-1.35653e-05	1.99572e-05
k__Bacteria;p__Acidobacteria;c__Holophagae;o__Acanthopleuribacterales;	6.06983e-06	2.47787e-05	8.99326e-06	3.68122e-05	0.668485	0.591341	-1.6459e-05	1.06122e-05
k__Bacteria;p__Proteobacteria;c__Deltaproteobacteria;o__unidentified_Deltaproteobacteria;	0	0	8.17569e-06	3.16494e-05	0.0768353	0.441685	-1.72665e-05	9.15066e-07
k__Archaea;p__Euryarchaeota;c__Methanomicrobia;o__Methanomicrobiales;	7.2838e-06	3.53447e-05	1.63514e-06	1.1446e-05	0.380731	0.477683	-7.25594e-06	1.85533e-05
k__Bacteria;p__Spirochaetes;c__unidentified_Spirochaetes;o__unidentified_Spirochaetes;	8.49777e-06	3.43415e-05	9.81083e-06	3.7944e-05	0.871191	0.676529	-1.73951e-05	1.47689e-05
k__Bacteria;p__Thermotogae;c__unidentified_Thermotogae;o__Petrotogales;	0	0	7.35812e-06	3.62707e-05	0.16205	0.441685	-1.77763e-05	3.06003e-06
k__Bacteria;p__Proteobacteria;c__Gammaproteobacteria;o__Orbales;	0	0	1.1446e-05	3.56444e-05	0.0292193	0.441685	-2.16842e-05	-1.20769e-06
k__Bacteria;p__Proteobacteria;c__Deltaproteobacteria;o__Syntrophobacterales;	8.49777e-06	3.12847e-05	1.1446e-05	2.9484e-05	0.669883	0.591341	-1.6694e-05	1.07976e-05
k__Bacteria;p__Thermotogae;c__unidentified_Thermotogae;o__Thermotogales;	0	0	4.08785e-06	2.34805e-05	0.228926	0.441685	-1.08322e-05	2.65655e-06
k__Bacteria;p__Chloroflexi;c__Chloroflexia;o__Kallotenuales;	3.6419e-06	2.09211e-05	5.72298e-06	2.83273e-05	0.703296	0.606039	-1.2917e-05	8.75485e-06
k__Bacteria;p__Deinococcus-Thermus;c__Deinococci;o__Thermales;	7.2838e-06	2.9121e-05	7.35812e-06	2.54335e-05	0.99053	0.708462	-1.25403e-05	1.23917e-05
k__Bacteria;p__Tenericutes;c__Mollicutes;o__Acholeplasmatales;	2.42793e-06	1.39474e-05	8.99326e-06	2.86388e-05	0.171738	0.441685	-1.60447e-05	2.91408e-06
k__Bacteria;p__Lentisphaerae;c__Lentisphaeria;o__Victivallales;	0	0	2.45271e-06	1.7169e-05	0.322325	0.441685	-7.38421e-06	2.47879e-06
k__Bacteria;p__Rokubacteria;c__unidentified_Rokubacteria;o__unidentified_Rokubacteria;	2.42793e-06	1.39474e-05	4.08785e-06	2.04351e-05	0.66317	0.591341	-9.21622e-06	5.89639e-06
k__Bacteria;p__Chloroflexi;c__Dehalococcoidia;o__unidentified_Dehalococcoidia;	3.6419e-06	1.53975e-05	4.08785e-06	2.04351e-05	0.910695	0.689888	-8.33457e-06	7.44267e-06
k__Bacteria;p__Proteobacteria;c__Gammaproteobacteria;o__Acidithiobacillales;	2.42793e-06	1.39474e-05	3.27028e-06	1.79842e-05	0.812276	0.662304	-7.87933e-06	6.19464e-06
k__Bacteria;p__Elusimicrobia;c__unidentified_Elusimicrobia;o__unidentified_Elusimicrobia;	0	0	1.63514e-06	1.1446e-05	0.322325	0.441685	-4.9228e-06	1.65253e-06
k__Bacteria;p__Caldiserica;c__Caldisericia;o__Caldisericales;	4.85587e-06	1.66312e-05	0	0	0.103236	0.441685	-1.04131e-06	1.0753e-05
k__Bacteria;p__Tenericutes;c__Mollicutes;o__Anaeroplasmatales;	2.42793e-06	9.70699e-06	4.90542e-06	1.76007e-05	0.415978	0.478737	-8.50929e-06	3.55433e-06
k__Bacteria;p__Proteobacteria;c__Gammaproteobacteria;o__Beggiatoales;	4.85587e-06	1.66312e-05	0	0	0.103236	0.441685	-1.04131e-06	1.0753e-05
k__Archaea;p__Euryarchaeota;c__Thermoplasmata;o__unidentified_Thermoplasmata;	2.42793e-06	1.39474e-05	0	0	0.324813	0.441685	-2.5176e-06	7.37347e-06
k__Archaea;p__Euryarchaeota;c__Methanomicrobia;o__Methanosarcinales;	4.85587e-06	1.32775e-05	4.90542e-06	1.94076e-05	0.989082	0.708462	-7.23288e-06	7.13378e-06
k__Bacteria;p__Proteobacteria;c__Alphaproteobacteria;o__Holosporales;	1.21397e-06	6.97371e-06	1.63514e-06	1.1446e-05	0.836688	0.666288	-4.47448e-06	3.63214e-06
k__Bacteria;p__Actinobacteria;c__unidentified_Actinobacteria;o__Streptosporangiales;	2.42793e-06	1.39474e-05	2.45271e-06	1.26899e-05	0.993502	0.708462	-6.07746e-06	6.02791e-06
k__Bacteria;p__Candidatus_Liptonbacteria;c__unidentified_Candidatus_Liptonbacteria;o__unidentified_Candidatus_Liptonbacteria;	0	0	1.63514e-06	1.1446e-05	0.322325	0.441685	-4.9228e-06	1.65253e-06
k__Bacteria;p__Chlamydiae;c__unidentified_Chlamydiae;o__Chlamydiales;	0	0	2.45271e-06	1.26899e-05	0.182406	0.441685	-6.09767e-06	1.19226e-06
k__Bacteria;p__Actinobacteria;c__Nitriliruptoria;o__Nitriliruptorales;	1.21397e-06	6.97371e-06	0	0	0.324813	0.441685	-1.2588e-06	3.68674e-06
k__Bacteria;p__Armatimonadetes;c__Chthonomonadetes;o__Chthonomonadales;	0	0	8.17569e-07	5.72298e-06	0.322325	0.441685	-2.4614e-06	8.26264e-07
k__Bacteria;p__Candidatus_Zambryskibacteria;c__unidentified_Candidatus_Zambryskibacteria;o__unidentified_Candidatus_Zambryskibacteria;	0	0	8.17569e-07	5.72298e-06	0.322325	0.441685	-2.4614e-06	8.26264e-07
k__Bacteria;p__Actinobacteria;c__unidentified_Actinobacteria;o__unidentified_Actinobacteria;	0	0	1.63514e-06	8.00877e-06	0.159429	0.441685	-3.93553e-06	6.65249e-07
k__Bacteria;p__Firmicutes;c__Clostridia;o__unidentified_Clostridia;	1.21397e-06	6.97371e-06	3.27028e-06	1.10825e-05	0.3058	0.441685	-6.02684e-06	1.91422e-06
k__Bacteria;p__Tenericutes;c__Mollicutes;o__unidentified_Mollicutes;	1.21397e-06	6.97371e-06	0	0	0.324813	0.441685	-1.2588e-06	3.68674e-06
k__Bacteria;p__Candidatus_Yanofskybacteria;c__unidentified_Candidatus_Yanofskybacteria;o__unidentified_Candidatus_Yanofskybacteria;	0	0	8.17569e-07	5.72298e-06	0.322325	0.441685	-2.4614e-06	8.26264e-07
k__Bacteria;p__Aquificae;c__unidentified_Aquificae;o__unidentified_Aquificae;	1.21397e-06	6.97371e-06	0	0	0.324813	0.441685	-1.2588e-06	3.68674e-06
Others	0.0540215	0.100406	0.0555759	0.113251	0.948139	0.708243	-0.0490098	0.045901

## Sheet: Family
Taxa	avg(LC.abx)	sd(LC.abx)	avg(LC.nonabx)	sd(LC.nonabx)	p.value	q.values	interval lower	interval upper
k__Bacteria;p__Proteobacteria;c__Gammaproteobacteria;o__Pasteurellales;f__Pasteurellaceae;	0.0652422	0.215041	0.0430973	0.181493	0.628494	0.543196	-0.0689177	0.113207
k__Bacteria;p__Firmicutes;c__Bacilli;o__Lactobacillales;f__Streptococcaceae;	0.0193069	0.102834	0.0185801	0.112061	0.975938	0.647493	-0.047139	0.0485927
k__Bacteria;p__Proteobacteria;c__Alphaproteobacteria;o__Sphingomonadales;f__Sphingomonadaceae;	0.00248985	0.00152159	0.0251231	0.111164	0.160619	0.416411	-0.0545673	0.00930081
k__Bacteria;p__Proteobacteria;c__Alphaproteobacteria;o__Caulobacterales;f__Caulobacteraceae;	0.29307	0.156618	0.263906	0.173384	0.431062	0.448299	-0.0442426	0.102571
k__Bacteria;p__Proteobacteria;c__Alphaproteobacteria;o__Rhodobacterales;f__Rhodobacteraceae;	0.0222508	0.0891429	0.0410542	0.119	0.41643	0.446896	-0.0646184	0.0270115
k__Bacteria;p__Proteobacteria;c__Gammaproteobacteria;o__Thiotrichales;f__Thiotrichaceae;	0.00227619	0.00953853	0.0322433	0.0999857	0.0423683	0.416411	-0.0588602	-0.00107405
k__Bacteria;p__Proteobacteria;c__Gammaproteobacteria;o__unidentified_Gammaproteobacteria;f__Burkholderiaceae;	0.239164	0.125483	0.229007	0.1485	0.739637	0.585761	-0.0504915	0.0708048
k__Bacteria;p__Firmicutes;c__Clostridia;o__Clostridiales;f__Lachnospiraceae;	0.0390521	0.0812883	0.0209911	0.0368836	0.238527	0.416411	-0.0124342	0.0485562
k__Bacteria;p__Bacteroidetes;c__Bacteroidia;o__Bacteroidales;f__Prevotellaceae;	0.00437756	0.0183192	0.00915269	0.0564586	0.58391	0.523848	-0.0221128	0.0125626
k__Bacteria;p__unidentified_Bacteria;c__unidentified_Bacteria;o__Campylobacterales;f__unidentified_Campylobacterales;	0.00961461	0.0435525	0.0181051	0.0550215	0.439243	0.449662	-0.0302327	0.0132518
k__Bacteria;p__Actinobacteria;c__unidentified_Actinobacteria;o__Bifidobacteriales;f__Bifidobacteriaceae;	0.00418818	0.00860459	0.00717744	0.0432673	0.640255	0.544438	-0.0157428	0.00976425
k__Bacteria;p__Firmicutes;c__Bacilli;o__Lactobacillales;f__Lactobacillaceae;	0.00513022	0.0102963	0.00811029	0.0427483	0.641436	0.544438	-0.0157297	0.00976955
k__Bacteria;p__Proteobacteria;c__Gammaproteobacteria;o__Pseudomonadales;f__Pseudomonadaceae;	0.0834226	0.0460177	0.081842	0.0549218	0.888271	0.614337	-0.0207512	0.0239125
k__Bacteria;p__Proteobacteria;c__Gammaproteobacteria;o__Enterobacteriales;f__Enterobacteriaceae;	0.0143017	0.0305988	0.00759604	0.0078594	0.226251	0.416411	-0.004347	0.0177584
k__Bacteria;p__Firmicutes;c__Clostridia;o__Clostridiales;f__Ruminococcaceae;	0.0198714	0.029814	0.0108287	0.0139361	0.111355	0.416411	-0.00217911	0.0202645
k__Bacteria;p__Bacteroidetes;c__Chlorobia;o__Chlorobiales;f__Chlorobiaceae;	0.00170684	0.00742269	0.00464134	0.0193912	0.340525	0.421268	-0.00903666	0.00316766
k__Bacteria;p__Firmicutes;c__Bacilli;o__Bacillales;f__Sporolactobacillaceae;	0.00415662	0.0218383	0.00354743	0.0148856	0.889319	0.614337	-0.00813247	0.00935085
k__Bacteria;p__Proteobacteria;c__Gammaproteobacteria;o__unidentified_Gammaproteobacteria;f__Rhodocyclaceae;	0.00608076	0.0168928	0.00398074	0.00314503	0.485108	0.476946	-0.00394882	0.00814884
k__Bacteria;p__Fusobacteria;c__Fusobacteriia;o__Fusobacteriales;f__Fusobacteriaceae;	0.00130987	0.00421492	0.00241101	0.0140122	0.607407	0.53537	-0.00536553	0.00316324
k__Bacteria;p__Bacteroidetes;c__Bacteroidia;o__Bacteroidales;f__Porphyromonadaceae;	0.00126859	0.00718699	0.00175369	0.0115496	0.815376	0.603056	-0.00460611	0.00363593
k__Bacteria;p__Firmicutes;c__Bacilli;o__Lactobacillales;f__Enterococcaceae;	0.000611839	0.0018388	0.00169319	0.0101626	0.470231	0.470007	-0.00406377	0.00190108
k__Bacteria;p__Actinobacteria;c__Coriobacteriia;o__Coriobacteriales;f__Coriobacteriaceae;	0.000739306	0.00190297	0.00148798	0.00914291	0.580773	0.523848	-0.00345017	0.00195283
k__Bacteria;p__Spirochaetes;c__Spirochaetia;o__Spirochaetales;f__Spirochaetaceae;	6.43402e-05	0.000185198	0.00136371	0.00908	0.321647	0.416411	-0.00390817	0.00130944
k__Bacteria;p__Proteobacteria;c__Alphaproteobacteria;o__Rhizobiales;f__unidentified_Rhizobiales;	0.0283206	0.0158057	0.0238182	0.0163274	0.216092	0.416411	-0.00269109	0.0116958
k__Bacteria;p__Firmicutes;c__Clostridia;o__Clostridiales;f__unidentified_Clostridiales;	0.00348894	0.00728603	0.00344442	0.00817301	0.979467	0.647493	-0.00339058	0.00347962
k__Bacteria;p__Calditrichaeota;c__unidentified_Calditrichaeota;o__Calditrichales;f__Calditrichaceae;	0.0019472	0.00917078	0.00147162	0.00428034	0.782247	0.593816	-0.00297567	0.00392682
k__Bacteria;p__Proteobacteria;c__Gammaproteobacteria;o__unidentified_Gammaproteobacteria;f__Neisseriaceae;	0.000921401	0.00306981	0.00127296	0.00660307	0.746668	0.58662	-0.00251248	0.00180937
k__Bacteria;p__Proteobacteria;c__Gammaproteobacteria;o__Pseudomonadales;f__Moraxellaceae;	0.0158702	0.00870244	0.0147212	0.00920862	0.568652	0.523848	-0.00285117	0.00514923
k__Bacteria;p__Actinobacteria;c__unidentified_Actinobacteria;o__Corynebacteriales;f__Nocardiaceae;	0.000246435	0.000336833	0.00218127	0.0073783	0.0730001	0.416411	-0.00405707	0.000187395
k__Bacteria;p__Firmicutes;c__Erysipelotrichia;o__Erysipelotrichales;f__Erysipelotrichaceae;	0.00443219	0.00818866	0.00118139	0.00157555	0.0309298	0.416411	0.000316745	0.00618486
k__Bacteria;p__Tenericutes;c__Mollicutes;o__Mycoplasmatales;f__Mycoplasmataceae;	0.000604555	0.00327301	0.000742353	0.00499243	0.880392	0.614337	-0.00195443	0.00167883
k__Bacteria;p__Firmicutes;c__Clostridia;o__Clostridiales;f__Christensenellaceae;	0.00122246	0.00257796	0.00147571	0.00522145	0.771922	0.593816	-0.00198762	0.00148112
k__Bacteria;p__Proteobacteria;c__Gammaproteobacteria;o__Cellvibrionales;f__Halieaceae;	0.00116784	0.00537078	0.000826562	0.00228366	0.732172	0.584638	-0.00166023	0.00234277
k__Bacteria;p__Proteobacteria;c__Gammaproteobacteria;o__Alteromonadales;f__unidentified_Alteromonadales;	0.000921401	0.00369131	0.00180274	0.00543046	0.384239	0.442749	-0.00288602	0.00112334
k__Bacteria;p__Acidobacteria;c__Acidobacteriia;o__Solibacterales;f__unidentified_Solibacterales;	1.94235e-05	4.60278e-05	0.000726819	0.00399068	0.22074	0.416411	-0.00185375	0.000438962
k__Bacteria;p__Nitrospirae;c__Nitrospira;o__Nitrospirales;f__Nitrospiraceae;	0.00147983	0.00577749	0.000688393	0.00222863	0.457681	0.465746	-0.00134328	0.00292614
k__Bacteria;p__Proteobacteria;c__Alphaproteobacteria;o__Caulobacterales;f__Hyphomonadaceae;	0.010292	0.00520705	0.00963097	0.00641915	0.609643	0.53537	-0.0019064	0.00322848
k__Bacteria;p__Acidobacteria;c__unidentified_Acidobacteria;o__unidentified_Acidobacteria;f__Pyrinomonadaceae;	3.6419e-05	0.000106163	0.000475825	0.00289005	0.29298	0.416411	-0.00127027	0.00039146
k__Bacteria;p__Bacteroidetes;c__Bacteroidia;o__Bacteroidales;f__Muribaculaceae;	0.00074052	0.00135072	0.00130321	0.00312554	0.268635	0.416411	-0.00156909	0.000443718
k__Bacteria;p__Firmicutes;c__Clostridia;o__Clostridiales;f__Peptostreptococcaceae;	0.00230775	0.00368872	0.00191229	0.0032442	0.619265	0.540153	-0.0011872	0.00197811
k__Bacteria;p__unidentified_Bacteria;c__unidentified_Bacteria;o__Campylobacterales;f__Campylobacteraceae;	0.000568136	0.00314933	0.000103014	0.00054255	0.406871	0.445709	-0.000660983	0.00159123
k__Bacteria;p__Bacteroidetes;c__Bacteroidia;o__Bacteroidales;f__Bacteroidaceae;	0.00222399	0.00239632	0.00250503	0.00294381	0.63651	0.544438	-0.00146054	0.000898445
k__Bacteria;p__Cyanobacteria;c__unidentified_Cyanobacteria;o__unidentified_Cyanobacteria;f__unidentified_Cyanobacteria;	0.000248863	0.000335436	0.0010375	0.00258741	0.0400778	0.416411	-0.00154012	-3.71419e-05
k__Bacteria;p__Verrucomicrobia;c__Verrucomicrobiae;o__Verrucomicrobiales;f__Rubritaleaceae;	0	0	0.000348284	0.00223128	0.280004	0.416411	-0.000989183	0.000292614
k__Bacteria;p__Bacteroidetes;c__Bacteroidia;o__Flavobacteriales;f__Flavobacteriaceae;	0.000767227	0.00288484	0.00122472	0.00342937	0.516307	0.498599	-0.00185479	0.000939809
k__Bacteria;p__Proteobacteria;c__Gammaproteobacteria;o__Xanthomonadales;f__Xanthomonadaceae;	0.00414812	0.00382296	0.00329153	0.00251652	0.26278	0.416411	-0.000662261	0.00237544
k__Bacteria;p__Firmicutes;c__Bacilli;o__Bacillales;f__Bacillaceae;	0.000254933	0.000300259	0.000865806	0.00221919	0.062978	0.416411	-0.00125605	3.43058e-05
k__Bacteria;p__Acidobacteria;c__unidentified_Acidobacteria;o__unidentified_Acidobacteria;f__unidentified_Acidobacteria;	0.000766013	0.000807686	0.00104322	0.00210947	0.40749	0.445709	-0.000941056	0.000386645
k__Bacteria;p__Bacteroidetes;c__Bacteroidia;o__Bacteroidales;f__Tannerellaceae;	0.000432172	0.000682489	0.000658961	0.00210863	0.486325	0.476946	-0.000874116	0.000420539
k__Bacteria;p__Firmicutes;c__Negativicutes;o__Selenomonadales;f__Veillonellaceae;	0.00280548	0.00393247	0.00106039	0.00125842	0.0185135	0.416411	0.000310286	0.00317989
k__Bacteria;p__Gemmatimonadetes;c__unidentified_Gemmatimonadetes;o__Gemmatimonadales;f__Gemmatimonadaceae;	5.09866e-05	7.51293e-05	0.000597643	0.00225995	0.0971395	0.416411	-0.00119627	0.000102954
k__Bacteria;p__Actinobacteria;c__unidentified_Actinobacteria;o__Corynebacteriales;f__Mycobacteriaceae;	6.31263e-05	0.000160253	0.000457021	0.00212579	0.202574	0.416411	-0.0010068	0.000219012
k__Bacteria;p__Proteobacteria;c__Gammaproteobacteria;o__unidentified_Gammaproteobacteria;f__Nitrosomonadaceae;	0.000184523	0.00028748	0.000587832	0.00206513	0.183707	0.416411	-0.00100412	0.000197502
k__Bacteria;p__Proteobacteria;c__Gammaproteobacteria;o__Oceanospirillales;f__unidentified_Oceanospirillales;	0.0019557	0.00359107	0.000577204	0.00170624	0.0462109	0.416411	2.42644e-05	0.00273273
k__Bacteria;p__Proteobacteria;c__Alphaproteobacteria;o__Rhizobiales;f__Hyphomicrobiaceae;	0.00074052	0.00248874	0.000842096	0.00244046	0.855608	0.611123	-0.00121128	0.00100812
k__Bacteria;p__Proteobacteria;c__Gammaproteobacteria;o__unidentified_Gammaproteobacteria;f__unidentified_Gammaproteobacteria;	0.00072838	0.00244268	0.00175369	0.00352876	0.123973	0.416411	-0.00233776	0.000287152
k__Bacteria;p__Proteobacteria;c__Alphaproteobacteria;o__Rhizobiales;f__Xanthobacteraceae;	0.0017214	0.00205589	0.00198261	0.00200996	0.571056	0.523848	-0.00117685	0.000654452
k__Bacteria;p__Proteobacteria;c__Alphaproteobacteria;o__Rhizobiales;f__Beijerinckiaceae;	0.000682249	0.00173516	0.000694116	0.001069	0.972175	0.647493	-0.000692269	0.000668535
k__Bacteria;p__Acidobacteria;c__Acidobacteriia;o__Acidobacteriales;f__unidentified_Acidobacteriales;	1.94235e-05	4.37944e-05	0.000260805	0.00138326	0.228183	0.416411	-0.000638966	0.000156204
k__Bacteria;p__Proteobacteria;c__Alphaproteobacteria;o__Rhizobiales;f__Rhizobiaceae;	0.000667682	0.0016896	0.00131629	0.00244332	0.159207	0.416411	-0.00155697	0.000259758
k__Bacteria;p__Proteobacteria;c__Alphaproteobacteria;o__unidentified_Alphaproteobacteria;f__unidentified_Alphaproteobacteria;	0.000508652	0.0006099	0.000608272	0.00125362	0.633709	0.544438	-0.000514458	0.000315218
k__Bacteria;p__Proteobacteria;c__Alphaproteobacteria;o__unidentified_Alphaproteobacteria;f__Acetobacteraceae;	0.000101973	0.000295422	0.00026571	0.00120975	0.367711	0.435403	-0.000524911	0.000197438
k__Bacteria;p__Proteobacteria;c__Gammaproteobacteria;o__Chromatiales;f__unidentified_Chromatiales;	0.00037026	0.00152478	0.000667136	0.00189524	0.436019	0.449662	-0.00105181	0.000458058
k__Bacteria;p__Bacteroidetes;c__Bacteroidia;o__Chitinophagales;f__Chitinophagaceae;	5.70564e-05	0.000111088	0.000425136	0.00131317	0.0566947	0.416411	-0.000747063	1.09036e-05
k__Bacteria;p__Proteobacteria;c__Deltaproteobacteria;o__Desulfovibrionales;f__Desulfovibrionaceae;	0.000331413	0.000400142	0.000473373	0.00113193	0.423064	0.448299	-0.000493682	0.000209762
k__Bacteria;p__Proteobacteria;c__Gammaproteobacteria;o__unidentified_Gammaproteobacteria;f__Woeseiaceae;	0.000339911	0.00133331	0.000529785	0.00159412	0.560989	0.523848	-0.000837467	0.000457719
k__Bacteria;p__Proteobacteria;c__Gammaproteobacteria;o__Alteromonadales;f__Colwelliaceae;	0.000276784	0.0012854	0.000143892	0.000455219	0.571874	0.523848	-0.000339053	0.000604838
k__Bacteria;p__Verrucomicrobia;c__Verrucomicrobiae;o__Chthoniobacterales;f__Chthoniobacteraceae;	1.94235e-05	6.01924e-05	0.000279609	0.00122403	0.14396	0.416411	-0.000612334	9.19632e-05
k__Bacteria;p__Proteobacteria;c__Gammaproteobacteria;o__Immundisolibacterales;f__Immundisolibacteraceae;	0.0010428	0.00184268	0.000391616	0.000896843	0.0662767	0.416411	-4.57332e-05	0.0013481
k__Bacteria;p__Actinobacteria;c__unidentified_Actinobacteria;o__Micrococcales;f__Cellulomonadaceae;	0.000390897	0.00130283	0.000197034	0.000621043	0.430487	0.448299	-0.000297637	0.000685363
k__Bacteria;p__Proteobacteria;c__Gammaproteobacteria;o__Oceanospirillales;f__Halomonadaceae;	0.000257361	0.00099353	0.000214203	0.000526382	0.820047	0.603056	-0.000336878	0.000423193
k__Bacteria;p__Proteobacteria;c__Deltaproteobacteria;o__Myxococcales;f__Sandaracinaceae;	0.000228226	0.00091646	0.000188858	0.000485506	0.822011	0.603056	-0.000311184	0.000389918
k__Bacteria;p__Proteobacteria;c__Deltaproteobacteria;o__Desulfuromonadales;f__Geobacteraceae;	1.09257e-05	2.50835e-05	0.000159426	0.000675885	0.130976	0.416411	-0.000342815	4.58145e-05
k__Bacteria;p__Bacteroidetes;c__Bacteroidia;o__Bacteroidales;f__Rikenellaceae;	0.000698031	0.0011139	0.00062217	0.000976132	0.751832	0.58662	-0.000401497	0.000553218
k__Bacteria;p__Bacteroidetes;c__Bacteroidia;o__Cytophagales;f__Microscillaceae;	3.6419e-05	5.69756e-05	0.000161061	0.000658699	0.193865	0.416411	-0.000314784	6.54998e-05
k__Bacteria;p__Proteobacteria;c__Deltaproteobacteria;o__Myxococcales;f__Archangiaceae;	1.82095e-05	5.76123e-05	0.000138987	0.000608769	0.17393	0.416411	-0.000296678	5.5123e-05
k__Bacteria;p__Proteobacteria;c__Deltaproteobacteria;o__Bdellovibrionales;f__Bdellovibrionaceae;	0.000246435	0.000784846	0.000246088	0.000604021	0.998295	0.64933	-0.000323283	0.000323977
k__Bacteria;p__Verrucomicrobia;c__Verrucomicrobiae;o__Verrucomicrobiales;f__Verrucomicrobiaceae;	0	0	0.000108737	0.000562222	0.182129	0.416411	-0.000270226	5.27523e-05
k__Bacteria;p__Proteobacteria;c__Alphaproteobacteria;o__Micropepsales;f__Micropepsaceae;	3.6419e-06	1.53975e-05	8.50272e-05	0.000462774	0.224658	0.416411	-0.000214407	5.16367e-05
k__Bacteria;p__Bacteroidetes;c__Bacteroidia;o__Cytophagales;f__Cytophagaceae;	0.000529289	0.000851986	0.000224014	0.000361559	0.0590023	0.416411	-1.21707e-05	0.000622721
k__Bacteria;p__Cyanobacteria;c__unidentified_Cyanobacteria;o__unidentified_Cyanobacteria;f__Pseudanabaenaceae;	0	0	6.70407e-05	0.000423601	0.273449	0.416411	-0.000188713	5.46317e-05
k__Bacteria;p__Bacteroidetes;c__Ignavibacteria;o__Ignavibacteriales;f__Melioribacteraceae;	0.000135964	0.000539052	0.000245271	0.00070618	0.429958	0.448299	-0.000383565	0.000164951
k__Bacteria;p__Proteobacteria;c__Deltaproteobacteria;o__Desulfobacterales;f__Desulfobulbaceae;	0.000101973	0.000424685	0.000197852	0.000570452	0.386178	0.442749	-0.000314881	0.000123124
k__Bacteria;p__Planctomycetes;c__Phycisphaerae;o__Phycisphaerales;f__Phycisphaeraceae;	0.000497726	0.000545074	0.000391616	0.000301153	0.313856	0.416411	-0.000103694	0.000315916
k__Bacteria;p__Gemmatimonadetes;c__Longimicrobia;o__Longimicrobiales;f__Longimicrobiaceae;	7.2838e-06	2.11379e-05	5.8865e-05	0.000343363	0.299548	0.416411	-0.000150455	4.7293e-05
k__Bacteria;p__Proteobacteria;c__Deltaproteobacteria;o__Myxococcales;f__Polyangiaceae;	2.06374e-05	4.60278e-05	0.000123453	0.000452191	0.120595	0.416411	-0.000233595	2.79638e-05
k__Bacteria;p__Proteobacteria;c__Deltaproteobacteria;o__Desulfuromonadales;f__Desulfuromonadaceae;	0.000126253	0.000509609	8.99326e-05	0.000264919	0.708307	0.575366	-0.000158089	0.000230728
k__Bacteria;p__Firmicutes;c__Bacilli;o__Bacillales;f__unidentified_Bacillales;	6.67682e-05	0.000120043	8.50272e-05	0.000322321	0.719189	0.576807	-0.000119228	8.27095e-05
k__Bacteria;p__Chloroflexi;c__Chloroflexia;o__Chloroflexales;f__Roseiflexaceae;	2.42793e-06	1.39474e-05	4.98717e-05	0.000309288	0.288978	0.416411	-0.000136402	4.15144e-05
k__Bacteria;p__Bacteroidetes;c__Ignavibacteria;o__unidentified_Ignavibacteria;f__unidentified_Ignavibacteria;	1.09257e-05	4.93424e-05	9.07502e-05	0.000352082	0.123935	0.416411	-0.000182274	2.26246e-05
k__Bacteria;p__Actinobacteria;c__Coriobacteriia;o__Coriobacteriales;f__Eggerthellaceae;	0.000259789	0.000489428	0.000122635	0.000210623	0.136884	0.416411	-4.54528e-05	0.00031976
k__Bacteria;p__Firmicutes;c__Bacilli;o__Lactobacillales;f__Carnobacteriaceae;	0.000125039	0.0003573	7.52164e-05	0.000185148	0.464978	0.470007	-8.64223e-05	0.000186067
k__Bacteria;p__Proteobacteria;c__Deltaproteobacteria;o__Myxococcales;f__Myxococcaceae;	8.49777e-06	2.60349e-05	4.98717e-05	0.000292052	0.32903	0.416411	-0.000125705	4.29566e-05
k__Bacteria;p__unidentified_Bacteria;c__unidentified_Bacteria;o__Campylobacterales;f__Helicobacteraceae;	0.000144462	0.000438037	9.4838e-05	0.000309198	0.575719	0.523848	-0.00012712	0.000226368
k__Bacteria;p__Firmicutes;c__Bacilli;o__Lactobacillales;f__Leuconostocaceae;	7.4052e-05	0.000355663	1.55338e-05	4.96175e-05	0.35457	0.432982	-6.82911e-05	0.000185327
k__Bacteria;p__Proteobacteria;c__Deltaproteobacteria;o__Desulfarculales;f__Desulfarculaceae;	8.13358e-05	0.000231541	0.000185588	0.000383789	0.129499	0.416411	-0.000239694	3.1189e-05
k__Bacteria;p__Actinobacteria;c__Acidimicrobiia;o__unidentified_Acidimicrobiia;f__unidentified_Acidimicrobiia;	8.61916e-05	0.000314982	0.000175777	0.000383799	0.251536	0.416411	-0.000243996	6.48249e-05
k__Bacteria;p__Proteobacteria;c__Gammaproteobacteria;o__Aeromonadales;f__Succinivibrionaceae;	0.000162672	0.000430764	5.80474e-05	0.000119921	0.182377	0.416411	-5.14713e-05	0.00026072
k__Bacteria;p__Verrucomicrobia;c__Verrucomicrobiae;o__Verrucomicrobiales;f__Akkermansiaceae;	0.000167527	0.000366543	0.000195399	0.00036107	0.73513	0.584638	-0.000191593	0.000135849
k__Bacteria;p__Proteobacteria;c__Gammaproteobacteria;o__Xanthomonadales;f__Rhodanobacteraceae;	3.88469e-05	5.70822e-05	0.000167602	0.00036246	0.0180772	0.416411	-0.00023458	-2.293e-05
k__Bacteria;p__Proteobacteria;c__Deltaproteobacteria;o__Desulfobacterales;f__Desulfobacteraceae;	9.22614e-05	0.000350173	0.000138169	0.000348386	0.561559	0.523848	-0.000202916	0.000111101
k__Bacteria;p__Proteobacteria;c__Alphaproteobacteria;o__unidentified_Alphaproteobacteria;f__Geminicoccaceae;	3.15631e-05	9.85152e-05	6.78582e-05	0.000238719	0.345019	0.424055	-0.000112451	3.98606e-05
k__Bacteria;p__Chloroflexi;c__Anaerolineae;o__Anaerolineales;f__Anaerolineaceae;	2.67073e-05	9.26972e-05	9.89259e-05	0.000254434	0.0739876	0.416411	-0.000151642	7.20492e-06
k__Bacteria;p__Proteobacteria;c__Deltaproteobacteria;o__Myxococcales;f__Haliangiaceae;	8.49777e-06	1.9414e-05	7.52164e-05	0.000237656	0.0562467	0.416411	-0.000135284	1.84722e-06
k__Bacteria;p__Actinobacteria;c__unidentified_Actinobacteria;o__Propionibacteriales;f__Propionibacteriaceae;	2.42793e-06	1.39474e-05	7.11285e-05	0.00029076	0.105195	0.416411	-0.000152344	1.49432e-05
k__Bacteria;p__Actinobacteria;c__unidentified_Actinobacteria;o__Micrococcales;f__Micrococcaceae;	0.000120183	0.000161801	0.000180683	0.000283406	0.223622	0.416411	-0.000158685	3.76844e-05
k__Bacteria;p__Bacteroidetes;c__Bacteroidia;o__Sphingobacteriales;f__Sphingobacteriaceae;	1.94235e-05	6.57667e-05	4.57839e-05	0.000207358	0.409733	0.445709	-8.98568e-05	3.7136e-05
k__Bacteria;p__Fusobacteria;c__Fusobacteriia;o__Fusobacteriales;f__Leptotrichiaceae;	1.94235e-05	9.76786e-05	4.25136e-05	0.000204665	0.496958	0.482375	-9.0493e-05	4.43127e-05
k__Bacteria;p__Cyanobacteria;c__unidentified_Cyanobacteria;o__Nostocales;f__Nostocaceae;	0	0	2.94325e-05	0.00019468	0.29522	0.416411	-8.5351e-05	2.6486e-05
k__Bacteria;p__Actinobacteria;c__Thermoleophilia;o__Gaiellales;f__Gaiellaceae;	1.57816e-05	3.73923e-05	6.86758e-05	0.000220335	0.105868	0.416411	-0.000117391	1.16027e-05
k__Bacteria;p__Proteobacteria;c__Gammaproteobacteria;o__unidentified_Gammaproteobacteria;f__Gallionellaceae;	3.6419e-06	1.53975e-05	2.77974e-05	0.000188826	0.377244	0.440765	-7.86325e-05	3.03216e-05
k__Bacteria;p__Actinobacteria;c__Coriobacteriia;o__Coriobacteriales;f__Atopobiaceae;	0.000160244	0.000261932	9.40205e-05	0.000203213	0.225567	0.416411	-4.20193e-05	0.000174465
k__Bacteria;p__Actinobacteria;c__unidentified_Actinobacteria;o__Corynebacteriales;f__Corynebacteriaceae;	0.000109257	0.000117342	0.000161879	0.000248027	0.202281	0.416411	-0.000134131	2.88875e-05
k__Bacteria;p__Acidobacteria;c__Acidobacteriia;o__unidentified_Acidobacteriia;f__unidentified_Acidobacteriia;	1.21397e-06	6.97371e-06	4.1696e-05	0.00018156	0.125521	0.416411	-9.26834e-05	1.17193e-05
k__Archaea;p__Thaumarchaeota;c__Nitrososphaeria;o__unidentified_Nitrososphaeria;f__unidentified_Nitrososphaeria;	4.85587e-06	2.78948e-05	2.37095e-05	0.000165967	0.439499	0.449662	-6.74184e-05	2.97111e-05
k__Bacteria;p__Actinobacteria;c__Coriobacteriia;o__Coriobacteriales;f__unidentified_Coriobacteriales;	3.5205e-05	0.000202237	8.17569e-07	5.72298e-06	0.336127	0.418562	-3.73391e-05	0.000106114
k__Bacteria;p__Proteobacteria;c__Gammaproteobacteria;o__Cardiobacteriales;f__Cardiobacteriaceae;	2.42793e-06	1.39474e-05	2.94325e-05	0.000161651	0.250467	0.416411	-7.36661e-05	1.9657e-05
k__Bacteria;p__Bacteroidetes;c__Bacteroidia;o__Bacteroidales;f__Barnesiellaceae;	4.24888e-05	8.66993e-05	3.5973e-05	0.00016421	0.815929	0.603056	-4.90363e-05	6.20678e-05
k__Bacteria;p__Actinobacteria;c__unidentified_Actinobacteria;o__Frankiales;f__Cryptosporangiaceae;	1.21397e-06	6.97371e-06	3.92433e-05	0.000167085	0.118102	0.416411	-8.60775e-05	1.00188e-05
k__Bacteria;p__Firmicutes;c__Bacilli;o__Bacillales;f__Alicyclobacillaceae;	1.69955e-05	4.70079e-05	5.96826e-05	0.000159642	0.0832306	0.416411	-9.1159e-05	5.78497e-06
k__Archaea;p__Euryarchaeota;c__Methanobacteria;o__Methanobacteriales;f__Methanobacteriaceae;	3.7633e-05	0.000183566	4.90542e-06	1.32682e-05	0.314211	0.416411	-3.24585e-05	9.79136e-05
k__Bacteria;p__Proteobacteria;c__Gammaproteobacteria;o__Chromatiales;f__Chromatiaceae;	4.73447e-05	0.000189352	0.000103014	0.000265104	0.27086	0.416411	-0.000155591	4.42531e-05
k__Bacteria;p__Firmicutes;c__Bacilli;o__Bacillales;f__Staphylococcaceae;	0.000135964	0.000150874	0.000152885	0.000211773	0.673897	0.559446	-9.66538e-05	6.28114e-05
k__Bacteria;p__Bacteroidetes;c__Bacteroidia;o__Flavobacteriales;f__unidentified_Flavobacteriales;	3.88469e-05	7.39262e-05	5.23244e-05	0.000148596	0.588802	0.523848	-6.29335e-05	3.59785e-05
k__Bacteria;p__Chloroflexi;c__Chloroflexia;o__Chloroflexales;f__Chloroflexaceae;	0	0	2.12568e-05	0.00013759	0.284897	0.416411	-6.07772e-05	1.82636e-05
k__Bacteria;p__Firmicutes;c__Clostridia;o__Clostridiales;f__Peptococcaceae;	6.19123e-05	0.00017146	4.98717e-05	9.12542e-05	0.713381	0.575366	-5.35875e-05	7.76686e-05
k__Bacteria;p__Chloroflexi;c__Ktedonobacteria;o__Ktedonobacterales;f__Ktedonobacteraceae;	3.6419e-06	1.53975e-05	3.84258e-05	0.000137312	0.0850814	0.416411	-7.45541e-05	4.98642e-06
k__Bacteria;p__Proteobacteria;c__Deltaproteobacteria;o__Bdellovibrionales;f__Bacteriovoracaceae;	4.00609e-05	0.000159302	4.25136e-05	0.000115185	0.939649	0.639766	-6.70999e-05	6.21945e-05
k__Bacteria;p__Bacteroidetes;c__Bacteroidia;o__Chitinophagales;f__Saprospiraceae;	5.22006e-05	0.000164715	7.35812e-05	0.000147272	0.549853	0.52299	-9.24389e-05	4.96776e-05
k__Bacteria;p__Actinobacteria;c__unidentified_Actinobacteria;o__Frankiales;f__Acidothermaceae;	1.45676e-05	3.5857e-05	2.94325e-05	0.0001226	0.427193	0.448299	-5.20631e-05	2.23333e-05
k__Bacteria;p__Actinobacteria;c__unidentified_Actinobacteria;o__Propionibacteriales;f__Nocardioidaceae;	0.000149318	0.000152637	0.000142257	0.000169385	0.844783	0.60798	-6.45565e-05	7.86781e-05
k__Bacteria;p__Proteobacteria;c__Gammaproteobacteria;o__unidentified_Gammaproteobacteria;f__Hydrogenophilaceae;	9.59033e-05	0.000177453	8.33921e-05	0.00017363	0.753118	0.58662	-6.65472e-05	9.15698e-05
k__Bacteria;p__Proteobacteria;c__Alphaproteobacteria;o__Rhodospirillales;f__unidentified_Rhodospirillales;	4.24888e-05	9.12097e-05	5.39596e-05	0.000136969	0.650187	0.549402	-6.16173e-05	3.86758e-05
k__Bacteria;p__Firmicutes;c__Negativicutes;o__Selenomonadales;f__Acidaminococcaceae;	0.000161458	0.000219076	0.000100561	0.000150811	0.170345	0.416411	-2.6991e-05	0.000148784
k__Bacteria;p__Chloroflexi;c__Anaerolineae;o__unidentified_Anaerolineae;f__unidentified_Anaerolineae;	0	0	2.28919e-05	0.00012129	0.192713	0.416411	-5.77306e-05	1.19467e-05
k__Bacteria;p__Proteobacteria;c__Alphaproteobacteria;o__unidentified_Alphaproteobacteria;f__Kiloniellaceae;	5.09866e-05	0.000194014	5.15069e-05	0.000146966	0.989608	0.647493	-8.01859e-05	7.91453e-05
k__Bacteria;p__Bacteroidetes;c__Bacteroidia;o__Bacteroidales;f__Marinifilaceae;	5.34145e-05	7.99129e-05	7.68515e-05	0.000153821	0.370354	0.435403	-7.52367e-05	2.83627e-05
k__Bacteria;p__Fibrobacteres;c__Fibrobacteria;o__Fibrobacterales;f__Fibrobacteraceae;	4.85587e-06	1.66312e-05	3.10676e-05	0.000128327	0.164008	0.416411	-6.34828e-05	1.10593e-05
k__Bacteria;p__Actinobacteria;c__unidentified_Actinobacteria;o__Frankiales;f__Sporichthyaceae;	2.79212e-05	0.000132294	3.18852e-05	0.000111519	0.887899	0.614337	-5.99648e-05	5.20369e-05
k__Bacteria;p__Firmicutes;c__Clostridia;o__Clostridiales;f__Caldicoprobacteraceae;	3.39911e-05	7.36791e-05	3.18852e-05	0.000117362	0.920785	0.631465	-3.99055e-05	4.41172e-05
k__Bacteria;p__Actinobacteria;c__unidentified_Actinobacteria;o__Micrococcales;f__Bogoriellaceae;	0.000214872	0.0002086	0.00011446	0.000128257	0.0171485	0.416411	1.86455e-05	0.000182179
k__Bacteria;p__Deferribacteres;c__unidentified_Deferribacteres;o__Deferribacterales;f__Deferribacteraceae;	1.33536e-05	4.44146e-05	3.67906e-05	0.000117606	0.209519	0.416411	-6.0362e-05	1.3488e-05
k__Bacteria;p__Proteobacteria;c__Gammaproteobacteria;o__Arenicellales;f__Arenicellaceae;	1.21397e-06	6.97371e-06	1.88041e-05	0.000104435	0.24566	0.416411	-4.76763e-05	1.2496e-05
k__Bacteria;p__Actinobacteria;c__unidentified_Actinobacteria;o__Frankiales;f__Geodermatophilaceae;	6.91961e-05	0.000140311	3.43379e-05	7.08183e-05	0.194296	0.416411	-1.84549e-05	8.81713e-05
k__Bacteria;p__Actinobacteria;c__unidentified_Actinobacteria;o__Actinomycetales;f__Actinomycetaceae;	6.79821e-05	0.000117005	5.55947e-05	0.000130279	0.65477	0.550815	-4.25932e-05	6.7368e-05
k__Bacteria;p__Verrucomicrobia;c__Verrucomicrobiae;o__Opitutales;f__Opitutaceae;	0	0	1.55338e-05	9.73819e-05	0.269723	0.416411	-4.35052e-05	1.24375e-05
k__Bacteria;p__Planctomycetes;c__Planctomycetacia;o__unidentified_Planctomycetacia;f__Gemmataceae;	0	0	1.47162e-05	9.73398e-05	0.29522	0.416411	-4.26755e-05	1.3243e-05
k__Bacteria;p__Proteobacteria;c__Gammaproteobacteria;o__unidentified_Gammaproteobacteria;f__Coxiellaceae;	4.12749e-05	0.000103349	3.76082e-05	0.000118052	0.882197	0.614337	-4.54617e-05	5.27951e-05
k__Bacteria;p__Actinobacteria;c__Rubrobacteria;o__Rubrobacterales;f__unidentified_Rubrobacterales;	1.94235e-05	0.000111579	2.86149e-05	9.81287e-05	0.702488	0.575366	-5.70641e-05	3.86812e-05
k__Bacteria;p__Proteobacteria;c__Gammaproteobacteria;o__unidentified_Gammaproteobacteria;f__Methylophilaceae;	6.79821e-05	0.000151387	5.23244e-05	0.000108856	0.610954	0.53537	-4.5695e-05	7.70104e-05
k__Bacteria;p__Proteobacteria;c__Gammaproteobacteria;o__Vibrionales;f__Vibrionaceae;	4.37028e-05	8.15879e-05	2.94325e-05	9.49337e-05	0.469678	0.470007	-2.4848e-05	5.33886e-05
k__Bacteria;p__Bacteroidetes;c__Bacteroidia;o__Cytophagales;f__Hymenobacteraceae;	3.03492e-05	5.48833e-05	4.7419e-05	0.000101371	0.328247	0.416411	-5.16165e-05	1.74768e-05
k__Bacteria;p__Firmicutes;c__Bacilli;o__Bacillales;f__Paenibacillaceae;	7.76939e-05	0.000154488	5.8865e-05	0.000108517	0.546725	0.522641	-4.34343e-05	8.1092e-05
k__Bacteria;p__Actinobacteria;c__unidentified_Actinobacteria;o__Micrococcales;f__Microbacteriaceae;	3.15631e-05	6.92121e-05	5.55947e-05	0.000122883	0.262491	0.416411	-6.64204e-05	1.83572e-05
k__Bacteria;p__Chloroflexi;c__unidentified_Chloroflexi;o__unidentified_Chloroflexi;f__unidentified_Chloroflexi;	2.54933e-05	0.000104954	3.02501e-05	6.96427e-05	0.820055	0.603056	-4.65249e-05	3.70114e-05
k__Bacteria;p__Cyanobacteria;c__unidentified_Cyanobacteria;o__Synechococcales;f__unidentified_Synechococcales;	0	0	1.55338e-05	7.5753e-05	0.157655	0.416411	-3.72926e-05	6.22499e-06
k__Bacteria;p__Bacteroidetes;c__Bacteroidia;o__Bacteroidales;f__Paludibacteraceae;	4.85587e-06	2.18451e-05	1.30811e-05	7.60048e-05	0.477446	0.473141	-3.12444e-05	1.47939e-05
k__Bacteria;p__Actinobacteria;c__Thermoleophilia;o__Solirubrobacterales;f__Solirubrobacteraceae;	4.85587e-06	1.66312e-05	4.82366e-05	9.88009e-05	0.00401483	0.416411	-7.22932e-05	-1.44682e-05
k__Bacteria;p__Proteobacteria;c__Gammaproteobacteria;o__Oceanospirillales;f__Alcanivoracaceae;	2.42793e-05	6.40813e-05	5.3142e-05	0.000103562	0.12327	0.416411	-6.57395e-05	8.01413e-06
k__Bacteria;p__Proteobacteria;c__Alphaproteobacteria;o__Sneathiellales;f__Sneathiellaceae;	2.54933e-05	0.000103025	3.18852e-05	9.74379e-05	0.779165	0.593816	-5.17165e-05	3.89327e-05
k__Bacteria;p__Deinococcus-Thermus;c__Deinococci;o__Deinococcales;f__Deinococcaceae;	1.82095e-05	8.38478e-05	2.28919e-05	6.1738e-05	0.78468	0.593816	-3.88622e-05	2.94974e-05
k__Bacteria;p__Verrucomicrobia;c__Verrucomicrobiae;o__unidentified_Verrucomicrobiae;f__unidentified_Verrucomicrobiae;	0	0	1.22635e-05	7.04415e-05	0.228926	0.416411	-3.24967e-05	7.96964e-06
k__Bacteria;p__unidentified_Bacteria;c__unidentified_Bacteria;o__unidentified_Bacteria;f__unidentified_Bacteria;	1.45676e-05	2.41576e-05	5.64123e-05	0.000101781	0.00771088	0.416411	-7.21685e-05	-1.15209e-05
k__Bacteria;p__Actinobacteria;c__unidentified_Actinobacteria;o__Micromonosporales;f__Micromonosporaceae;	0	0	1.06284e-05	6.87949e-05	0.284897	0.416411	-3.03886e-05	9.13181e-06
k__Archaea;p__unidentified_Archaea;c__unidentified_Archaea;o__unidentified_Archaea;f__unidentified_Archaea;	0	0	1.96217e-05	7.36522e-05	0.0683197	0.416411	-4.0777e-05	1.53371e-06
k__Bacteria;p__Bacteroidetes;c__Rhodothermia;o__Rhodothermales;f__Rhodothermaceae;	2.67073e-05	0.000106777	2.53446e-05	6.62792e-05	0.948186	0.643264	-4.05666e-05	4.32918e-05
k__Bacteria;p__Actinobacteria;c__unidentified_Actinobacteria;o__Micrococcales;f__Demequinaceae;	1.33536e-05	7.67108e-05	1.63514e-06	1.1446e-05	0.39003	0.442749	-1.56538e-05	3.90908e-05
k__Bacteria;p__Actinobacteria;c__unidentified_Actinobacteria;o__Frankiales;f__Frankiaceae;	0	0	1.22635e-05	6.34495e-05	0.182406	0.416411	-3.04884e-05	5.96128e-06
k__Bacteria;p__Synergistetes;c__Synergistia;o__Synergistales;f__Synergistaceae;	3.88469e-05	8.75888e-05	3.51555e-05	7.43346e-05	0.843182	0.60798	-3.34631e-05	4.0846e-05
k__Bacteria;p__Actinobacteria;c__Acidimicrobiia;o__unidentified_Acidimicrobiia;f__Iamiaceae;	1.09257e-05	3.04975e-05	2.20744e-05	6.9897e-05	0.327585	0.416411	-3.37006e-05	1.14032e-05
k__Bacteria;p__Firmicutes;c__Limnochordia;o__Limnochordales;f__Limnochordaceae;	1.33536e-05	6.98677e-05	6.54055e-06	2.06014e-05	0.589502	0.523848	-1.85708e-05	3.2197e-05
k__Bacteria;p__Actinobacteria;c__unidentified_Actinobacteria;o__Micrococcales;f__Intrasporangiaceae;	8.49777e-06	2.18451e-05	3.5973e-05	7.9386e-05	0.0252295	0.416411	-5.14161e-05	-3.53445e-06
k__Bacteria;p__Firmicutes;c__Clostridia;o__Thermoanaerobacterales;f__unidentified_Thermoanaerobacterales;	3.6419e-06	2.09211e-05	8.17569e-06	5.17052e-05	0.583764	0.523848	-2.09669e-05	1.18993e-05
k__Bacteria;p__Proteobacteria;c__Gammaproteobacteria;o__Legionellales;f__Legionellaceae;	6.06983e-06	2.03317e-05	2.69798e-05	7.05287e-05	0.0549426	0.416411	-4.22771e-05	4.57148e-07
k__Bacteria;p__Acidobacteria;c__Holophagae;o__Holophagales;f__Holophagaceae;	4.85587e-06	1.9414e-05	1.30811e-05	5.32397e-05	0.326674	0.416411	-2.48467e-05	8.39623e-06
k__Archaea;p__Thaumarchaeota;c__Nitrososphaeria;o__Nitrosopumilales;f__Nitrosopumilaceae;	1.21397e-05	6.29326e-05	9.81083e-06	3.61387e-05	0.848352	0.608236	-2.20449e-05	2.67026e-05
k__Archaea;p__Thaumarchaeota;c__Nitrososphaeria;o__Nitrososphaerales;f__Nitrososphaeraceae;	9.71173e-06	5.57897e-05	4.08785e-06	2.34805e-05	0.587199	0.523848	-1.51467e-05	2.63945e-05
k__Bacteria;p__Gracilibacteria;c__unidentified_Gracilibacteria;o__unidentified_Gracilibacteria;f__unidentified_Gracilibacteria;	0	0	1.1446e-05	5.17184e-05	0.127904	0.416411	-2.63012e-05	3.40929e-06
k__Bacteria;p__Proteobacteria;c__Gammaproteobacteria;o__Alteromonadales;f__Pseudoalteromonadaceae;	1.21397e-05	3.39409e-05	2.28919e-05	5.95323e-05	0.302325	0.416411	-3.13678e-05	9.86322e-06
k__Bacteria;p__Bacteroidetes;c__Bacteroidia;o__Cytophagales;f__Cyclobacteriaceae;	6.06983e-06	2.03317e-05	8.99326e-06	4.7164e-05	0.702053	0.575366	-1.81021e-05	1.22552e-05
k__Bacteria;p__Bacteroidetes;c__Bacteroidia;o__Bacteroidales;f__Prolixibacteraceae;	2.42793e-06	9.70699e-06	1.30811e-05	5.06654e-05	0.157626	0.416411	-2.55601e-05	4.25371e-06
k__Bacteria;p__Deinococcus-Thermus;c__Deinococci;o__Deinococcales;f__Trueperaceae;	4.85587e-06	2.18451e-05	1.1446e-05	4.7682e-05	0.401049	0.443916	-2.21414e-05	8.96121e-06
k__Bacteria;p__Cyanobacteria;c__unidentified_Cyanobacteria;o__unidentified_Cyanobacteria;f__Leptolyngbyaceae;	0	0	8.17569e-06	4.6961e-05	0.228926	0.416411	-2.16645e-05	5.31309e-06
k__Bacteria;p__Bacteroidetes;c__Bacteroidia;o__Flavobacteriales;f__Crocinitomicaceae;	9.71173e-06	2.45941e-05	9.81083e-06	4.66403e-05	0.990049	0.647493	-1.58718e-05	1.56736e-05
k__Bacteria;p__Firmicutes;c__Clostridia;o__Clostridiales;f__Defluviitaleaceae;	1.09257e-05	2.50835e-05	1.22635e-05	4.8519e-05	0.870709	0.614337	-1.76545e-05	1.49788e-05
k__Bacteria;p__Proteobacteria;c__Gammaproteobacteria;o__Aeromonadales;f__Aeromonadaceae;	2.06374e-05	5.67619e-05	2.04392e-05	3.93217e-05	0.986154	0.647493	-2.26056e-05	2.3002e-05
k__Bacteria;p__Firmicutes;c__Bacilli;o__Bacillales;f__Planococcaceae;	8.49777e-06	2.40315e-05	2.61622e-05	6.86858e-05	0.102623	0.416411	-3.89747e-05	3.64577e-06
k__Bacteria;p__Proteobacteria;c__Alphaproteobacteria;o__Rickettsiales;f__unidentified_Rickettsiales;	5.09866e-05	7.37822e-05	3.51555e-05	6.31476e-05	0.317101	0.416411	-1.55496e-05	4.72118e-05
k__Bacteria;p__Proteobacteria;c__Deltaproteobacteria;o__Myxococcales;f__Phaselicystidaceae;	7.2838e-06	2.54445e-05	1.38987e-05	4.51989e-05	0.400812	0.443916	-2.22038e-05	8.97403e-06
k__Bacteria;p__Chloroflexi;c__Anaerolineae;o__Caldilineales;f__Caldilineaceae;	6.06983e-06	1.76938e-05	2.28919e-05	5.66547e-05	0.0566911	0.416411	-3.41385e-05	4.94284e-07
k__Bacteria;p__Proteobacteria;c__Gammaproteobacteria;o__Salinisphaerales;f__Salinisphaeraceae;	1.57816e-05	6.32938e-05	3.27028e-06	1.60175e-05	0.27385	0.416411	-1.0339e-05	3.53616e-05
k__Bacteria;p__Actinobacteria;c__unidentified_Actinobacteria;o__Streptomycetales;f__Streptomycetaceae;	8.49777e-06	1.9414e-05	1.30811e-05	4.35693e-05	0.519625	0.499256	-1.87048e-05	9.53809e-06
k__Bacteria;p__Proteobacteria;c__Gammaproteobacteria;o__Alteromonadales;f__Shewanellaceae;	2.42793e-06	9.70699e-06	9.81083e-06	3.96672e-05	0.217012	0.416411	-1.92275e-05	4.46174e-06
k__Bacteria;p__Bacteroidetes;c__Rhodothermia;o__Balneolales;f__Balneolaceae;	1.09257e-05	4.39675e-05	2.12568e-05	5.84567e-05	0.364537	0.435403	-3.28787e-05	1.22165e-05
k__Bacteria;p__Actinobacteria;c__unidentified_Actinobacteria;o__Micrococcales;f__Promicromonosporaceae;	6.06983e-06	2.26645e-05	1.38987e-05	3.88327e-05	0.253611	0.416411	-2.13796e-05	5.72196e-06
k__Bacteria;p__Proteobacteria;c__Alphaproteobacteria;o__Rickettsiales;f__Rickettsiaceae;	6.06983e-06	2.03317e-05	1.22635e-05	4.02309e-05	0.361747	0.435403	-1.96394e-05	7.25195e-06
k__Bacteria;p__Bacteroidetes;c__Ignavibacteria;o__Ignavibacteriales;f__Ignavibacteriaceae;	0	0	9.81083e-06	3.70524e-05	0.0699652	0.416411	-2.04535e-05	8.31851e-07
k__Bacteria;p__Firmicutes;c__Bacilli;o__Bacillales;f__Thermoactinomycetaceae;	8.49777e-06	4.22039e-05	3.27028e-06	1.37729e-05	0.496213	0.482375	-1.01883e-05	2.06433e-05
k__Bacteria;p__Armatimonadetes;c__Fimbriimonadia;o__Fimbriimonadales;f__Fimbriimonadaceae;	3.6419e-06	1.16953e-05	1.30811e-05	4.93279e-05	0.203458	0.416411	-2.41344e-05	5.25601e-06
k__Bacteria;p__Proteobacteria;c__Gammaproteobacteria;o__Methylococcales;f__Methylococcaceae;	1.09257e-05	4.04009e-05	1.06284e-05	3.81592e-05	0.973448	0.647493	-1.74681e-05	1.80627e-05
k__Bacteria;p__Actinobacteria;c__unidentified_Actinobacteria;o__Pseudonocardiales;f__Pseudonocardiaceae;	1.82095e-05	4.81262e-05	1.79865e-05	3.75281e-05	0.982193	0.647493	-1.96927e-05	2.01386e-05
k__Bacteria;p__Proteobacteria;c__Alphaproteobacteria;o__Caulobacterales;f__Parvularculaceae;	1.45676e-05	5.82419e-05	8.17569e-06	3.26887e-05	0.569706	0.523848	-1.60815e-05	2.88653e-05
k__Bacteria;p__Verrucomicrobia;c__Verrucomicrobiae;o__Methylacidiphilales;f__Methylacidiphilaceae;	0	0	4.90542e-06	3.43379e-05	0.322325	0.416411	-1.47684e-05	4.95758e-06
k__Bacteria;p__Proteobacteria;c__Deltaproteobacteria;o__Myxococcales;f__unidentified_Myxococcales;	3.6419e-06	1.53975e-05	5.72298e-06	3.46938e-05	0.712973	0.575366	-1.3316e-05	9.15382e-06
k__Bacteria;p__Melainabacteria;c__unidentified_Melainabacteria;o__unidentified_Melainabacteria;f__unidentified_Melainabacteria;	7.2838e-06	4.18422e-05	4.08785e-06	2.86149e-05	0.703553	0.575366	-1.35653e-05	1.99572e-05
k__Bacteria;p__Thermotogae;c__unidentified_Thermotogae;o__Petrotogales;f__unidentified_Petrotogales;	0	0	7.35812e-06	3.62707e-05	0.16205	0.416411	-1.77763e-05	3.06003e-06
k__Bacteria;p__Proteobacteria;c__Deltaproteobacteria;o__Oligoflexales;f__Oligoflexaceae;	7.2838e-06	3.07951e-05	1.47162e-05	4.38036e-05	0.369766	0.435403	-2.38309e-05	8.96601e-06
k__Bacteria;p__Proteobacteria;c__Gammaproteobacteria;o__unidentified_Gammaproteobacteria;f__Competibacteraceae;	6.06983e-06	2.03317e-05	1.22635e-05	3.67565e-05	0.331066	0.416411	-1.88017e-05	6.4143e-06
k__Bacteria;p__Proteobacteria;c__Alphaproteobacteria;o__Kordiimonadales;f__Kordiimonadaceae;	3.6419e-06	1.53975e-05	4.08785e-06	2.86149e-05	0.927548	0.633806	-1.018e-05	9.2881e-06
k__Archaea;p__Euryarchaeota;c__Methanomicrobia;o__Methanomicrobiales;f__Methanospirillaceae;	6.06983e-06	3.48685e-05	0	0	0.324813	0.416411	-6.29401e-06	1.84337e-05
k__Bacteria;p__Spirochaetes;c__unidentified_Spirochaetes;o__unidentified_Spirochaetes;f__Leptospiraceae;	8.49777e-06	3.43415e-05	9.81083e-06	3.7944e-05	0.871191	0.614337	-1.73951e-05	1.47689e-05
k__Bacteria;p__Proteobacteria;c__Deltaproteobacteria;o__Oligoflexales;f__unidentified_Oligoflexales;	0	0	4.08785e-06	2.86149e-05	0.322325	0.416411	-1.2307e-05	4.13132e-06
k__Bacteria;p__Acidobacteria;c__Holophagae;o__Acanthopleuribacterales;f__Acanthopleuribacteraceae;	6.06983e-06	2.47787e-05	8.99326e-06	3.68122e-05	0.668485	0.557398	-1.6459e-05	1.06122e-05
k__Bacteria;p__Bacteroidetes;c__Bacteroidia;o__Bacteroidales;f__unidentified_Bacteroidales;	1.21397e-05	3.67776e-05	9.81083e-06	3.70524e-05	0.780048	0.593816	-1.42424e-05	1.89001e-05
k__Bacteria;p__Proteobacteria;c__Deltaproteobacteria;o__Myxococcales;f__Nannocystaceae;	8.49777e-06	3.43415e-05	1.63514e-05	4.69174e-05	0.384507	0.442749	-2.57288e-05	1.00215e-05
k__Bacteria;p__Proteobacteria;c__Deltaproteobacteria;o__unidentified_Deltaproteobacteria;f__unidentified_Deltaproteobacteria;	0	0	8.17569e-06	3.16494e-05	0.0768353	0.416411	-1.72665e-05	9.15066e-07
k__Bacteria;p__Bacteroidetes;c__Bacteroidia;o__Sphingobacteriales;f__Lentimicrobiaceae;	8.49777e-06	3.71477e-05	1.63514e-05	4.54698e-05	0.394191	0.442749	-2.61052e-05	1.03979e-05
k__Bacteria;p__Proteobacteria;c__Gammaproteobacteria;o__Oceanospirillales;f__Kangiellaceae;	4.85587e-06	2.18451e-05	1.63514e-05	4.76247e-05	0.144595	0.416411	-2.70325e-05	4.04141e-06
k__Bacteria;p__Actinobacteria;c__unidentified_Actinobacteria;o__Corynebacteriales;f__Dietziaceae;	0	0	1.1446e-05	3.46938e-05	0.0252689	0.416411	-2.14112e-05	-1.48076e-06
k__Bacteria;p__Chloroflexi;c__Chloroflexia;o__Kallotenuales;f__Kallotenuaceae;	0	0	5.72298e-06	2.83273e-05	0.163753	0.416411	-1.38595e-05	2.41357e-06
k__Bacteria;p__Proteobacteria;c__Gammaproteobacteria;o__Oceanospirillales;f__Saccharospirillaceae;	4.85587e-06	2.18451e-05	3.27028e-06	2.28919e-05	0.752827	0.58662	-8.41519e-06	1.15864e-05
k__Bacteria;p__Firmicutes;c__Bacilli;o__Lactobacillales;f__Aerococcaceae;	1.21397e-05	2.12097e-05	1.06284e-05	3.1433e-05	0.795562	0.597548	-1.00578e-05	1.30803e-05
k__Bacteria;p__Proteobacteria;c__Gammaproteobacteria;o__Orbales;f__Orbaceae;	0	0	1.1446e-05	3.56444e-05	0.0292193	0.416411	-2.16842e-05	-1.20769e-06
k__Bacteria;p__Proteobacteria;c__Gammaproteobacteria;o__Cellvibrionales;f__Cellvibrionaceae;	2.42793e-06	9.70699e-06	8.99326e-06	2.74465e-05	0.129036	0.416411	-1.50943e-05	1.96363e-06
k__Bacteria;p__Thermotogae;c__unidentified_Thermotogae;o__Thermotogales;f__Fervidobacteriaceae;	0	0	4.08785e-06	2.34805e-05	0.228926	0.416411	-1.08322e-05	2.65655e-06
k__Bacteria;p__Proteobacteria;c__Alphaproteobacteria;o__Rhodospirillales;f__Rhodospirillaceae;	6.06983e-06	2.03317e-05	8.99326e-06	2.74465e-05	0.581505	0.523848	-1.34367e-05	7.58983e-06
k__Bacteria;p__Proteobacteria;c__Gammaproteobacteria;o__Cellvibrionales;f__Porticoccaceae;	1.09257e-05	3.50858e-05	8.99326e-06	2.20415e-05	0.779725	0.593816	-1.18767e-05	1.57416e-05
k__Bacteria;p__Proteobacteria;c__Deltaproteobacteria;o__Bradymonadales;f__unidentified_Bradymonadales;	0	0	3.27028e-06	2.28919e-05	0.322325	0.416411	-9.84561e-06	3.30506e-06
k__Bacteria;p__Firmicutes;c__Clostridia;o__Clostridiales;f__Gracilibacteraceae;	0	0	3.27028e-06	2.28919e-05	0.322325	0.416411	-9.84561e-06	3.30506e-06
k__Bacteria;p__Proteobacteria;c__Gammaproteobacteria;o__Salinisphaerales;f__Solimonadaceae;	2.06374e-05	3.89452e-05	2.86149e-05	4.47894e-05	0.394864	0.442749	-2.65489e-05	1.05939e-05
k__Bacteria;p__Proteobacteria;c__Alphaproteobacteria;o__unidentified_Alphaproteobacteria;f__Paracaedibacteraceae;	2.42793e-06	9.70699e-06	1.22635e-05	3.08192e-05	0.0411888	0.416411	-1.9265e-05	-4.06224e-07
k__Bacteria;p__Proteobacteria;c__Deltaproteobacteria;o__Syntrophobacterales;f__Syntrophaceae;	6.06983e-06	2.85411e-05	5.72298e-06	2.45322e-05	0.954692	0.645365	-1.18086e-05	1.25023e-05
k__Bacteria;p__Actinobacteria;c__Acidimicrobiia;o__Actinomarinales;f__Actinomarinaceae;	4.85587e-06	2.78948e-05	8.17569e-07	5.72298e-06	0.417907	0.446896	-5.97085e-06	1.40474e-05
k__Bacteria;p__Tenericutes;c__Mollicutes;o__Acholeplasmatales;f__Acholeplasmataceae;	2.42793e-06	1.39474e-05	8.99326e-06	2.86388e-05	0.171738	0.416411	-1.60447e-05	2.91408e-06
k__Bacteria;p__Deinococcus-Thermus;c__Deinococci;o__Thermales;f__Thermaceae;	7.2838e-06	2.9121e-05	7.35812e-06	2.54335e-05	0.99053	0.647493	-1.25403e-05	1.23917e-05
k__Bacteria;p__Bacteroidetes;c__Bacteroidia;o__Cytophagales;f__Spirosomaceae;	1.21397e-06	6.97371e-06	3.27028e-06	1.79842e-05	0.4718	0.470007	-7.72832e-06	3.6157e-06
k__Bacteria;p__Proteobacteria;c__Gammaproteobacteria;o__Cellvibrionales;f__Spongiibacteraceae;	3.6419e-06	1.53975e-05	9.81083e-06	2.5245e-05	0.173655	0.416411	-1.51122e-05	2.77435e-06
k__Bacteria;p__Rokubacteria;c__unidentified_Rokubacteria;o__unidentified_Rokubacteria;f__unidentified_Rokubacteria;	2.42793e-06	1.39474e-05	4.08785e-06	2.04351e-05	0.66317	0.555414	-9.21622e-06	5.89639e-06
k__Bacteria;p__Chloroflexi;c__Chloroflexia;o__Thermomicrobiales;f__Thermomicrobiaceae;	0	0	2.45271e-06	1.7169e-05	0.322325	0.416411	-7.38421e-06	2.47879e-06
k__Bacteria;p__Actinobacteria;c__unidentified_Actinobacteria;o__Micrococcales;f__Dermabacteraceae;	1.21397e-06	6.97371e-06	1.06284e-05	2.68432e-05	0.0227628	0.416411	-1.74682e-05	-1.36064e-06
k__Bacteria;p__Proteobacteria;c__Gammaproteobacteria;o__Alteromonadales;f__Alteromonadaceae;	3.6419e-06	1.53975e-05	1.06284e-05	2.55673e-05	0.127031	0.416411	-1.60038e-05	2.0308e-06
k__Bacteria;p__Chloroflexi;c__Anaerolineae;o__Ardenticatenales;f__Ardenticatenaceae;	0	0	3.27028e-06	1.79842e-05	0.209187	0.416411	-8.43594e-06	1.89539e-06
k__Bacteria;p__Proteobacteria;c__Gammaproteobacteria;o__Alteromonadales;f__Idiomarinaceae;	0	0	4.90542e-06	2.106e-05	0.109546	0.416411	-1.09546e-05	1.14373e-06
k__Bacteria;p__Chloroflexi;c__Dehalococcoidia;o__unidentified_Dehalococcoidia;f__unidentified_Dehalococcoidia;	3.6419e-06	1.53975e-05	4.08785e-06	2.04351e-05	0.910695	0.626816	-8.33457e-06	7.44267e-06
k__Bacteria;p__Proteobacteria;c__Gammaproteobacteria;o__Methylococcales;f__unidentified_Methylococcales;	4.85587e-06	1.9414e-05	7.35812e-06	2.67158e-05	0.624883	0.542553	-1.26482e-05	7.64364e-06
k__Bacteria;p__Proteobacteria;c__Gammaproteobacteria;o__Acidithiobacillales;f__Acidithiobacillaceae;	2.42793e-06	1.39474e-05	3.27028e-06	1.79842e-05	0.812276	0.603056	-7.87933e-06	6.19464e-06
k__Bacteria;p__Firmicutes;c__Clostridia;o__Clostridiales;f__Heliobacteriaceae;	0	0	2.45271e-06	1.26899e-05	0.182406	0.416411	-6.09767e-06	1.19226e-06
k__Bacteria;p__Proteobacteria;c__Gammaproteobacteria;o__Cardiobacteriales;f__unidentified_Cardiobacteriales;	1.21397e-06	6.97371e-06	1.63514e-06	1.1446e-05	0.836688	0.606768	-4.47448e-06	3.63214e-06
k__Bacteria;p__Tenericutes;c__Mollicutes;o__Anaeroplasmatales;f__Anaeroplasmataceae;	2.42793e-06	9.70699e-06	4.90542e-06	1.76007e-05	0.415978	0.446896	-8.50929e-06	3.55433e-06
k__Bacteria;p__Planctomycetes;c__Planctomycetacia;o__Planctomycetales;f__unidentified_Planctomycetales;	0	0	1.63514e-06	1.1446e-05	0.322325	0.416411	-4.9228e-06	1.65253e-06
k__Bacteria;p__Bacteroidetes;c__Bacteroidia;o__Flavobacteriales;f__Cryomorphaceae;	0	0	2.45271e-06	1.26899e-05	0.182406	0.416411	-6.09767e-06	1.19226e-06
k__Archaea;p__Euryarchaeota;c__Methanomicrobia;o__Methanomicrobiales;f__Methanocorpusculaceae;	0	0	1.63514e-06	1.1446e-05	0.322325	0.416411	-4.9228e-06	1.65253e-06
k__Bacteria;p__Proteobacteria;c__Alphaproteobacteria;o__Holosporales;f__Holosporaceae;	1.21397e-06	6.97371e-06	1.63514e-06	1.1446e-05	0.836688	0.606768	-4.47448e-06	3.63214e-06
k__Bacteria;p__Cyanobacteria;c__unidentified_Cyanobacteria;o__Nostocales;f__unidentified_Nostocales;	0	0	3.27028e-06	1.60175e-05	0.159429	0.416411	-7.87105e-06	1.3305e-06
k__Archaea;p__Euryarchaeota;c__Thermoplasmata;o__unidentified_Thermoplasmata;f__unidentified_Thermoplasmata;	2.42793e-06	1.39474e-05	0	0	0.324813	0.416411	-2.5176e-06	7.37347e-06
k__Bacteria;p__Proteobacteria;c__Deltaproteobacteria;o__Desulfovibrionales;f__Desulfomicrobiaceae;	0	0	1.63514e-06	1.1446e-05	0.322325	0.416411	-4.9228e-06	1.65253e-06
k__Bacteria;p__Actinobacteria;c__unidentified_Actinobacteria;o__Streptosporangiales;f__Streptosporangiaceae;	1.21397e-06	6.97371e-06	1.63514e-06	1.1446e-05	0.836688	0.606768	-4.47448e-06	3.63214e-06
k__Bacteria;p__Proteobacteria;c__Deltaproteobacteria;o__Syntrophobacterales;f__Syntrophobacteraceae;	2.42793e-06	1.39474e-05	5.72298e-06	1.82852e-05	0.358338	0.434779	-1.0394e-05	3.80389e-06
k__Bacteria;p__Elusimicrobia;c__unidentified_Elusimicrobia;o__unidentified_Elusimicrobia;f__unidentified_Elusimicrobia;	0	0	1.63514e-06	1.1446e-05	0.322325	0.416411	-4.9228e-06	1.65253e-06
k__Bacteria;p__Firmicutes;c__Clostridia;o__Clostridiales;f__Eubacteriaceae;	3.6419e-06	1.16953e-05	4.08785e-06	1.47304e-05	0.879341	0.614337	-6.27542e-06	5.38353e-06
k__Archaea;p__Euryarchaeota;c__Methanomicrobia;o__Methanosarcinales;f__Methanosaetaceae;	3.6419e-06	1.16953e-05	4.90542e-06	1.94076e-05	0.714352	0.575366	-8.10985e-06	5.58282e-06
k__Bacteria;p__Proteobacteria;c__Gammaproteobacteria;o__Alteromonadales;f__Psychromonadaceae;	2.42793e-06	1.39474e-05	0	0	0.324813	0.416411	-2.5176e-06	7.37347e-06
k__Bacteria;p__Chlamydiae;c__unidentified_Chlamydiae;o__Chlamydiales;f__Chlamydiaceae;	0	0	1.63514e-06	1.1446e-05	0.322325	0.416411	-4.9228e-06	1.65253e-06
k__Bacteria;p__Verrucomicrobia;c__Verrucomicrobiae;o__Chthoniobacterales;f__unidentified_Chthoniobacterales;	0	0	2.45271e-06	1.26899e-05	0.182406	0.416411	-6.09767e-06	1.19226e-06
k__Bacteria;p__Candidatus_Liptonbacteria;c__unidentified_Candidatus_Liptonbacteria;o__unidentified_Candidatus_Liptonbacteria;f__unidentified_Candidatus_Liptonbacteria;	0	0	1.63514e-06	1.1446e-05	0.322325	0.416411	-4.9228e-06	1.65253e-06
k__Bacteria;p__Proteobacteria;c__Gammaproteobacteria;o__Cellvibrionales;f__Microbulbiferaceae;	2.42793e-06	9.70699e-06	2.45271e-06	1.26899e-05	0.992049	0.647493	-4.95798e-06	4.90843e-06
k__Bacteria;p__Proteobacteria;c__Gammaproteobacteria;o__Beggiatoales;f__Beggiatoaceae;	4.85587e-06	1.66312e-05	0	0	0.103236	0.416411	-1.04131e-06	1.0753e-05
k__Bacteria;p__Actinobacteria;c__unidentified_Actinobacteria;o__Micrococcales;f__Dermacoccaceae;	1.21397e-06	6.97371e-06	8.17569e-07	5.72298e-06	0.787455	0.593816	-2.5318e-06	3.32459e-06
k__Bacteria;p__Chlamydiae;c__unidentified_Chlamydiae;o__Chlamydiales;f__Parachlamydiaceae;	0	0	8.17569e-07	5.72298e-06	0.322325	0.416411	-2.4614e-06	8.26264e-07
k__Bacteria;p__Bacteroidetes;c__Bacteroidia;o__Cytophagales;f__Amoebophilaceae;	2.42793e-06	9.70699e-06	0	0	0.160469	0.416411	-1.01402e-06	5.86988e-06
k__Bacteria;p__Firmicutes;c__Clostridia;o__Clostridiales;f__Syntrophomonadaceae;	0	0	8.17569e-07	5.72298e-06	0.322325	0.416411	-2.4614e-06	8.26264e-07
k__Bacteria;p__Tenericutes;c__Mollicutes;o__unidentified_Mollicutes;f__unidentified_Mollicutes;	1.21397e-06	6.97371e-06	0	0	0.324813	0.416411	-1.2588e-06	3.68674e-06
k__Bacteria;p__Actinobacteria;c__unidentified_Actinobacteria;o__Streptosporangiales;f__Nocardiopsaceae;	1.21397e-06	6.97371e-06	8.17569e-07	5.72298e-06	0.787455	0.593816	-2.5318e-06	3.32459e-06
k__Bacteria;p__Proteobacteria;c__Alphaproteobacteria;o__Rickettsiales;f__Midichloriaceae;	0	0	1.63514e-06	8.00877e-06	0.159429	0.416411	-3.93553e-06	6.65249e-07
k__Bacteria;p__Actinobacteria;c__Nitriliruptoria;o__Nitriliruptorales;f__Nitriliruptoraceae;	1.21397e-06	6.97371e-06	0	0	0.324813	0.416411	-1.2588e-06	3.68674e-06
k__Bacteria;p__Candidatus_Zambryskibacteria;c__unidentified_Candidatus_Zambryskibacteria;o__unidentified_Candidatus_Zambryskibacteria;f__unidentified_Candidatus_Zambryskibacteria;	0	0	8.17569e-07	5.72298e-06	0.322325	0.416411	-2.4614e-06	8.26264e-07
k__Bacteria;p__Candidatus_Yanofskybacteria;c__unidentified_Candidatus_Yanofskybacteria;o__unidentified_Candidatus_Yanofskybacteria;f__unidentified_Candidatus_Yanofskybacteria;	0	0	8.17569e-07	5.72298e-06	0.322325	0.416411	-2.4614e-06	8.26264e-07
k__Bacteria;p__Actinobacteria;c__unidentified_Actinobacteria;o__unidentified_Actinobacteria;f__unidentified_Actinobacteria;	0	0	1.63514e-06	8.00877e-06	0.159429	0.416411	-3.93553e-06	6.65249e-07
k__Bacteria;p__Chloroflexi;c__Chloroflexia;o__Thermomicrobiales;f__unidentified_Thermomicrobiales;	0	0	8.17569e-07	5.72298e-06	0.322325	0.416411	-2.4614e-06	8.26264e-07
k__Bacteria;p__Proteobacteria;c__Gammaproteobacteria;o__unidentified_Gammaproteobacteria;f__Chromobacteriaceae;	1.21397e-06	6.97371e-06	0	0	0.324813	0.416411	-1.2588e-06	3.68674e-06
k__Archaea;p__Euryarchaeota;c__Methanomicrobia;o__Methanosarcinales;f__Methanosarcinaceae;	1.21397e-06	6.97371e-06	0	0	0.324813	0.416411	-1.2588e-06	3.68674e-06
k__Bacteria;p__Actinobacteria;c__unidentified_Actinobacteria;o__Micrococcales;f__Brevibacteriaceae;	2.42793e-06	9.70699e-06	4.90542e-06	1.32682e-05	0.3322	0.416411	-7.53146e-06	2.57649e-06
k__Bacteria;p__Planctomycetes;c__Planctomycetacia;o__unidentified_Planctomycetacia;f__unidentified_Planctomycetacia;	1.21397e-06	6.97371e-06	0	0	0.324813	0.416411	-1.2588e-06	3.68674e-06
k__Bacteria;p__Bacteroidetes;c__Bacteroidia;o__Sphingobacteriales;f__unidentified_Sphingobacteriales;	2.42793e-06	9.70699e-06	8.17569e-07	5.72298e-06	0.395316	0.442749	-2.16596e-06	5.38669e-06
k__Bacteria;p__Bacteroidetes;c__Bacteroidia;o__Bacteroidales;f__Marinilabiliaceae;	0	0	8.17569e-07	5.72298e-06	0.322325	0.416411	-2.4614e-06	8.26264e-07
k__Bacteria;p__Aquificae;c__unidentified_Aquificae;o__unidentified_Aquificae;f__Hydrogenothermaceae;	1.21397e-06	6.97371e-06	0	0	0.324813	0.416411	-1.2588e-06	3.68674e-06
k__Archaea;p__Euryarchaeota;c__Methanomicrobia;o__Methanomicrobiales;f__Methanoregulaceae;	1.21397e-06	6.97371e-06	0	0	0.324813	0.416411	-1.2588e-06	3.68674e-06
k__Bacteria;p__Proteobacteria;c__Deltaproteobacteria;o__Bradymonadales;f__Bradymonadaceae;	0	0	8.17569e-07	5.72298e-06	0.322325	0.416411	-2.4614e-06	8.26264e-07
k__Bacteria;p__Firmicutes;c__Clostridia;o__unidentified_Clostridia;f__unidentified_Clostridia;	1.21397e-06	6.97371e-06	3.27028e-06	1.10825e-05	0.3058	0.416411	-6.02684e-06	1.91422e-06
k__Bacteria;p__Planctomycetes;c__Planctomycetacia;o__unidentified_Planctomycetacia;f__Isosphaeraceae;	1.21397e-06	6.97371e-06	0	0	0.324813	0.416411	-1.2588e-06	3.68674e-06
Others	0.0564798	0.100682	0.0603399	0.114517	0.872527	0.614337	-0.0516276	0.0439074

## Sheet: Genus
Taxa	avg(LC.abx)	sd(LC.abx)	avg(LC.nonabx)	sd(LC.nonabx)	p.value	q.values	interval lower	interval upper
k__Bacteria;p__Proteobacteria;c__Gammaproteobacteria;o__Pasteurellales;f__Pasteurellaceae;g__Haemophilus;	0.0551541	0.20953	0.0424997	0.181272	0.778204	0.387961	-0.0767673	0.102076
k__Bacteria;p__Firmicutes;c__Bacilli;o__Lactobacillales;f__Streptococcaceae;g__Streptococcus;	0.0189634	0.101736	0.0185286	0.112069	0.985519	0.440199	-0.0471442	0.0480138
k__Bacteria;p__Proteobacteria;c__Alphaproteobacteria;o__Sphingomonadales;f__Sphingomonadaceae;g__Sphingomonas;	0.000535359	0.000684328	0.0231617	0.110933	0.159848	0.261014	-0.0544908	0.00923806
k__Bacteria;p__Proteobacteria;c__Alphaproteobacteria;o__Caulobacterales;f__Caulobacteraceae;g__Brevundimonas;	0.291346	0.155408	0.260468	0.17386	0.403186	0.282873	-0.0423028	0.104059
k__Bacteria;p__Proteobacteria;c__Gammaproteobacteria;o__Thiotrichales;f__Thiotrichaceae;g__Leucothrix;	0.00194963	0.00840519	0.0315721	0.0982058	0.0408898	0.261014	-0.0579679	-0.00127699
k__Bacteria;p__Proteobacteria;c__Gammaproteobacteria;o__unidentified_Gammaproteobacteria;f__Burkholderiaceae;g__Limnobacter;	0.233679	0.123358	0.223457	0.146621	0.734233	0.387623	-0.0495237	0.069967
k__Bacteria;p__Bacteroidetes;c__Bacteroidia;o__Bacteroidales;f__Prevotellaceae;g__Prevotella;	0.000137178	0.000311445	0.00817651	0.0565528	0.324691	0.261014	-0.0242835	0.00820486
k__Bacteria;p__Proteobacteria;c__Gammaproteobacteria;o__Pasteurellales;f__Pasteurellaceae;g__Aggregatibacter;	0.0100832	0.0564574	0.000581292	0.00180434	0.341037	0.263796	-0.0105228	0.0295267
k__Bacteria;p__unidentified_Bacteria;c__unidentified_Bacteria;o__Campylobacterales;f__unidentified_Campylobacterales;g__Sulfurovum;	0.00955513	0.0434133	0.0175655	0.0547032	0.463436	0.303218	-0.0296543	0.0136336
k__Bacteria;p__Actinobacteria;c__unidentified_Actinobacteria;o__Bifidobacteriales;f__Bifidobacteriaceae;g__Bifidobacterium;	0.00411656	0.00854504	0.00712348	0.0432744	0.638212	0.358806	-0.015758	0.00974411
k__Bacteria;p__Firmicutes;c__Bacilli;o__Lactobacillales;f__Lactobacillaceae;g__Lactobacillus;	0.00513022	0.0102963	0.00811029	0.0427483	0.641436	0.359706	-0.0157297	0.00976955
k__Bacteria;p__Firmicutes;c__Clostridia;o__Clostridiales;f__Lachnospiraceae;g__unidentified_Lachnospiraceae;	0.0124941	0.0423559	0.00398074	0.00521075	0.258985	0.261014	-0.00656986	0.0235967
k__Bacteria;p__Proteobacteria;c__Gammaproteobacteria;o__Pseudomonadales;f__Pseudomonadaceae;g__Pseudomonas;	0.0834201	0.0460135	0.0818403	0.0549212	0.888321	0.413784	-0.0207508	0.0239105
k__Bacteria;p__Proteobacteria;c__Gammaproteobacteria;o__Enterobacteriales;f__Enterobacteriaceae;g__unidentified_Enterobacteriaceae;	0.0120899	0.030859	0.0048956	0.00667554	0.196098	0.261014	-0.00389302	0.0182816
k__Bacteria;p__Firmicutes;c__Bacilli;o__Bacillales;f__Sporolactobacillaceae;g__Salipaludibacillus;	0.00414084	0.0218413	0.00347794	0.0148986	0.87967	0.413155	-0.0080814	0.0094072
k__Bacteria;p__Proteobacteria;c__Alphaproteobacteria;o__Rhodobacterales;f__Rhodobacteraceae;g__Planktotalea;	0.00405222	0.0174795	0.00543357	0.0192871	0.737449	0.387642	-0.00956206	0.00679937
k__Bacteria;p__Firmicutes;c__Clostridia;o__Clostridiales;f__Lachnospiraceae;g__Blautia;	0.00436057	0.00876948	0.00441324	0.0170839	0.98545	0.440199	-0.00578659	0.00568125
k__Bacteria;p__Bacteroidetes;c__Chlorobia;o__Chlorobiales;f__Chlorobiaceae;g__Prosthecochloris;	0.0011302	0.00493257	0.00377717	0.0158943	0.27984	0.261014	-0.00750138	0.00220745
k__Bacteria;p__Bacteroidetes;c__Bacteroidia;o__Bacteroidales;f__Prevotellaceae;g__Alloprevotella;	0.00337725	0.0183816	0.00017496	0.000319201	0.32449	0.261014	-0.00331608	0.00972067
k__Bacteria;p__Firmicutes;c__Clostridia;o__Clostridiales;f__Lachnospiraceae;g__Lachnoclostridium;	0.00428409	0.018285	0.00152068	0.00323101	0.39637	0.281059	-0.00377759	0.00930441
k__Bacteria;p__Fusobacteria;c__Fusobacteriia;o__Fusobacteriales;f__Fusobacteriaceae;g__Fusobacterium;	0.00126253	0.00422122	0.00239548	0.0140142	0.597203	0.346064	-0.0053986	0.0031327
k__Bacteria;p__Proteobacteria;c__Gammaproteobacteria;o__unidentified_Gammaproteobacteria;f__Rhodocyclaceae;g__Denitromonas;	0.00338454	0.0171805	0.00111762	0.00342239	0.459615	0.301298	-0.00389356	0.0084274
k__Bacteria;p__Bacteroidetes;c__Bacteroidia;o__Bacteroidales;f__Porphyromonadaceae;g__Porphyromonas;	0.00126859	0.00718699	0.00175369	0.0115496	0.815376	0.396674	-0.00460611	0.00363593
k__Bacteria;p__Firmicutes;c__Bacilli;o__Lactobacillales;f__Enterococcaceae;g__Enterococcus;	0.000610625	0.00183907	0.00169319	0.0101626	0.469738	0.306161	-0.00406501	0.00189989
k__Bacteria;p__Actinobacteria;c__Coriobacteriia;o__Coriobacteriales;f__Coriobacteriaceae;g__Collinsella;	0.000738092	0.00190329	0.00148552	0.00914313	0.58141	0.341757	-0.00344902	0.00195415
k__Bacteria;p__Spirochaetes;c__Spirochaetia;o__Spirochaetales;f__Spirochaetaceae;g__unidentified_Spirochaetaceae;	3.39911e-05	0.000152916	0.00133019	0.009084	0.322983	0.261014	-0.00390592	0.00131353
k__Bacteria;p__Proteobacteria;c__Alphaproteobacteria;o__Rhizobiales;f__unidentified_Rhizobiales;g__Devosia;	0.0271479	0.0159662	0.0226851	0.0165096	0.22492	0.261014	-0.00280662	0.0117323
k__Bacteria;p__Firmicutes;c__Clostridia;o__Clostridiales;f__Lachnospiraceae;g__Catonella;	0.00172019	0.00931386	0.000125088	0.000375416	0.332829	0.261014	-0.00170897	0.00489918
k__Bacteria;p__Firmicutes;c__Clostridia;o__Clostridiales;f__unidentified_Clostridiales;g__unidentified_Clostridiales;	0.00307983	0.00706176	0.00325556	0.00818066	0.91776	0.421873	-0.00355458	0.00320312
k__Bacteria;p__Firmicutes;c__Clostridia;o__Clostridiales;f__Ruminococcaceae;g__Faecalibacterium;	0.00725952	0.00966095	0.00375019	0.00446185	0.0578341	0.261014	-0.000122043	0.0071407
k__Bacteria;p__Proteobacteria;c__Gammaproteobacteria;o__Pseudomonadales;f__Moraxellaceae;g__Acinetobacter;	0.0148796	0.00945805	0.0134809	0.010215	0.526947	0.322436	-0.00298676	0.00578413
k__Bacteria;p__Calditrichaeota;c__unidentified_Calditrichaeota;o__Calditrichales;f__Calditrichaceae;g__unidentified_Calditrichaceae;	0.00164735	0.00804043	0.00107265	0.00310266	0.69763	0.377222	-0.00239622	0.00354562
k__Bacteria;p__Actinobacteria;c__unidentified_Actinobacteria;o__Corynebacteriales;f__Nocardiaceae;g__Rhodococcus;	0.000208802	0.000310594	0.00213876	0.00738827	0.0740199	0.261014	-0.00405461	0.000194696
k__Bacteria;p__Firmicutes;c__Clostridia;o__Clostridiales;f__Lachnospiraceae;g__Fusicatenibacter;	0.000605769	0.000821417	0.00116013	0.00555221	0.494672	0.314006	-0.00217232	0.0010636
k__Bacteria;p__Firmicutes;c__Clostridia;o__Clostridiales;f__Ruminococcaceae;g__unidentified_Ruminococcaceae;	0.00370988	0.00533591	0.00245434	0.00546082	0.304205	0.261014	-0.00116378	0.00367486
k__Bacteria;p__Proteobacteria;c__Alphaproteobacteria;o__Rhodobacterales;f__Rhodobacteraceae;g__Litoreibacter;	0.00150775	0.00664418	0.000966367	0.00358403	0.670699	0.369911	-0.00200677	0.00308953
k__Bacteria;p__Tenericutes;c__Mollicutes;o__Mycoplasmatales;f__Mycoplasmataceae;g__Ureaplasma;	4.85587e-06	1.66312e-05	0.000723549	0.00499483	0.318887	0.261014	-0.00215338	0.000715999
k__Bacteria;p__Firmicutes;c__Clostridia;o__Clostridiales;f__Lachnospiraceae;g__Agathobacter;	0.00536816	0.0070149	0.00235787	0.00495545	0.0375896	0.261014	0.000179334	0.00584125
k__Bacteria;p__Firmicutes;c__Clostridia;o__Clostridiales;f__Lachnospiraceae;g__Anaerostipes;	0.00158423	0.00542037	0.000694116	0.00221214	0.376501	0.277193	-0.00112221	0.00290243
k__Bacteria;p__Proteobacteria;c__Gammaproteobacteria;o__Cellvibrionales;f__Halieaceae;g__Halioglobus;	0.00115691	0.00533631	0.000809394	0.00225709	0.725641	0.385011	-0.00164014	0.00233517
k__Bacteria;p__Firmicutes;c__Clostridia;o__Clostridiales;f__Ruminococcaceae;g__Subdoligranulum;	0.00191443	0.00434828	0.00126805	0.00417464	0.504685	0.314453	-0.00127714	0.00256989
k__Bacteria;p__Proteobacteria;c__Gammaproteobacteria;o__Enterobacteriales;f__Enterobacteriaceae;g__Klebsiella;	0.000833995	0.00156851	0.00129585	0.00414908	0.481608	0.310913	-0.00176477	0.000841063
k__Bacteria;p__Proteobacteria;c__Gammaproteobacteria;o__Alteromonadales;f__unidentified_Alteromonadales;g__Marinobacter;	0.000921401	0.00369131	0.00180274	0.00543046	0.384239	0.278796	-0.00288602	0.00112334
k__Bacteria;p__Proteobacteria;c__Alphaproteobacteria;o__Caulobacterales;f__Caulobacteraceae;g__Caulobacter;	0.0016777	0.00174997	0.00330789	0.00425686	0.0192685	0.261014	-0.00298719	-0.000273178
k__Bacteria;p__Proteobacteria;c__Alphaproteobacteria;o__Caulobacterales;f__Hyphomonadaceae;g__Hirschia;	0.0101876	0.00537738	0.00943393	0.00658579	0.571772	0.338314	-0.0018891	0.00339645
k__Bacteria;p__Firmicutes;c__Clostridia;o__Clostridiales;f__Lachnospiraceae;g__Cellulosilyticum;	0	0	0.000762792	0.00345279	0.128566	0.261014	-0.00175455	0.000228964
k__Bacteria;p__Firmicutes;c__Erysipelotrichia;o__Erysipelotrichales;f__Erysipelotrichaceae;g__Dubosiella;	0.000880126	0.00380923	0.000138169	0.000578926	0.274889	0.261014	-0.00061759	0.0021015
k__Bacteria;p__Proteobacteria;c__Alphaproteobacteria;o__Rhodobacterales;f__Rhodobacteraceae;g__Paracoccus;	0.000531717	0.00184811	0.00126723	0.00378353	0.246018	0.261014	-0.00198881	0.000517778
k__Bacteria;p__Tenericutes;c__Mollicutes;o__Mycoplasmatales;f__Mycoplasmataceae;g__Mycoplasma;	0.000599699	0.00327384	1.79865e-05	5.90027e-05	0.315089	0.261014	-0.000579246	0.00174267
k__Bacteria;p__Nitrospirae;c__Nitrospira;o__Nitrospirales;f__Nitrospiraceae;g__unidentified_Nitrospiraceae;	0.00110592	0.00432389	0.000492994	0.00169783	0.443008	0.292671	-0.000987007	0.00221287
k__Bacteria;p__unidentified_Bacteria;c__unidentified_Bacteria;o__Campylobacterales;f__Campylobacteraceae;g__Campylobacter;	0.000568136	0.00314933	0.000103014	0.00054255	0.406871	0.2837	-0.000660983	0.00159123
k__Bacteria;p__Proteobacteria;c__Gammaproteobacteria;o__Pseudomonadales;f__Moraxellaceae;g__Psychrobacter;	0.00094568	0.003601	0.00116831	0.00334208	0.778429	0.387961	-0.00179619	0.00135094
k__Bacteria;p__Bacteroidetes;c__Bacteroidia;o__Bacteroidales;f__Bacteroidaceae;g__Bacteroides;	0.00222399	0.00239632	0.00250503	0.00294381	0.63651	0.358442	-0.00146054	0.000898445
k__Bacteria;p__Firmicutes;c__Clostridia;o__Clostridiales;f__Lachnospiraceae;g__Lachnospira;	0.00151139	0.00253255	0.00139641	0.00328736	0.858787	0.40729	-0.00116726	0.00139722
k__Bacteria;p__Firmicutes;c__Clostridia;o__Clostridiales;f__Peptostreptococcaceae;g__Romboutsia;	0.00151139	0.0025434	0.00132446	0.00248568	0.742906	0.387961	-0.000945698	0.00131955
k__Bacteria;p__Cyanobacteria;c__unidentified_Cyanobacteria;o__unidentified_Cyanobacteria;f__unidentified_Cyanobacteria;g__unidentified_Cyanobacteria;	0.000246435	0.000336685	0.00103668	0.00258572	0.0395839	0.261014	-0.00154132	-3.917e-05
k__Bacteria;p__Verrucomicrobia;c__Verrucomicrobiae;o__Verrucomicrobiales;f__Rubritaleaceae;g__Luteolibacter;	0	0	0.000345832	0.00223163	0.283439	0.261014	-0.000986831	0.000295167
k__Bacteria;p__Proteobacteria;c__Gammaproteobacteria;o__Xanthomonadales;f__Xanthomonadaceae;g__Stenotrophomonas;	0.00394782	0.0036182	0.00303809	0.00219231	0.202117	0.261014	-0.000504711	0.00232417
k__Bacteria;p__Proteobacteria;c__Alphaproteobacteria;o__Rhodobacterales;f__Rhodobacteraceae;g__Aliiroseovarius;	0.000668896	0.00285742	0.000841279	0.00271513	0.785478	0.387961	-0.00143161	0.00108685
k__Bacteria;p__Firmicutes;c__Bacilli;o__Bacillales;f__Bacillaceae;g__Paraliobacillus;	3.6419e-06	2.09211e-05	0.000421866	0.00214143	0.177989	0.261014	-0.00103335	0.000196907
k__Bacteria;p__unidentified_Bacteria;c__unidentified_Bacteria;o__Campylobacterales;f__unidentified_Campylobacterales;g__Sulfuricurvum;	0	0	0.000320487	0.00210529	0.291934	0.261014	-0.000925198	0.000284224
k__Bacteria;p__Firmicutes;c__Erysipelotrichia;o__Erysipelotrichales;f__Erysipelotrichaceae;g__Catenibacterium;	0.0010343	0.00293768	0.000138169	0.000679908	0.0941485	0.261014	-0.000161344	0.0019536
k__Bacteria;p__Firmicutes;c__Negativicutes;o__Selenomonadales;f__Veillonellaceae;g__Dialister;	0.00186222	0.00358843	0.000443123	0.000831461	0.032261	0.261014	0.000127335	0.00271087
k__Bacteria;p__Bacteroidetes;c__Bacteroidia;o__Flavobacteriales;f__Flavobacteriaceae;g__Vitellibacter;	0.000606983	0.0026369	0.000788954	0.00253456	0.756576	0.387961	-0.00134894	0.000985
k__Bacteria;p__Firmicutes;c__Erysipelotrichia;o__Erysipelotrichales;f__Erysipelotrichaceae;g__Turicibacter;	0.00059363	0.0024289	0.000119365	0.000241958	0.271804	0.261014	-0.000389413	0.00133794
k__Bacteria;p__Bacteroidetes;c__Bacteroidia;o__Bacteroidales;f__Tannerellaceae;g__Tannerella;	1.09257e-05	6.27634e-05	0.000291872	0.00198536	0.327206	0.261014	-0.000851587	0.000289694
k__Bacteria;p__Proteobacteria;c__Alphaproteobacteria;o__Rhodobacterales;f__Rhodobacteraceae;g__Celeribacter;	0.000114113	0.000457217	0.000681853	0.00237638	0.10939	0.261014	-0.00126706	0.000131585
k__Bacteria;p__Actinobacteria;c__unidentified_Actinobacteria;o__Corynebacteriales;f__Mycobacteriaceae;g__Mycobacterium;	6.31263e-05	0.000160253	0.000457021	0.00212579	0.202574	0.261014	-0.0010068	0.000219012
k__Bacteria;p__Proteobacteria;c__Gammaproteobacteria;o__Oceanospirillales;f__unidentified_Oceanospirillales;g__unidentified_Oceanospirillales;	0.00189136	0.00360966	0.000409602	0.00167661	0.0331808	0.261014	0.000124082	0.00283943
k__Bacteria;p__Acidobacteria;c__Acidobacteriia;o__Solibacterales;f__unidentified_Solibacterales;g__Bryobacter;	1.45676e-05	4.22758e-05	0.000331116	0.0017744	0.217982	0.261014	-0.000826407	0.000193311
k__Bacteria;p__Acidobacteria;c__unidentified_Acidobacteria;o__unidentified_Acidobacteria;f__unidentified_Acidobacteria;g__unidentified_Acidobacteria;	6.79821e-05	0.000154015	0.000433312	0.00176279	0.155494	0.261014	-0.000874232	0.000143573
k__Bacteria;p__Firmicutes;c__Erysipelotrichia;o__Erysipelotrichales;f__Erysipelotrichaceae;g__unidentified_Erysipelotrichaceae;	0.000727166	0.00222541	0.000258352	0.000464391	0.24123	0.261014	-0.000330027	0.00126765
k__Bacteria;p__Firmicutes;c__Clostridia;o__Clostridiales;f__Lachnospiraceae;g__Dorea;	0.00115084	0.00228143	0.000479913	0.000969306	0.11857	0.261014	-0.000179219	0.00152107
k__Bacteria;p__Acidobacteria;c__Acidobacteriia;o__Solibacterales;f__unidentified_Solibacterales;g__Candidatus_Solibacter;	3.6419e-06	1.53975e-05	0.000287784	0.00160241	0.220573	0.261014	-0.000744436	0.000176151
k__Bacteria;p__Firmicutes;c__Clostridia;o__Clostridiales;f__Lachnospiraceae;g__Johnsonella;	2.91352e-05	0.000153293	0.000247723	0.00156316	0.335815	0.261056	-0.000670452	0.000233275
k__Bacteria;p__Firmicutes;c__Erysipelotrichia;o__Erysipelotrichales;f__Erysipelotrichaceae;g__Erysipelatoclostridium;	0.000421246	0.00184628	0.000161061	0.000323652	0.428636	0.289078	-0.000400186	0.000920556
k__Bacteria;p__Proteobacteria;c__Alphaproteobacteria;o__Rhizobiales;f__Beijerinckiaceae;g__Methylobacterium;	0.000540215	0.00170979	0.000506075	0.00100124	0.9181	0.421873	-0.000630248	0.000698527
k__Bacteria;p__Proteobacteria;c__Alphaproteobacteria;o__Rhizobiales;f__Hyphomicrobiaceae;g__Hyphomicrobium;	0.000496512	0.00193294	0.000484001	0.00143013	0.97476	0.440161	-0.000776391	0.000801414
k__Bacteria;p__Firmicutes;c__Clostridia;o__Clostridiales;f__Peptostreptococcaceae;g__Filifactor;	0.000201518	0.00101141	0.000247723	0.00136801	0.861013	0.407776	-0.000569755	0.000477345
k__Bacteria;p__Proteobacteria;c__Gammaproteobacteria;o__unidentified_Gammaproteobacteria;f__Neisseriaceae;g__Eikenella;	0.000518364	0.00185614	0.000197852	0.000967715	0.366769	0.275919	-0.000387866	0.00102889
k__Bacteria;p__Proteobacteria;c__Gammaproteobacteria;o__unidentified_Gammaproteobacteria;f__unidentified_Gammaproteobacteria;g__unidentified_Gammaproteobacteria;	0.000294994	0.000968831	0.000775873	0.00171286	0.109673	0.261014	-0.00107253	0.000110767
k__Bacteria;p__Proteobacteria;c__Alphaproteobacteria;o__Rhizobiales;f__Xanthobacteraceae;g__Bradyrhizobium;	0.0016862	0.00202912	0.00170954	0.00150178	0.955172	0.432466	-0.000851565	0.00080489
k__Bacteria;p__Proteobacteria;c__Gammaproteobacteria;o__Chromatiales;f__unidentified_Chromatiales;g__Sedimenticola;	0.000366618	0.00151187	0.000663866	0.00188682	0.432497	0.289672	-0.00104732	0.000452826
k__Bacteria;p__Proteobacteria;c__Gammaproteobacteria;o__unidentified_Gammaproteobacteria;f__Rhodocyclaceae;g__Methyloversatilis;	0.00258696	0.0018767	0.00269716	0.0021304	0.805735	0.394243	-0.000999782	0.000779385
k__Bacteria;p__Proteobacteria;c__Gammaproteobacteria;o__Thiotrichales;f__Thiotrichaceae;g__Thiothrix;	0.000296208	0.00121316	0.000597643	0.00176232	0.361736	0.274799	-0.000955389	0.000352518
k__Bacteria;p__Firmicutes;c__Clostridia;o__Clostridiales;f__Lachnospiraceae;g__Roseburia;	0.00108164	0.00183705	0.000758704	0.00129607	0.386089	0.279541	-0.000418204	0.00106408
k__Bacteria;p__Proteobacteria;c__Gammaproteobacteria;o__Alteromonadales;f__Colwelliaceae;g__Colwellia;	0.000276784	0.0012854	0.000143892	0.000455219	0.571874	0.338314	-0.000339053	0.000604838
k__Bacteria;p__Proteobacteria;c__Gammaproteobacteria;o__unidentified_Gammaproteobacteria;f__Neisseriaceae;g__Neisseria;	0.000151746	0.000346902	0.000250994	0.00100704	0.526993	0.322436	-0.000410992	0.000212497
k__Bacteria;p__Bacteroidetes;c__Bacteroidia;o__Flavobacteriales;f__Flavobacteriaceae;g__Capnocytophaga;	7.1624e-05	0.000383042	0.000149615	0.000995051	0.621021	0.353235	-0.000391422	0.00023544
k__Bacteria;p__Proteobacteria;c__Alphaproteobacteria;o__Rhodobacterales;f__Rhodobacteraceae;g__Pseudorhodobacter;	0.000149318	0.000604514	0.000384258	0.00121409	0.250519	0.261014	-0.000639104	0.000169225
k__Bacteria;p__Proteobacteria;c__Gammaproteobacteria;o__unidentified_Gammaproteobacteria;f__Burkholderiaceae;g__Ramlibacter;	0.00191928	0.00177607	0.00132528	0.00119482	0.098656	0.261014	-0.000114899	0.0013029
k__Bacteria;p__Proteobacteria;c__Gammaproteobacteria;o__unidentified_Gammaproteobacteria;f__unidentified_Gammaproteobacteria;g__Marinicella;	0.000271928	0.00108358	0.000634434	0.00177525	0.254855	0.261014	-0.000991572	0.000266561
k__Bacteria;p__Proteobacteria;c__Gammaproteobacteria;o__unidentified_Gammaproteobacteria;f__Woeseiaceae;g__Woeseia;	0.000284068	0.00111098	0.000436582	0.00136031	0.579631	0.341712	-0.000698453	0.000393425
k__Bacteria;p__Firmicutes;c__Bacilli;o__Lactobacillales;f__Streptococcaceae;g__Lactococcus;	0.000343553	0.00118188	5.15069e-05	9.98178e-05	0.166317	0.261014	-0.00012788	0.000711971
k__Bacteria;p__Proteobacteria;c__Gammaproteobacteria;o__unidentified_Gammaproteobacteria;f__Burkholderiaceae;g__Ottowia;	7.2838e-05	0.000170687	0.000147162	0.000915298	0.58172	0.341757	-0.000343291	0.000194642
k__Bacteria;p__Proteobacteria;c__Gammaproteobacteria;o__Xanthomonadales;f__Xanthomonadaceae;g__Lysobacter;	6.55542e-05	0.000126215	0.000203575	0.000911838	0.301071	0.261014	-0.000403264	0.000127223
k__Bacteria;p__Verrucomicrobia;c__Verrucomicrobiae;o__Chthoniobacterales;f__Chthoniobacteraceae;g__Candidatus_Udaeobacter;	1.45676e-05	5.73744e-05	0.000158608	0.000901517	0.270301	0.261014	-0.000403685	0.000115603
k__Bacteria;p__Firmicutes;c__Clostridia;o__Clostridiales;f__Peptostreptococcaceae;g__Intestinibacter;	0.000461307	0.00107126	0.000302501	0.000404848	0.421044	0.287098	-0.000236373	0.000553986
k__Bacteria;p__Proteobacteria;c__Gammaproteobacteria;o__Immundisolibacterales;f__Immundisolibacteraceae;g__Immundisolibacter;	0.0010428	0.00184268	0.000391616	0.000896843	0.0662767	0.261014	-4.57332e-05	0.0013481
k__Bacteria;p__Proteobacteria;c__Gammaproteobacteria;o__unidentified_Gammaproteobacteria;f__Burkholderiaceae;g__unidentified_Burkholderiaceae;	3.6419e-05	6.03941e-05	0.000193764	0.000806017	0.179819	0.261014	-0.000389725	7.50349e-05
k__Bacteria;p__Proteobacteria;c__Alphaproteobacteria;o__Rhizobiales;f__Rhizobiaceae;g__Pseudahrensia;	0.000302278	0.000909903	0.00044394	0.00111344	0.529859	0.323607	-0.000588659	0.000305334
k__Bacteria;p__Actinobacteria;c__unidentified_Actinobacteria;o__Micrococcales;f__Cellulomonadaceae;g__Tropheryma;	0.000378758	0.00130568	0.000170054	0.0006173	0.396858	0.281059	-0.000283394	0.0007008
k__Bacteria;p__Firmicutes;c__Negativicutes;o__Selenomonadales;f__Veillonellaceae;g__Megasphaera;	0.000454023	0.00111523	0.000135716	0.000392585	0.123638	0.261014	-9.09931e-05	0.000727607
k__Bacteria;p__Proteobacteria;c__Gammaproteobacteria;o__Oceanospirillales;f__Halomonadaceae;g__Halomonas;	0.000253719	0.000994369	0.000210933	0.000525507	0.821649	0.397061	-0.000337434	0.000423006
k__Bacteria;p__Proteobacteria;c__Alphaproteobacteria;o__Rhizobiales;f__Hyphomicrobiaceae;g__Filomicrobium;	0.000224584	0.000671314	0.000337656	0.00102325	0.547432	0.331359	-0.000485513	0.000259369
k__Bacteria;p__Proteobacteria;c__Gammaproteobacteria;o__Enterobacteriales;f__Enterobacteriaceae;g__Enterobacter;	9.83313e-05	0.000339941	0.000168419	0.000743603	0.566153	0.338314	-0.000312491	0.000172315
k__Bacteria;p__Acidobacteria;c__Acidobacteriia;o__Acidobacteriales;f__unidentified_Acidobacteriales;g__Terracidiphilus;	3.6419e-06	1.16953e-05	0.000121818	0.000703444	0.245496	0.261014	-0.000320266	8.3914e-05
k__Bacteria;p__Proteobacteria;c__Alphaproteobacteria;o__unidentified_Alphaproteobacteria;f__unidentified_Alphaproteobacteria;g__unidentified_Alphaproteobacteria;	0.00012868	0.000313327	0.000183953	0.000689375	0.624942	0.35487	-0.000279701	0.000169156
k__Bacteria;p__Proteobacteria;c__Gammaproteobacteria;o__Enterobacteriales;f__Enterobacteriaceae;g__Serratia;	0.000252505	0.000615955	0.000316399	0.000785509	0.681709	0.373367	-0.000372885	0.000245096
k__Bacteria;p__Proteobacteria;c__Deltaproteobacteria;o__Desulfuromonadales;f__Geobacteraceae;g__Geobacter;	6.06983e-06	1.76938e-05	0.000136534	0.000667444	0.177804	0.261014	-0.000322266	6.13377e-05
k__Bacteria;p__Bacteroidetes;c__Bacteroidia;o__Chitinophagales;f__Chitinophagaceae;g__Sediminibacterium;	6.06983e-06	1.76938e-05	0.00017823	0.000700019	0.0917267	0.261014	-0.000373315	2.89941e-05
k__Bacteria;p__Proteobacteria;c__Gammaproteobacteria;o__unidentified_Gammaproteobacteria;f__Burkholderiaceae;g__Xylophilus;	1.69955e-05	5.10976e-05	0.000112007	0.000640608	0.306532	0.261014	-0.000279794	8.97714e-05
k__Bacteria;p__Proteobacteria;c__Gammaproteobacteria;o__unidentified_Gammaproteobacteria;f__Burkholderiaceae;g__Parasutterella;	0.00015296	0.000344974	0.00047419	0.000984157	0.0395746	0.261014	-0.000626655	-1.58062e-05
k__Bacteria;p__Calditrichaeota;c__unidentified_Calditrichaeota;o__Calditrichales;f__Calditrichaceae;g__Calorithrix;	0.000171169	0.000697571	0.000243636	0.000803753	0.665815	0.368228	-0.000405398	0.000260465
k__Bacteria;p__Acidobacteria;c__Acidobacteriia;o__Solibacterales;f__unidentified_Solibacterales;g__Paludibaculum;	1.21397e-06	6.97371e-06	0.000107919	0.000619013	0.233519	0.261014	-0.000284522	7.11113e-05
k__Bacteria;p__Proteobacteria;c__Deltaproteobacteria;o__Myxococcales;f__Archangiaceae;g__Anaeromyxobacter;	1.69955e-05	5.75595e-05	0.000124271	0.000596683	0.217237	0.261014	-0.000279723	6.51731e-05
k__Bacteria;p__Proteobacteria;c__Alphaproteobacteria;o__Rhizobiales;f__Rhizobiaceae;g__Ahrensia;	0.000122611	0.000487664	0.000362183	0.00100529	0.155207	0.261014	-0.000571991	9.28457e-05
k__Bacteria;p__Proteobacteria;c__Gammaproteobacteria;o__unidentified_Gammaproteobacteria;f__Burkholderiaceae;g__Sutterella;	0.000751445	0.000992368	0.00053142	0.000775249	0.288111	0.261014	-0.000190844	0.000630894
k__Bacteria;p__Proteobacteria;c__Gammaproteobacteria;o__Enterobacteriales;f__Enterobacteriaceae;g__Pantoea;	0.00074052	0.00110984	0.000584562	0.000792571	0.48916	0.312227	-0.000293087	0.000605002
k__Bacteria;p__Proteobacteria;c__Deltaproteobacteria;o__Bdellovibrionales;f__Bdellovibrionaceae;g__Bdellovibrio;	0.00021123	0.000744521	0.000197852	0.000508277	0.928591	0.423926	-0.000284749	0.000311505
k__Bacteria;p__Gemmatimonadetes;c__unidentified_Gemmatimonadetes;o__Gemmatimonadales;f__Gemmatimonadaceae;g__Gemmatimonas;	7.2838e-06	1.86147e-05	0.000141439	0.000606568	0.128384	0.261014	-0.000308492	4.01801e-05
k__Bacteria;p__unidentified_Bacteria;c__unidentified_Bacteria;o__Campylobacterales;f__unidentified_Campylobacterales;g__Arcobacter;	5.82704e-05	0.000233183	0.000209298	0.00062284	0.127322	0.261014	-0.000346301	4.42465e-05
k__Bacteria;p__Proteobacteria;c__Alphaproteobacteria;o__Caulobacterales;f__Hyphomonadaceae;g__unidentified_Hyphomonadaceae;	0	0	9.07502e-05	0.000535715	0.241538	0.261014	-0.000244625	6.3125e-05
k__Bacteria;p__Firmicutes;c__Bacilli;o__Bacillales;f__Bacillaceae;g__Bacillus;	0.00015296	0.000259712	0.00023546	0.000537637	0.35763	0.272375	-0.000260093	9.50925e-05
k__Bacteria;p__Proteobacteria;c__Alphaproteobacteria;o__Rhizobiales;f__Xanthobacteraceae;g__Pseudolabrys;	1.09257e-05	2.88061e-05	0.000115277	0.000548168	0.18981	0.261014	-0.000262093	5.33901e-05
k__Bacteria;p__Proteobacteria;c__Alphaproteobacteria;o__Rhizobiales;f__unidentified_Rhizobiales;g__Nordella;	0.000847349	0.000563718	0.000661414	0.000638105	0.169224	0.261014	-8.09294e-05	0.0004528
k__Bacteria;p__Proteobacteria;c__Alphaproteobacteria;o__Rhizobiales;f__unidentified_Rhizobiales;g__unidentified_Rhizobiales;	0.000160244	0.000607223	0.000255082	0.00072805	0.524393	0.322436	-0.000390171	0.000200495
k__Bacteria;p__Firmicutes;c__Erysipelotrichia;o__Erysipelotrichales;f__Erysipelotrichaceae;g__Holdemanella;	0.000423674	0.00100317	0.00011446	0.000356163	0.0974171	0.261014	-5.91725e-05	0.000677602
k__Bacteria;p__Bacteroidetes;c__Bacteroidia;o__Bacteroidales;f__Tannerellaceae;g__Parabacteroides;	0.000418818	0.000685812	0.000363818	0.000478977	0.690993	0.375427	-0.000221036	0.000331036
k__Bacteria;p__Proteobacteria;c__Alphaproteobacteria;o__unidentified_Alphaproteobacteria;f__Acetobacteraceae;g__Roseomonas;	1.21397e-06	6.97371e-06	8.74799e-05	0.000482582	0.216951	0.261014	-0.000224899	5.23671e-05
k__Bacteria;p__Firmicutes;c__Clostridia;o__Clostridiales;f__Ruminococcaceae;g__Oscillibacter;	0.000231868	0.000601644	0.000134081	0.000223282	0.37739	0.277193	-0.00012385	0.000319423
k__Bacteria;p__Bacteroidetes;c__Bacteroidia;o__Cytophagales;f__Cytophagaceae;g__Rhodocytophaga;	0.000529289	0.000851986	0.000215021	0.000362462	0.0522808	0.261014	-3.25348e-06	0.000631791
k__Bacteria;p__Proteobacteria;c__Gammaproteobacteria;o__Xanthomonadales;f__Xanthomonadaceae;g__Pseudoxanthomonas;	9.83313e-05	0.000536361	1.30811e-05	3.69232e-05	0.368754	0.27642	-0.000105191	0.000275691
k__Bacteria;p__Firmicutes;c__Clostridia;o__Clostridiales;f__Peptostreptococcaceae;g__Peptostreptococcus;	0.000133536	0.000523066	3.76082e-05	7.37818e-05	0.302949	0.261014	-9.05901e-05	0.000282446
k__Bacteria;p__Proteobacteria;c__Alphaproteobacteria;o__Rhodobacterales;f__Rhodobacteraceae;g__Sedimentitalea;	0.000103187	0.000417652	0.000241183	0.000709008	0.271744	0.261014	-0.000386172	0.000110181
k__Bacteria;p__Firmicutes;c__Negativicutes;o__Selenomonadales;f__Veillonellaceae;g__Veillonella;	0.000208802	0.000362733	0.000313129	0.000571463	0.315148	0.261014	-0.000309725	0.000101072
k__Bacteria;p__Acidobacteria;c__Acidobacteriia;o__Acidobacteriales;f__unidentified_Acidobacteriales;g__Candidatus_Koribacter;	1.21397e-05	3.94107e-05	8.82975e-05	0.00040764	0.200051	0.261014	-0.000193973	4.16578e-05
k__Bacteria;p__Proteobacteria;c__Deltaproteobacteria;o__Desulfovibrionales;f__Desulfovibrionaceae;g__Desulfovibrio;	0.000216086	0.000314156	0.000240365	0.000499625	0.787844	0.387961	-0.000203231	0.000154672
k__Bacteria;p__Proteobacteria;c__Gammaproteobacteria;o__unidentified_Gammaproteobacteria;f__Burkholderiaceae;g__Methylibium;	0.00107557	0.000825155	0.000792225	0.000602095	0.0962906	0.261014	-5.22604e-05	0.00061896
k__Bacteria;p__Proteobacteria;c__Gammaproteobacteria;o__unidentified_Gammaproteobacteria;f__Burkholderiaceae;g__Ralstonia;	0.000800004	0.000733199	0.000962279	0.000736442	0.32998	0.261014	-0.000492247	0.000167696
k__Bacteria;p__Firmicutes;c__Clostridia;o__Clostridiales;f__Ruminococcaceae;g__Butyricicoccus;	0.000322915	0.000414507	0.000271433	0.000445744	0.594327	0.345576	-0.000140357	0.000243321
k__Bacteria;p__Bacteroidetes;c__Bacteroidia;o__Bacteroidales;f__Rikenellaceae;g__Alistipes;	0.000394539	0.000615437	0.000434947	0.000664536	0.778529	0.387961	-0.000325741	0.000244925
k__Bacteria;p__Firmicutes;c__Clostridia;o__Clostridiales;f__unidentified_Clostridiales;g__Sarcina;	0.000235509	0.000604554	2.28919e-05	0.000105358	0.0537106	0.261014	-3.59508e-06	0.00042883
k__Bacteria;p__Gemmatimonadetes;c__unidentified_Gemmatimonadetes;o__Gemmatimonadales;f__Gemmatimonadaceae;g__unidentified_Gemmatimonadaceae;	1.21397e-06	6.97371e-06	5.55947e-05	0.000366236	0.30395	0.261014	-0.000159601	5.08398e-05
k__Bacteria;p__Firmicutes;c__Negativicutes;o__Selenomonadales;f__Veillonellaceae;g__Mitsuokella;	0.000131108	0.000446692	6.70407e-05	0.000180901	0.438992	0.291487	-0.000101655	0.00022979
k__Bacteria;p__Firmicutes;c__Clostridia;o__Clostridiales;f__Lachnospiraceae;g__Sellimonas;	0.000122611	0.000436546	8.01218e-05	0.000221244	0.608318	0.350114	-0.000123474	0.000208451
k__Bacteria;p__Proteobacteria;c__Alphaproteobacteria;o__Sphingomonadales;f__Sphingomonadaceae;g__Sphingopyxis;	0.00102702	0.00062214	0.000776691	0.000560842	0.0677549	0.261014	-1.88117e-05	0.000519461
k__Bacteria;p__Bacteroidetes;c__Bacteroidia;o__Bacteroidales;f__Prevotellaceae;g__unidentified_Prevotellaceae;	0.000173597	0.000442109	9.72907e-05	0.000365155	0.415065	0.285532	-0.000109686	0.000262299
k__Bacteria;p__Bacteroidetes;c__Bacteroidia;o__Bacteroidales;f__Rikenellaceae;g__unidentified_Rikenellaceae;	3.03492e-05	6.25693e-05	5.55947e-05	0.000354546	0.628081	0.355464	-0.000129187	7.86958e-05
k__Bacteria;p__Firmicutes;c__Clostridia;o__Clostridiales;f__Lachnospiraceae;g__Epulopiscium;	1.21397e-06	6.97371e-06	9.15678e-05	0.000396076	0.116938	0.261014	-0.000204144	2.34361e-05
k__Bacteria;p__Proteobacteria;c__Gammaproteobacteria;o__unidentified_Gammaproteobacteria;f__Burkholderiaceae;g__Alcaligenes;	9.95452e-05	0.000118553	0.00017496	0.000414852	0.234266	0.261014	-0.000200985	5.0156e-05
k__Bacteria;p__Proteobacteria;c__Deltaproteobacteria;o__Desulfuromonadales;f__Desulfuromonadaceae;g__Desulfuromusa;	0.000123825	0.000499996	8.50272e-05	0.000260477	0.683903	0.373367	-0.000152001	0.000229595
k__Bacteria;p__Proteobacteria;c__Alphaproteobacteria;o__Sphingomonadales;f__Sphingomonadaceae;g__Sphingosinicella;	0.000405465	0.000251332	0.000471737	0.000431567	0.383356	0.278751	-0.00021676	8.42147e-05
k__Bacteria;p__Firmicutes;c__Bacilli;o__Bacillales;f__unidentified_Bacillales;g__Gemella;	4.61307e-05	6.18364e-05	7.43988e-05	0.000323085	0.553405	0.334379	-0.000123322	6.67861e-05
k__Bacteria;p__Firmicutes;c__Bacilli;o__Bacillales;f__Sporolactobacillaceae;g__Sporolactobacillus;	9.71173e-06	4.25267e-05	5.55947e-05	0.000320259	0.326894	0.261014	-0.00013895	4.71839e-05
k__Bacteria;p__Calditrichaeota;c__unidentified_Calditrichaeota;o__Calditrichales;f__Calditrichaceae;g__Caldithrix;	0.000114113	0.000465047	0.000133264	0.00038219	0.845178	0.403088	-0.000214503	0.000176201
k__Bacteria;p__Proteobacteria;c__Gammaproteobacteria;o__unidentified_Gammaproteobacteria;f__unidentified_Gammaproteobacteria;g__Aquicella;	8.13358e-05	0.000329816	0.000106284	0.000369484	0.749955	0.387961	-0.000180353	0.000130457
k__Bacteria;p__Proteobacteria;c__Deltaproteobacteria;o__Desulfobacterales;f__Desulfobulbaceae;g__Desulfofustis;	8.25497e-05	0.000347939	0.000127541	0.000401249	0.591134	0.344901	-0.00021112	0.000121138
k__Bacteria;p__Proteobacteria;c__Alphaproteobacteria;o__Sphingomonadales;f__Sphingomonadaceae;g__Novosphingobium;	0.000294994	0.000391084	0.00028942	0.000249814	0.94248	0.429007	-0.000148853	0.000160002
k__Bacteria;p__Proteobacteria;c__Alphaproteobacteria;o__Rhizobiales;f__Rhizobiaceae;g__Aureimonas;	1.21397e-05	3.08444e-05	5.06893e-05	0.000309099	0.390333	0.281059	-0.000127921	5.08217e-05
k__Bacteria;p__Firmicutes;c__Clostridia;o__Clostridiales;f__Lachnospiraceae;g__Butyrivibrio;	0.000115327	0.000451214	4.08785e-05	0.000237073	0.388825	0.280923	-9.79406e-05	0.000246837
k__Bacteria;p__Bacteroidetes;c__Ignavibacteria;o__unidentified_Ignavibacteria;f__unidentified_Ignavibacteria;g__unidentified_Ignavibacteria;	1.09257e-05	4.93424e-05	9.07502e-05	0.000352082	0.123935	0.261014	-0.000182274	2.26246e-05
k__Bacteria;p__Proteobacteria;c__Alphaproteobacteria;o__Rhodobacterales;f__Rhodobacteraceae;g__Rhodobacter;	8.86196e-05	0.000133529	0.000146345	0.000313478	0.256502	0.261014	-0.000158362	4.29117e-05
k__Bacteria;p__Firmicutes;c__Bacilli;o__Lactobacillales;f__Carnobacteriaceae;g__Trichococcus;	6.91961e-05	0.000361974	1.63514e-06	8.00877e-06	0.291724	0.261014	-6.08073e-05	0.000195929
k__Bacteria;p__Firmicutes;c__Erysipelotrichia;o__Erysipelotrichales;f__Erysipelotrichaceae;g__Holdemania;	0.000103187	0.000378203	3.76082e-05	6.81272e-05	0.331523	0.261014	-6.97604e-05	0.000200918
k__Bacteria;p__unidentified_Bacteria;c__unidentified_Bacteria;o__Campylobacterales;f__Helicobacteraceae;g__Helicobacter;	0.000144462	0.000438037	9.4838e-05	0.000309198	0.575719	0.339996	-0.00012712	0.000226368
k__Bacteria;p__Proteobacteria;c__Alphaproteobacteria;o__Rhizobiales;f__Rhizobiaceae;g__unidentified_Rhizobiaceae;	6.67682e-05	0.000111375	0.000116912	0.000312975	0.307355	0.261014	-0.00014749	4.7202e-05
k__Bacteria;p__Firmicutes;c__Bacilli;o__Lactobacillales;f__Leuconostocaceae;g__Weissella;	7.2838e-05	0.000355851	1.55338e-05	4.96175e-05	0.364759	0.275862	-6.95713e-05	0.00018418
k__Bacteria;p__Proteobacteria;c__Alphaproteobacteria;o__Rhodobacterales;f__Rhodobacteraceae;g__Shimia;	9.34754e-05	0.000363273	0.000104649	0.00028572	0.882505	0.413247	-0.00016186	0.000139514
k__Bacteria;p__Proteobacteria;c__Gammaproteobacteria;o__Pseudomonadales;f__Moraxellaceae;g__Enhydrobacter;	3.5205e-05	0.000118822	6.54055e-05	0.000276668	0.500636	0.314453	-0.000119171	5.87696e-05
k__Bacteria;p__Proteobacteria;c__Gammaproteobacteria;o__unidentified_Gammaproteobacteria;f__Burkholderiaceae;g__Leptothrix;	3.6419e-06	1.53975e-05	4.7419e-05	0.00027594	0.273345	0.261014	-0.000123201	3.56463e-05
k__Bacteria;p__Proteobacteria;c__Alphaproteobacteria;o__Rhodobacterales;f__Rhodobacteraceae;g__Thalassobius;	7.1624e-05	0.000289881	0.000129994	0.000383077	0.43532	0.289848	-0.000206543	8.98035e-05
k__Bacteria;p__Firmicutes;c__Clostridia;o__Clostridiales;f__Lachnospiraceae;g__Herbinix;	0	0	7.43988e-05	0.000303997	0.0931382	0.261014	-0.000161717	1.29193e-05
k__Bacteria;p__Proteobacteria;c__Gammaproteobacteria;o__unidentified_Gammaproteobacteria;f__unidentified_Gammaproteobacteria;g__Steroidobacter;	1.82095e-05	4.25982e-05	6.05001e-05	0.00026233	0.27341	0.261014	-0.000118959	3.43781e-05
k__Bacteria;p__Proteobacteria;c__Gammaproteobacteria;o__Aeromonadales;f__Succinivibrionaceae;g__Succinivibrio;	0.00012868	0.000424291	2.20744e-05	8.26124e-05	0.163289	0.261014	-4.54585e-05	0.000258671
k__Bacteria;p__Verrucomicrobia;c__Verrucomicrobiae;o__Verrucomicrobiales;f__Akkermansiaceae;g__Akkermansia;	0.000167527	0.000366543	0.000195399	0.00036107	0.73513	0.387623	-0.000191593	0.000135849
k__Bacteria;p__Actinobacteria;c__Acidimicrobiia;o__unidentified_Acidimicrobiia;f__unidentified_Acidimicrobiia;g__Ilumatobacter;	7.76939e-05	0.000282908	0.000153703	0.000379113	0.302273	0.261014	-0.000221712	6.96936e-05
k__Bacteria;p__Proteobacteria;c__Gammaproteobacteria;o__Oceanospirillales;f__unidentified_Oceanospirillales;g__Marinobacterium;	1.57816e-05	6.48592e-05	0.000118548	0.000374375	0.0656829	0.261014	-0.00021244	6.90817e-06
k__Bacteria;p__Acidobacteria;c__unidentified_Acidobacteria;o__unidentified_Acidobacteria;f__unidentified_Acidobacteria;g__Luteitalea;	0.000406679	0.00042575	0.000307406	0.00032785	0.262272	0.261014	-7.63118e-05	0.000274857
k__Bacteria;p__Proteobacteria;c__Gammaproteobacteria;o__Xanthomonadales;f__Rhodanobacteraceae;g__Chujaibacter;	8.49777e-06	2.40315e-05	4.57839e-05	0.000247087	0.2993	0.261014	-0.000108704	3.41321e-05
k__Bacteria;p__Acidobacteria;c__Acidobacteriia;o__Acidobacteriales;f__unidentified_Acidobacteriales;g__Occallatibacter;	1.21397e-06	6.97371e-06	4.08785e-05	0.000240433	0.254169	0.261014	-0.000108764	2.94347e-05
k__Bacteria;p__Proteobacteria;c__Alphaproteobacteria;o__unidentified_Alphaproteobacteria;f__Geminicoccaceae;g__Candidatus_Alysiosphaera;	3.15631e-05	9.85152e-05	6.70407e-05	0.000238885	0.356191	0.272375	-0.000111676	4.07208e-05
k__Bacteria;p__Acidobacteria;c__unidentified_Acidobacteria;o__unidentified_Acidobacteria;f__unidentified_Acidobacteria;g__Stenotrophobacter;	0.000276784	0.000422467	0.00020194	0.00022424	0.355865	0.272375	-8.67962e-05	0.000236486
k__Bacteria;p__Firmicutes;c__Bacilli;o__Bacillales;f__Bacillaceae;g__Anaerobacillus;	2.42793e-06	1.39474e-05	5.23244e-05	0.000232906	0.141218	0.261014	-0.000116954	1.71615e-05
k__Bacteria;p__Proteobacteria;c__Gammaproteobacteria;o__unidentified_Gammaproteobacteria;f__Burkholderiaceae;g__Rhizobacter;	2.42793e-06	9.70699e-06	4.33312e-05	0.000224519	0.208938	0.261014	-0.000105473	2.36665e-05
k__Bacteria;p__Proteobacteria;c__Deltaproteobacteria;o__Myxococcales;f__Haliangiaceae;g__Haliangium;	8.49777e-06	1.9414e-05	7.52164e-05	0.000237656	0.0562467	0.261014	-0.000135284	1.84722e-06
k__Bacteria;p__Proteobacteria;c__Gammaproteobacteria;o__unidentified_Gammaproteobacteria;f__Burkholderiaceae;g__Achromobacter;	0.000132322	0.000293274	7.93042e-05	8.1974e-05	0.318306	0.261014	-5.32737e-05	0.00015931
k__Bacteria;p__Actinobacteria;c__unidentified_Actinobacteria;o__Propionibacteriales;f__Propionibacteriaceae;g__Cutibacterium;	2.42793e-06	1.39474e-05	7.11285e-05	0.00029076	0.105195	0.261014	-0.000152344	1.49432e-05
k__Bacteria;p__Proteobacteria;c__Alphaproteobacteria;o__Rhodobacterales;f__Rhodobacteraceae;g__Sulfitobacter;	9.10475e-05	0.000329632	9.81083e-05	0.000273798	0.919353	0.421873	-0.00014597	0.000131849
k__Bacteria;p__Verrucomicrobia;c__Verrucomicrobiae;o__Verrucomicrobiales;f__Verrucomicrobiaceae;g__Prosthecobacter;	0	0	2.94325e-05	0.000206027	0.322325	0.261014	-8.86105e-05	2.97455e-05
k__Bacteria;p__Firmicutes;c__Clostridia;o__Clostridiales;f__Ruminococcaceae;g__Flavonifractor;	0.000161458	0.000342205	0.000192129	0.000283625	0.67183	0.369911	-0.000174785	0.000113442
k__Bacteria;p__Bacteroidetes;c__Bacteroidia;o__Sphingobacteriales;f__Sphingobacteriaceae;g__Pedobacter;	1.21397e-06	6.97371e-06	3.5973e-05	0.000206266	0.244343	0.261014	-9.40506e-05	2.45324e-05
k__Bacteria;p__Proteobacteria;c__Gammaproteobacteria;o__unidentified_Gammaproteobacteria;f__Burkholderiaceae;g__Caenimonas;	4.85587e-06	1.66312e-05	4.08785e-05	0.000201385	0.218755	0.261014	-9.41295e-05	2.20843e-05
k__Bacteria;p__Fusobacteria;c__Fusobacteriia;o__Fusobacteriales;f__Leptotrichiaceae;g__Leptotrichia;	1.94235e-05	9.76786e-05	3.35203e-05	0.000200362	0.673216	0.369911	-8.04339e-05	5.22401e-05
k__Bacteria;p__Proteobacteria;c__Alphaproteobacteria;o__Caulobacterales;f__Hyphomonadaceae;g__Hyphobacterium;	7.64799e-05	0.000306794	2.12568e-05	9.67915e-05	0.32344	0.261014	-5.66258e-05	0.000167072
k__Bacteria;p__Proteobacteria;c__Alphaproteobacteria;o__Rhodobacterales;f__Rhodobacteraceae;g__Tabrizicola;	3.6419e-06	1.53975e-05	3.18852e-05	0.000194371	0.316313	0.261014	-8.43062e-05	2.78196e-05
k__Bacteria;p__Proteobacteria;c__Deltaproteobacteria;o__Desulfobacterales;f__Desulfobacteraceae;g__Desulfotignum;	6.91961e-05	0.000280296	6.78582e-05	0.000227679	0.981875	0.440199	-0.000116002	0.000118677
k__Bacteria;p__Actinobacteria;c__Thermoleophilia;o__Gaiellales;f__Gaiellaceae;g__Gaiella;	1.57816e-05	3.73923e-05	6.86758e-05	0.000220335	0.105868	0.261014	-0.000117391	1.16027e-05
k__Bacteria;p__Bacteroidetes;c__Bacteroidia;o__Flavobacteriales;f__Flavobacteriaceae;g__Xanthomarina;	1.33536e-05	6.38675e-05	7.68515e-05	0.000269586	0.118831	0.261014	-0.000143806	1.68098e-05
k__Bacteria;p__Proteobacteria;c__Alphaproteobacteria;o__Sphingomonadales;f__Sphingomonadaceae;g__Erythrobacter;	3.5205e-05	9.32855e-05	8.01218e-05	0.000236014	0.234247	0.261014	-0.000119605	2.97717e-05
k__Bacteria;p__Proteobacteria;c__Alphaproteobacteria;o__unidentified_Alphaproteobacteria;f__Acetobacteraceae;g__Rhodopila;	4.12749e-05	0.000222934	5.72298e-06	1.63548e-05	0.367273	0.275919	-4.36178e-05	0.000114722
k__Bacteria;p__Actinobacteria;c__Coriobacteriia;o__Coriobacteriales;f__Eggerthellaceae;g__Slackia;	0.000101973	0.000281157	1.7169e-05	7.40495e-05	0.099222	0.261014	-1.68491e-05	0.000186458
k__Bacteria;p__Acidobacteria;c__Acidobacteriia;o__unidentified_Acidobacteriia;f__unidentified_Acidobacteriia;g__unidentified_Acidobacteriia;	1.21397e-06	6.97371e-06	4.1696e-05	0.00018156	0.125521	0.261014	-9.26834e-05	1.17193e-05
k__Bacteria;p__Actinobacteria;c__unidentified_Actinobacteria;o__Corynebacteriales;f__Corynebacteriaceae;g__unidentified_Corynebacteriaceae;	9.71173e-05	0.000112434	0.000135716	0.000237541	0.327716	0.261014	-0.000116671	3.9473e-05
k__Bacteria;p__Bacteroidetes;c__Bacteroidia;o__Chitinophagales;f__Chitinophagaceae;g__Niastella;	6.06983e-06	1.76938e-05	2.94325e-05	0.000177428	0.364642	0.275862	-7.46629e-05	2.79376e-05
k__Bacteria;p__Proteobacteria;c__Alphaproteobacteria;o__Sphingomonadales;f__Sphingomonadaceae;g__Sandaracinobacter;	0	0	2.94325e-05	0.000177992	0.252793	0.261014	-8.05579e-05	2.16929e-05
k__Bacteria;p__Fusobacteria;c__Fusobacteriia;o__Fusobacteriales;f__Fusobacteriaceae;g__Cetobacterium;	4.73447e-05	0.000209233	1.55338e-05	3.35336e-05	0.392765	0.281059	-4.29206e-05	0.000106542
k__Bacteria;p__Firmicutes;c__Bacilli;o__Lactobacillales;f__Carnobacteriaceae;g__Granulicatella;	3.15631e-05	4.22039e-05	4.08785e-05	0.000173177	0.719487	0.382343	-6.10101e-05	4.23795e-05
k__Bacteria;p__Actinobacteria;c__unidentified_Actinobacteria;o__Micrococcales;f__Micrococcaceae;g__Rothia;	4.24888e-05	8.49462e-05	8.74799e-05	0.000213189	0.188342	0.261014	-0.000112555	2.2573e-05
k__Archaea;p__Thaumarchaeota;c__Nitrososphaeria;o__unidentified_Nitrososphaeria;f__unidentified_Nitrososphaeria;g__Candidatus_Nitrosotalea;	4.85587e-06	2.78948e-05	2.37095e-05	0.000165967	0.439499	0.291487	-6.74184e-05	2.97111e-05
k__Bacteria;p__Actinobacteria;c__Coriobacteriia;o__Coriobacteriales;f__unidentified_Coriobacteriales;g__Phoenicibacter;	3.5205e-05	0.000202237	8.17569e-07	5.72298e-06	0.336127	0.261056	-3.73391e-05	0.000106114
k__Bacteria;p__Bacteroidetes;c__Bacteroidia;o__Chitinophagales;f__Chitinophagaceae;g__Dinghuibacter;	1.21397e-06	6.97371e-06	2.77974e-05	0.000166024	0.268529	0.261014	-7.43271e-05	2.11603e-05
k__Bacteria;p__Proteobacteria;c__Gammaproteobacteria;o__unidentified_Gammaproteobacteria;f__unidentified_Gammaproteobacteria;g__Acidibacter;	1.69955e-05	4.25267e-05	6.4588e-05	0.000221669	0.149234	0.261014	-0.000112816	1.76316e-05
k__Bacteria;p__Proteobacteria;c__Gammaproteobacteria;o__Cardiobacteriales;f__Cardiobacteriaceae;g__Cardiobacterium;	2.42793e-06	1.39474e-05	2.94325e-05	0.000161651	0.250467	0.261014	-7.36661e-05	1.9657e-05
k__Bacteria;p__Proteobacteria;c__Alphaproteobacteria;o__Rhizobiales;f__unidentified_Rhizobiales;g__Maritalea;	5.94844e-05	0.000239136	8.01218e-05	0.000227061	0.69701	0.377222	-0.000125993	8.47186e-05
k__Bacteria;p__Firmicutes;c__Clostridia;o__Clostridiales;f__Ruminococcaceae;g__Ruminiclostridium;	5.09866e-05	0.000189039	6.37704e-05	0.000160851	0.751184	0.387961	-9.30381e-05	6.74705e-05
k__Bacteria;p__Actinobacteria;c__unidentified_Actinobacteria;o__Frankiales;f__Cryptosporangiaceae;g__Fodinicola;	1.21397e-06	6.97371e-06	3.27028e-05	0.000165514	0.189774	0.261014	-7.90861e-05	1.61085e-05
k__Bacteria;p__Firmicutes;c__Clostridia;o__Clostridiales;f__Lachnospiraceae;g__Acetitomaculum;	4.12749e-05	0.000189361	1.1446e-05	3.16709e-05	0.376437	0.277193	-3.78483e-05	9.75061e-05
k__Bacteria;p__Proteobacteria;c__Gammaproteobacteria;o__unidentified_Gammaproteobacteria;f__Nitrosomonadaceae;g__Nitrosomonas;	5.82704e-05	0.00022262	3.92433e-05	0.000116937	0.654295	0.364828	-6.6023e-05	0.000104077
k__Bacteria;p__Proteobacteria;c__Gammaproteobacteria;o__unidentified_Gammaproteobacteria;f__Burkholderiaceae;g__Cupriavidus;	5.22006e-05	0.000191991	4.41487e-05	8.50783e-05	0.822018	0.397061	-6.37926e-05	7.98963e-05
k__Bacteria;p__Bacteroidetes;c__Bacteroidia;o__Bacteroidales;f__Barnesiellaceae;g__Barnesiella;	3.88469e-05	7.91677e-05	3.35203e-05	0.000153061	0.837277	0.401009	-4.61536e-05	5.68068e-05
k__Archaea;p__Euryarchaeota;c__Methanobacteria;o__Methanobacteriales;f__Methanobacteriaceae;g__Methanobrevibacter;	3.7633e-05	0.000183566	3.27028e-06	1.10825e-05	0.290798	0.261014	-3.07942e-05	9.95195e-05
k__Bacteria;p__Firmicutes;c__Bacilli;o__Bacillales;f__Alicyclobacillaceae;g__Tumebacillus;	1.45676e-05	4.6781e-05	5.3142e-05	0.000155023	0.107312	0.261014	-8.577e-05	8.62123e-06
k__Bacteria;p__Verrucomicrobia;c__Verrucomicrobiae;o__Chthoniobacterales;f__Chthoniobacteraceae;g__Chthoniobacter;	3.6419e-06	1.53975e-05	2.94325e-05	0.000151839	0.243641	0.261014	-6.97021e-05	1.81209e-05
k__Bacteria;p__Firmicutes;c__Erysipelotrichia;o__Erysipelotrichales;f__Erysipelotrichaceae;g__Allobaculum;	2.42793e-05	9.96197e-05	5.55947e-05	0.000190871	0.335579	0.261056	-9.56752e-05	3.30444e-05
k__Bacteria;p__Proteobacteria;c__Gammaproteobacteria;o__Enterobacteriales;f__Enterobacteriaceae;g__Buchnera;	4.49168e-05	0.000191015	4.90542e-06	2.90645e-05	0.24098	0.261014	-2.81644e-05	0.000108187
k__Bacteria;p__Actinobacteria;c__Coriobacteriia;o__Coriobacteriales;f__Atopobiaceae;g__Atopobium;	4.73447e-05	8.64184e-05	5.39596e-05	0.00015441	0.804982	0.394243	-5.97727e-05	4.65429e-05
k__Bacteria;p__Chloroflexi;c__Chloroflexia;o__Chloroflexales;f__Chloroflexaceae;g__Oscillochloris;	0	0	2.12568e-05	0.00013759	0.284897	0.261014	-6.07772e-05	1.82636e-05
k__Bacteria;p__Bacteroidetes;c__Bacteroidia;o__Flavobacteriales;f__unidentified_Flavobacteriales;g__Bergeyella;	0	0	1.96217e-05	0.000137352	0.322325	0.261014	-5.90737e-05	1.98303e-05
k__Bacteria;p__Proteobacteria;c__Alphaproteobacteria;o__Sphingomonadales;f__Sphingomonadaceae;g__Sphingobium;	0.000109257	0.000174412	9.32029e-05	9.3733e-05	0.630895	0.356463	-5.07991e-05	8.29073e-05
k__Bacteria;p__Firmicutes;c__Clostridia;o__Clostridiales;f__Lachnospiraceae;g__Lachnoanaerobaculum;	3.7633e-05	0.000167269	8.99326e-06	2.74465e-05	0.336725	0.261056	-3.11244e-05	8.84038e-05
k__Bacteria;p__Firmicutes;c__Bacilli;o__Bacillales;f__Staphylococcaceae;g__Staphylococcus;	0.000129894	0.000153213	0.000145527	0.000205527	0.694559	0.376761	-9.45849e-05	6.33191e-05
k__Bacteria;p__Proteobacteria;c__Deltaproteobacteria;o__Desulfuromonadales;f__Geobacteraceae;g__Geothermobacter;	4.85587e-06	1.9414e-05	2.28919e-05	0.000133118	0.354811	0.272375	-5.68122e-05	2.07401e-05
k__Bacteria;p__Firmicutes;c__Clostridia;o__Clostridiales;f__Peptococcaceae;g__Peptococcus;	5.22006e-05	0.000170402	2.94325e-05	7.7048e-05	0.475856	0.307785	-4.11336e-05	8.66698e-05
k__Bacteria;p__Proteobacteria;c__Gammaproteobacteria;o__unidentified_Gammaproteobacteria;f__Rhodocyclaceae;g__Sulfuritalea;	2.42793e-06	9.70699e-06	2.37095e-05	0.000126926	0.248229	0.261014	-5.78808e-05	1.53176e-05
k__Bacteria;p__Proteobacteria;c__Alphaproteobacteria;o__Rhizobiales;f__Beijerinckiaceae;g__Chelatococcus;	2.42793e-06	9.70699e-06	2.12568e-05	0.000125917	0.302471	0.261014	-5.51393e-05	1.74816e-05
k__Bacteria;p__Proteobacteria;c__Alphaproteobacteria;o__unidentified_Alphaproteobacteria;f__unidentified_Alphaproteobacteria;g__Reyranella;	0.000183309	0.000215276	0.000192129	0.00018647	0.848504	0.403937	-0.000100729	8.30898e-05
k__Bacteria;p__Actinobacteria;c__unidentified_Actinobacteria;o__Frankiales;f__Acidothermaceae;g__Acidothermus;	1.45676e-05	3.5857e-05	2.94325e-05	0.0001226	0.427193	0.289078	-5.20631e-05	2.23333e-05
k__Bacteria;p__Firmicutes;c__Clostridia;o__Clostridiales;f__Lachnospiraceae;g__Oribacterium;	4.00609e-05	0.000150562	6.54055e-06	1.8909e-05	0.212279	0.261014	-2.01055e-05	8.71462e-05
k__Bacteria;p__Proteobacteria;c__Gammaproteobacteria;o__unidentified_Gammaproteobacteria;f__Gallionellaceae;g__Candidatus_Nitrotoga;	0	0	1.7169e-05	0.000120183	0.322325	0.261014	-5.16894e-05	1.73515e-05
k__Bacteria;p__Chloroflexi;c__Anaerolineae;o__unidentified_Anaerolineae;f__unidentified_Anaerolineae;g__unidentified_Anaerolineae;	0	0	2.28919e-05	0.00012129	0.192713	0.261014	-5.77306e-05	1.19467e-05
k__Bacteria;p__Bacteroidetes;c__Bacteroidia;o__Chitinophagales;f__Chitinophagaceae;g__Flavisolibacter;	2.42793e-06	1.39474e-05	2.53446e-05	0.000121206	0.195967	0.261014	-5.80376e-05	1.22041e-05
k__Bacteria;p__Actinobacteria;c__unidentified_Actinobacteria;o__Micrococcales;f__Micrococcaceae;g__Arthrobacter;	4.12749e-05	7.11609e-05	7.52164e-05	0.000149141	0.172638	0.261014	-8.30554e-05	1.51724e-05
k__Bacteria;p__Firmicutes;c__Negativicutes;o__Selenomonadales;f__Acidaminococcaceae;g__Phascolarctobacterium;	0.000154174	0.000210587	9.64732e-05	0.000147402	0.17809	0.261014	-2.71028e-05	0.000142504
k__Bacteria;p__Firmicutes;c__Clostridia;o__Clostridiales;f__unidentified_Clostridiales;g__Anaerovorax;	2.42793e-06	1.39474e-05	2.53446e-05	0.00011728	0.18193	0.261014	-5.69203e-05	1.10868e-05
k__Bacteria;p__Bacteroidetes;c__Bacteroidia;o__Bacteroidales;f__Marinifilaceae;g__Odoribacter;	2.30654e-05	4.48234e-05	4.1696e-05	0.000126937	0.348844	0.268611	-5.80669e-05	2.08056e-05
k__Bacteria;p__Fibrobacteres;c__Fibrobacteria;o__Fibrobacterales;f__Fibrobacteraceae;g__Fibrobacter;	4.85587e-06	1.66312e-05	2.12568e-05	0.000116252	0.335208	0.261056	-5.02463e-05	1.74444e-05
k__Bacteria;p__Proteobacteria;c__Deltaproteobacteria;o__Myxococcales;f__Polyangiaceae;g__Pajaroellobacter;	2.42793e-06	1.39474e-05	3.02501e-05	0.000112875	0.0941609	0.261014	-6.05726e-05	4.92831e-06
k__Bacteria;p__Deferribacteres;c__unidentified_Deferribacteres;o__Deferribacterales;f__Deferribacteraceae;g__Mucispirillum;	1.33536e-05	4.44146e-05	3.67906e-05	0.000117606	0.209519	0.261014	-6.0362e-05	1.3488e-05
k__Bacteria;p__Actinobacteria;c__unidentified_Actinobacteria;o__Bifidobacteriales;f__Bifidobacteriaceae;g__Gardnerella;	4.00609e-05	6.41287e-05	4.90542e-05	0.000132682	0.68385	0.373367	-5.28269e-05	3.48404e-05
k__Bacteria;p__Firmicutes;c__Clostridia;o__Clostridiales;f__Caldicoprobacteraceae;g__Caldicoprobacter;	3.39911e-05	7.36791e-05	3.18852e-05	0.000117362	0.920785	0.42196	-3.99055e-05	4.41172e-05
k__Bacteria;p__Proteobacteria;c__Alphaproteobacteria;o__unidentified_Alphaproteobacteria;f__Acetobacteraceae;g__Asaia;	0	0	2.37095e-05	0.0001118	0.144215	0.261014	-5.58222e-05	8.40314e-06
k__Bacteria;p__Actinobacteria;c__Coriobacteriia;o__Coriobacteriales;f__Eggerthellaceae;g__Eggerthella;	2.06374e-05	3.33992e-05	3.18852e-05	0.000110917	0.507701	0.315176	-4.50076e-05	2.25121e-05
k__Bacteria;p__Actinobacteria;c__unidentified_Actinobacteria;o__Micrococcales;f__Bogoriellaceae;g__Georgenia;	0.000214872	0.0002086	0.00011446	0.000128257	0.0171485	0.261014	1.86455e-05	0.000182179
k__Bacteria;p__Proteobacteria;c__Gammaproteobacteria;o__unidentified_Gammaproteobacteria;f__Hydrogenophilaceae;g__Hydrogenophilus;	6.55542e-05	0.000147131	3.84258e-05	0.000116785	0.378471	0.277193	-3.40585e-05	8.83154e-05
k__Bacteria;p__Proteobacteria;c__Gammaproteobacteria;o__unidentified_Gammaproteobacteria;f__Hydrogenophilaceae;g__Thiobacillus;	0	0	2.53446e-05	0.000119539	0.144311	0.261014	-5.96804e-05	8.99108e-06
k__Bacteria;p__Proteobacteria;c__Alphaproteobacteria;o__unidentified_Alphaproteobacteria;f__Acetobacteraceae;g__Rhodovastum;	0	0	1.47162e-05	0.000103014	0.322325	0.261014	-4.43052e-05	1.48727e-05
k__Bacteria;p__Firmicutes;c__Clostridia;o__Clostridiales;f__Ruminococcaceae;g__Intestinimonas;	5.09866e-05	8.09145e-05	6.62231e-05	0.000135496	0.526307	0.322436	-6.28855e-05	3.24124e-05
k__Bacteria;p__Proteobacteria;c__Alphaproteobacteria;o__unidentified_Alphaproteobacteria;f__Kiloniellaceae;g__Tagaea;	4.37028e-05	0.000174726	3.76082e-05	0.000124126	0.863223	0.408254	-6.45119e-05	7.67011e-05
k__Bacteria;p__Proteobacteria;c__Gammaproteobacteria;o__Chromatiales;f__Chromatiaceae;g__Candidatus_Thiobios;	3.88469e-05	0.000155312	5.80474e-05	0.000166398	0.595441	0.345632	-9.0967e-05	5.2566e-05
k__Bacteria;p__Actinobacteria;c__unidentified_Actinobacteria;o__Frankiales;f__Geodermatophilaceae;g__Geodermatophilus;	6.91961e-05	0.000140311	3.43379e-05	7.08183e-05	0.194296	0.261014	-1.84549e-05	8.81713e-05
k__Bacteria;p__Proteobacteria;c__Gammaproteobacteria;o__Xanthomonadales;f__Rhodanobacteraceae;g__Rhodanobacter;	1.21397e-06	6.97371e-06	2.37095e-05	0.00010722	0.149616	0.261014	-5.33794e-05	8.38835e-06
k__Bacteria;p__Proteobacteria;c__Gammaproteobacteria;o__Thiotrichales;f__Thiotrichaceae;g__unidentified_Thiotrichaceae;	2.54933e-05	0.000102046	5.96826e-05	0.000171749	0.262447	0.261014	-9.44827e-05	2.61042e-05
k__Bacteria;p__Proteobacteria;c__Alphaproteobacteria;o__Caulobacterales;f__Caulobacteraceae;g__Phenylobacterium;	2.06374e-05	2.85411e-05	5.23244e-05	0.000116569	0.0735577	0.261014	-6.64958e-05	3.12183e-06
k__Bacteria;p__Firmicutes;c__Clostridia;o__Clostridiales;f__Lachnospiraceae;g__Tyzzerella;	7.4052e-05	9.81907e-05	9.32029e-05	0.00015087	0.488325	0.312227	-7.38942e-05	3.55923e-05
k__Bacteria;p__Actinobacteria;c__unidentified_Actinobacteria;o__Actinomycetales;f__Actinomycetaceae;g__Actinomyces;	6.55542e-05	0.000114111	4.90542e-05	0.000124626	0.53814	0.3269	-3.66662e-05	6.96662e-05
k__Bacteria;p__Actinobacteria;c__Coriobacteriia;o__Coriobacteriales;f__Eggerthellaceae;g__Senegalimassilia;	4.00609e-05	0.000102625	2.04392e-05	9.91869e-05	0.392559	0.281059	-2.58887e-05	6.5132e-05
k__Bacteria;p__Proteobacteria;c__Gammaproteobacteria;o__unidentified_Gammaproteobacteria;f__Coxiellaceae;g__Coxiella;	4.12749e-05	0.000103349	3.76082e-05	0.000118052	0.882197	0.413247	-4.54617e-05	5.27951e-05
k__Bacteria;p__Proteobacteria;c__Alphaproteobacteria;o__Sphingomonadales;f__Sphingomonadaceae;g__Parasphingopyxis;	7.2838e-06	1.86147e-05	2.53446e-05	0.000100384	0.224721	0.261014	-4.75518e-05	1.14301e-05
k__Bacteria;p__Actinobacteria;c__Coriobacteriia;o__Coriobacteriales;f__Atopobiaceae;g__Libanicoccus;	5.22006e-05	0.000154015	9.81083e-06	4.87435e-05	0.134596	0.261014	-1.37697e-05	9.85491e-05
k__Bacteria;p__Proteobacteria;c__Alphaproteobacteria;o__unidentified_Alphaproteobacteria;f__unidentified_Alphaproteobacteria;g__Dongia;	4.61307e-05	9.45477e-05	4.90542e-05	0.000127017	0.905313	0.419222	-5.16837e-05	4.58369e-05
k__Bacteria;p__Firmicutes;c__Erysipelotrichia;o__Erysipelotrichales;f__Erysipelotrichaceae;g__Ileibacterium;	3.5205e-05	0.00012297	8.17569e-06	2.16038e-05	0.220093	0.261014	-1.69558e-05	7.10145e-05
k__Bacteria;p__Proteobacteria;c__Deltaproteobacteria;o__Bdellovibrionales;f__Bacteriovoracaceae;g__Peredibacter;	3.15631e-05	0.000122562	8.99326e-06	2.62e-05	0.30479	0.261014	-2.14518e-05	6.65915e-05
k__Bacteria;p__Acidobacteria;c__unidentified_Acidobacteria;o__unidentified_Acidobacteria;f__unidentified_Acidobacteria;g__Aridibacter;	1.21397e-06	6.97371e-06	1.55338e-05	9.73819e-05	0.310218	0.261014	-4.23866e-05	1.37469e-05
k__Bacteria;p__Firmicutes;c__Clostridia;o__Clostridiales;f__Ruminococcaceae;g__Negativibacillus;	6.43402e-05	0.000136199	3.92433e-05	0.000119482	0.393586	0.281059	-3.32913e-05	8.34851e-05
k__Bacteria;p__Actinobacteria;c__Rubrobacteria;o__Rubrobacterales;f__unidentified_Rubrobacterales;g__Rubrobacter;	1.94235e-05	0.000111579	2.86149e-05	9.81287e-05	0.702488	0.378017	-5.70641e-05	3.86812e-05
k__Bacteria;p__Proteobacteria;c__Gammaproteobacteria;o__unidentified_Gammaproteobacteria;f__Methylophilaceae;g__Candidatus_Methylopumilus;	2.06374e-05	0.000111579	1.30811e-05	6.90919e-05	0.730227	0.386297	-3.62385e-05	5.13512e-05
k__Bacteria;p__Acidobacteria;c__unidentified_Acidobacteria;o__unidentified_Acidobacteria;f__unidentified_Acidobacteria;g__Thermoanaerobaculum;	1.21397e-06	6.97371e-06	1.88041e-05	9.25535e-05	0.191406	0.261014	-4.4275e-05	9.09477e-06
k__Bacteria;p__Acidobacteria;c__unidentified_Acidobacteria;o__unidentified_Acidobacteria;f__unidentified_Acidobacteria;g__Blastocatella;	2.42793e-06	1.39474e-05	1.96217e-05	9.43497e-05	0.215034	0.261014	-4.46874e-05	1.03e-05
k__Bacteria;p__Proteobacteria;c__Gammaproteobacteria;o__unidentified_Gammaproteobacteria;f__Burkholderiaceae;g__Delftia;	1.69955e-05	3.17189e-05	6.21353e-05	0.000124571	0.0186168	0.261014	-8.24526e-05	-7.82683e-06
k__Bacteria;p__Proteobacteria;c__Gammaproteobacteria;o__unidentified_Gammaproteobacteria;f__Nitrosomonadaceae;g__Nitrosospira;	4.97726e-05	0.000104096	4.66014e-05	0.000138376	0.906167	0.419222	-5.02067e-05	5.65491e-05
k__Bacteria;p__Proteobacteria;c__Gammaproteobacteria;o__unidentified_Gammaproteobacteria;f__Burkholderiaceae;g__Rhodoferax;	0	0	2.12568e-05	9.95166e-05	0.141407	0.261014	-4.98413e-05	7.3277e-06
k__Bacteria;p__Actinobacteria;c__unidentified_Actinobacteria;o__Propionibacteriales;f__Nocardioidaceae;g__Nocardioides;	0.000144462	0.000149874	0.000124271	0.000142635	0.54398	0.329858	-4.58942e-05	8.62771e-05
k__Bacteria;p__Firmicutes;c__Erysipelotrichia;o__Erysipelotrichales;f__Erysipelotrichaceae;g__Faecalibaculum;	3.6419e-05	5.51871e-05	3.27028e-05	9.86973e-05	0.828144	0.399452	-3.02519e-05	3.76844e-05
k__Bacteria;p__Proteobacteria;c__Deltaproteobacteria;o__Desulfovibrionales;f__Desulfovibrionaceae;g__Bilophila;	9.59033e-05	0.000147852	0.000103014	0.000176904	0.844257	0.403088	-7.89485e-05	6.47277e-05
k__Bacteria;p__Proteobacteria;c__Alphaproteobacteria;o__Rhizobiales;f__Hyphomicrobiaceae;g__Pedomicrobium;	1.57816e-05	5.19822e-05	1.79865e-05	8.65651e-05	0.885951	0.413247	-3.2705e-05	2.82951e-05
k__Bacteria;p__Proteobacteria;c__Alphaproteobacteria;o__Rhizobiales;f__unidentified_Rhizobiales;g__Bauldia;	3.03492e-05	0.000121441	3.76082e-05	0.00011343	0.786074	0.387961	-6.04463e-05	4.59283e-05
k__Bacteria;p__Firmicutes;c__Bacilli;o__Bacillales;f__unidentified_Bacillales;g__Exiguobacterium;	2.06374e-05	0.00010462	1.06284e-05	2.55673e-05	0.593439	0.345576	-2.77156e-05	4.77337e-05
k__Bacteria;p__Proteobacteria;c__Deltaproteobacteria;o__Myxococcales;f__Sandaracinaceae;g__Sandaracinus;	2.18514e-05	6.41998e-05	4.57839e-05	0.000119904	0.245564	0.261014	-6.46611e-05	1.67961e-05
k__Bacteria;p__Proteobacteria;c__Alphaproteobacteria;o__Rhizobiales;f__unidentified_Rhizobiales;g__Arsenicitalea;	9.71173e-06	2.45941e-05	2.69798e-05	8.51344e-05	0.185595	0.261014	-4.30657e-05	8.52954e-06
k__Bacteria;p__Firmicutes;c__Bacilli;o__Bacillales;f__Paenibacillaceae;g__Paenibacillus;	7.4052e-05	0.000154547	4.41487e-05	9.00423e-05	0.321134	0.261014	-3.00981e-05	8.99045e-05
k__Bacteria;p__Bacteroidetes;c__Bacteroidia;o__Flavobacteriales;f__Flavobacteriaceae;g__Flavobacterium;	2.42793e-05	9.44513e-05	3.43379e-05	0.000111824	0.662075	0.367364	-5.5718e-05	3.56008e-05
k__Bacteria;p__Actinobacteria;c__Acidimicrobiia;o__unidentified_Acidimicrobiia;f__unidentified_Acidimicrobiia;g__unidentified_Acidimicrobiia;	8.49777e-06	3.71477e-05	2.20744e-05	8.22067e-05	0.314617	0.261014	-4.03042e-05	1.3151e-05
k__Bacteria;p__Actinobacteria;c__Coriobacteriia;o__Coriobacteriales;f__Eggerthellaceae;g__Enterorhabdus;	7.04101e-05	0.000156132	2.69798e-05	5.97497e-05	0.135579	0.261014	-1.42219e-05	0.000101082
k__Bacteria;p__Firmicutes;c__Erysipelotrichia;o__Erysipelotrichales;f__Erysipelotrichaceae;g__Merdibacter;	1.57816e-05	9.06582e-05	7.35812e-06	3.13243e-05	0.610634	0.350853	-2.48079e-05	4.16548e-05
k__Bacteria;p__Chloroflexi;c__Anaerolineae;o__Anaerolineales;f__Anaerolineaceae;g__Anaerolinea;	0	0	1.47162e-05	7.5256e-05	0.17742	0.261014	-3.63323e-05	6.89979e-06
k__Bacteria;p__Actinobacteria;c__Coriobacteriia;o__Coriobacteriales;f__Atopobiaceae;g__Olsenella;	5.22006e-05	0.000132294	1.88041e-05	4.48655e-05	0.170716	0.261014	-1.50389e-05	8.18319e-05
k__Bacteria;p__Proteobacteria;c__Gammaproteobacteria;o__unidentified_Gammaproteobacteria;f__Methylophilaceae;g__Methylotenera;	2.67073e-05	0.000101479	2.12568e-05	5.78819e-05	0.781155	0.387961	-3.38085e-05	4.47094e-05
k__Bacteria;p__Cyanobacteria;c__unidentified_Cyanobacteria;o__Synechococcales;f__unidentified_Synechococcales;g__unidentified_Synechococcales;	0	0	1.55338e-05	7.5753e-05	0.157655	0.261014	-3.72926e-05	6.22499e-06
k__Bacteria;p__Proteobacteria;c__Alphaproteobacteria;o__Rhodobacterales;f__Rhodobacteraceae;g__Marivita;	3.15631e-05	0.000102507	3.51555e-05	9.48834e-05	0.873132	0.411222	-4.83438e-05	4.11591e-05
k__Bacteria;p__Proteobacteria;c__Gammaproteobacteria;o__unidentified_Gammaproteobacteria;f__Rhodocyclaceae;g__Azoarcus;	2.42793e-05	5.29382e-05	3.5973e-05	8.1874e-05	0.434591	0.289848	-4.13272e-05	1.79398e-05
k__Bacteria;p__Firmicutes;c__Clostridia;o__Clostridiales;f__unidentified_Clostridiales;g__Parvimonas;	2.67073e-05	9.48366e-05	7.35812e-06	2.11247e-05	0.256944	0.261014	-1.47515e-05	5.34498e-05
k__Bacteria;p__Proteobacteria;c__Alphaproteobacteria;o__Sphingomonadales;f__Sphingomonadaceae;g__Altererythrobacter;	2.30654e-05	5.66815e-05	4.66014e-05	0.000111028	0.211563	0.261014	-6.07448e-05	1.36727e-05
k__Bacteria;p__Firmicutes;c__Negativicutes;o__Selenomonadales;f__Veillonellaceae;g__Megamonas;	9.46894e-05	0.000144031	7.0311e-05	0.000108341	0.411559	0.285212	-3.4655e-05	8.34118e-05
k__Bacteria;p__Chloroflexi;c__unidentified_Chloroflexi;o__unidentified_Chloroflexi;f__unidentified_Chloroflexi;g__unidentified_Chloroflexi;	2.54933e-05	0.000104954	3.02501e-05	6.96427e-05	0.820055	0.397061	-4.65249e-05	3.70114e-05
k__Bacteria;p__Verrucomicrobia;c__Verrucomicrobiae;o__Verrucomicrobiales;f__Verrucomicrobiaceae;g__Roseimicrobium;	0	0	1.06284e-05	7.43988e-05	0.322325	0.261014	-3.19982e-05	1.07414e-05
k__Bacteria;p__Actinobacteria;c__Thermoleophilia;o__Solirubrobacterales;f__Solirubrobacteraceae;g__Solirubrobacter;	3.6419e-06	1.53975e-05	1.63514e-05	7.5798e-05	0.259611	0.261014	-3.50764e-05	9.65744e-06
k__Bacteria;p__Proteobacteria;c__Alphaproteobacteria;o__Rhizobiales;f__Beijerinckiaceae;g__Bosea;	0.000120183	0.000129425	9.15678e-05	0.000123476	0.320913	0.261014	-2.85052e-05	8.57351e-05
k__Bacteria;p__Bacteroidetes;c__Bacteroidia;o__Flavobacteriales;f__Flavobacteriaceae;g__Maribacter;	7.2838e-06	4.18422e-05	3.43379e-05	0.000112718	0.130634	0.261014	-6.23446e-05	8.23639e-06
k__Bacteria;p__Proteobacteria;c__Gammaproteobacteria;o__Pasteurellales;f__Pasteurellaceae;g__Actinobacillus;	1.21397e-06	6.97371e-06	1.22635e-05	7.45912e-05	0.307912	0.261014	-3.25992e-05	1.05001e-05
k__Bacteria;p__Proteobacteria;c__Gammaproteobacteria;o__Oceanospirillales;f__Alcanivoracaceae;g__Alcanivorax;	2.42793e-05	6.40813e-05	5.3142e-05	0.000103562	0.12327	0.261014	-6.57395e-05	8.01413e-06
k__Bacteria;p__Proteobacteria;c__Gammaproteobacteria;o__unidentified_Gammaproteobacteria;f__Hydrogenophilaceae;g__Tepidiphilus;	3.03492e-05	9.44995e-05	1.55338e-05	4.15492e-05	0.401897	0.282552	-2.05185e-05	5.01492e-05
k__Bacteria;p__Actinobacteria;c__unidentified_Actinobacteria;o__Corynebacteriales;f__Nocardiaceae;g__Gordonia;	3.7633e-05	9.44513e-05	4.25136e-05	0.000109225	0.830105	0.39983	-5.0036e-05	4.02747e-05
k__Bacteria;p__Actinobacteria;c__unidentified_Actinobacteria;o__Micromonosporales;f__Micromonosporaceae;g__Luedemannella;	0	0	1.06284e-05	6.87949e-05	0.284897	0.261014	-3.03886e-05	9.13181e-06
k__Bacteria;p__Bacteroidetes;c__Bacteroidia;o__Chitinophagales;f__Chitinophagaceae;g__Terrimonas;	8.49777e-06	2.40315e-05	2.61622e-05	8.79026e-05	0.187216	0.261014	-4.41575e-05	8.82863e-06
k__Bacteria;p__Bacteroidetes;c__Bacteroidia;o__Chitinophagales;f__Chitinophagaceae;g__Flavihumibacter;	0	0	1.22635e-05	7.04415e-05	0.228926	0.261014	-3.24967e-05	7.96964e-06
k__Bacteria;p__Proteobacteria;c__Gammaproteobacteria;o__unidentified_Gammaproteobacteria;f__Gallionellaceae;g__Sideroxydans;	3.6419e-06	1.53975e-05	1.06284e-05	6.87949e-05	0.495699	0.31404	-2.74017e-05	1.34287e-05
k__Bacteria;p__Proteobacteria;c__Alphaproteobacteria;o__Rhizobiales;f__Beijerinckiaceae;g__Microvirga;	0	0	2.12568e-05	7.18039e-05	0.0436341	0.261014	-4.18813e-05	-6.32317e-07
k__Bacteria;p__Proteobacteria;c__Alphaproteobacteria;o__unidentified_Alphaproteobacteria;f__Acetobacteraceae;g__Acetobacter;	2.79212e-05	7.85316e-05	2.53446e-05	8.08256e-05	0.885922	0.413247	-3.31113e-05	3.82644e-05
k__Bacteria;p__Firmicutes;c__Erysipelotrichia;o__Erysipelotrichales;f__Erysipelotrichaceae;g__Solobacterium;	5.09866e-05	0.00011343	1.55338e-05	5.15995e-05	0.100153	0.261014	-7.11214e-06	7.80177e-05
k__Bacteria;p__Verrucomicrobia;c__Verrucomicrobiae;o__unidentified_Verrucomicrobiae;f__unidentified_Verrucomicrobiae;g__unidentified_Verrucomicrobiae;	0	0	1.22635e-05	7.04415e-05	0.228926	0.261014	-3.24967e-05	7.96964e-06
k__Bacteria;p__Deinococcus-Thermus;c__Deinococci;o__Deinococcales;f__Deinococcaceae;g__Deinococcus;	1.82095e-05	8.38478e-05	2.28919e-05	6.1738e-05	0.78468	0.387961	-3.88622e-05	2.94974e-05
k__Bacteria;p__Proteobacteria;c__Alphaproteobacteria;o__Sphingomonadales;f__Sphingomonadaceae;g__Polymorphobacter;	0	0	1.22635e-05	6.94858e-05	0.222683	0.261014	-3.22222e-05	7.6951e-06
k__Bacteria;p__unidentified_Bacteria;c__unidentified_Bacteria;o__unidentified_Bacteria;f__unidentified_Bacteria;g__unidentified_Bacteria;	1.21397e-05	2.34554e-05	3.43379e-05	7.97034e-05	0.07147	0.261014	-4.6397e-05	2.00051e-06
k__Bacteria;p__Proteobacteria;c__Alphaproteobacteria;o__Caulobacterales;f__Hyphomonadaceae;g__Hyphomonas;	1.69955e-05	7.42953e-05	4.25136e-05	0.000113724	0.222727	0.261014	-6.68433e-05	1.58071e-05
k__Bacteria;p__Firmicutes;c__Clostridia;o__Clostridiales;f__unidentified_Clostridiales;g__Anaerococcus;	1.33536e-05	3.42085e-05	3.02501e-05	8.15818e-05	0.200993	0.261014	-4.30041e-05	9.21124e-06
k__Archaea;p__unidentified_Archaea;c__unidentified_Archaea;o__unidentified_Archaea;f__unidentified_Archaea;g__unidentified_Archaea;	0	0	1.96217e-05	7.36522e-05	0.0683197	0.261014	-4.0777e-05	1.53371e-06
k__Bacteria;p__Proteobacteria;c__Alphaproteobacteria;o__Caulobacterales;f__Caulobacteraceae;g__Asticcacaulis;	0	0	9.81083e-06	6.30936e-05	0.28182	0.261014	-2.79334e-05	8.31176e-06
k__Bacteria;p__Firmicutes;c__Clostridia;o__Clostridiales;f__Ruminococcaceae;g__Anaerotruncus;	2.67073e-05	7.12889e-05	2.69798e-05	7.68796e-05	0.986925	0.440199	-3.33061e-05	3.27611e-05
k__Bacteria;p__Firmicutes;c__Clostridia;o__Clostridiales;f__unidentified_Clostridiales;g__Tissierella;	1.21397e-06	6.97371e-06	1.22635e-05	6.39742e-05	0.236405	0.261014	-2.95703e-05	7.47115e-06
k__Bacteria;p__Proteobacteria;c__Alphaproteobacteria;o__unidentified_Alphaproteobacteria;f__Acetobacteraceae;g__Roseococcus;	0	0	1.1446e-05	6.33418e-05	0.21201	0.261014	-2.96399e-05	6.74793e-06
k__Bacteria;p__Actinobacteria;c__unidentified_Actinobacteria;o__Frankiales;f__Frankiaceae;g__Frankia;	0	0	1.22635e-05	6.34495e-05	0.182406	0.261014	-3.04884e-05	5.96128e-06
k__Bacteria;p__Proteobacteria;c__Alphaproteobacteria;o__unidentified_Alphaproteobacteria;f__Acetobacteraceae;g__Craurococcus;	1.33536e-05	7.67108e-05	1.06284e-05	6.32232e-05	0.866332	0.409154	-2.95259e-05	3.49764e-05
k__Bacteria;p__Proteobacteria;c__Alphaproteobacteria;o__Rhodobacterales;f__Rhodobacteraceae;g__Rubellimicrobium;	4.85587e-06	1.32775e-05	2.28919e-05	7.71454e-05	0.11526	0.261014	-4.06303e-05	4.55815e-06
k__Bacteria;p__Proteobacteria;c__Gammaproteobacteria;o__unidentified_Gammaproteobacteria;f__Burkholderiaceae;g__Massilia;	2.67073e-05	4.87225e-05	2.61622e-05	7.60766e-05	0.968561	0.437944	-2.68906e-05	2.79807e-05
k__Bacteria;p__Proteobacteria;c__Gammaproteobacteria;o__Xanthomonadales;f__Rhodanobacteraceae;g__Pseudofulvimonas;	0	0	1.1446e-05	6.38675e-05	0.215735	0.261014	-2.97909e-05	6.89892e-06
k__Bacteria;p__Bacteroidetes;c__Bacteroidia;o__Bacteroidales;f__Muribaculaceae;g__Muribaculum;	1.21397e-06	6.97371e-06	2.86149e-05	8.33934e-05	0.0264805	0.261014	-5.14658e-05	-3.33615e-06
k__Bacteria;p__Firmicutes;c__Clostridia;o__Clostridiales;f__unidentified_Clostridiales;g__Fonticella;	1.82095e-05	7.76363e-05	1.06284e-05	3.54332e-05	0.602191	0.347701	-2.15626e-05	3.67248e-05
k__Bacteria;p__Bacteroidetes;c__Bacteroidia;o__Bacteroidales;f__Prevotellaceae;g__Paraprevotella;	2.06374e-05	7.8937e-05	9.81083e-06	4.13186e-05	0.472949	0.306488	-1.93157e-05	4.09689e-05
k__Bacteria;p__Actinobacteria;c__unidentified_Actinobacteria;o__Propionibacteriales;f__Nocardioidaceae;g__Aeromicrobium;	4.85587e-06	1.66312e-05	1.47162e-05	5.93602e-05	0.275648	0.261014	-2.77928e-05	8.07202e-06
k__Bacteria;p__Bacteroidetes;c__Bacteroidia;o__Cytophagales;f__Hymenobacteraceae;g__Adhaeribacter;	2.79212e-05	5.15418e-05	3.10676e-05	6.75639e-05	0.811913	0.395733	-2.93785e-05	2.30857e-05
k__Bacteria;p__Actinobacteria;c__Acidimicrobiia;o__unidentified_Acidimicrobiia;f__Iamiaceae;g__Iamia;	1.09257e-05	3.04975e-05	2.20744e-05	6.9897e-05	0.327585	0.261014	-3.37006e-05	1.14032e-05
k__Bacteria;p__Proteobacteria;c__Gammaproteobacteria;o__Aeromonadales;f__Succinivibrionaceae;g__Anaerobiospirillum;	3.6419e-06	1.53975e-05	1.63514e-05	6.06002e-05	0.166229	0.261014	-3.0858e-05	5.43905e-06
k__Bacteria;p__Proteobacteria;c__Gammaproteobacteria;o__unidentified_Gammaproteobacteria;f__Burkholderiaceae;g__Comamonas;	5.09866e-05	0.000108919	5.96826e-05	8.50301e-05	0.700793	0.377729	-5.3783e-05	3.6391e-05
k__Bacteria;p__Proteobacteria;c__Alphaproteobacteria;o__unidentified_Alphaproteobacteria;f__Acetobacteraceae;g__unidentified_Acetobacteraceae;	0	0	8.17569e-06	5.72298e-05	0.322325	0.261014	-2.4614e-05	8.26264e-06
k__Bacteria;p__Proteobacteria;c__Gammaproteobacteria;o__unidentified_Gammaproteobacteria;f__Burkholderiaceae;g__Aquabacterium;	4.37028e-05	7.10754e-05	4.33312e-05	7.26071e-05	0.981702	0.440199	-3.18307e-05	3.2574e-05
k__Bacteria;p__Bacteroidetes;c__Bacteroidia;o__Cytophagales;f__Cytophagaceae;g__Cytophaga;	0	0	8.99326e-06	5.73965e-05	0.278199	0.261014	-2.54795e-05	7.49295e-06
k__Bacteria;p__Firmicutes;c__Bacilli;o__Bacillales;f__Bacillaceae;g__Aeribacillus;	2.30654e-05	7.62936e-05	1.47162e-05	5.2165e-05	0.585877	0.343013	-2.22114e-05	3.89097e-05
k__Bacteria;p__Actinobacteria;c__unidentified_Actinobacteria;o__Micrococcales;f__Micrococcaceae;g__Renibacterium;	2.54933e-05	7.34726e-05	6.54055e-06	1.70493e-05	0.154563	0.261014	-7.49718e-06	4.54027e-05
k__Bacteria;p__Bacteroidetes;c__Bacteroidia;o__Flavobacteriales;f__Flavobacteriaceae;g__Mesoflavibacter;	3.6419e-06	2.09211e-05	2.12568e-05	7.40955e-05	0.120948	0.261014	-4.00158e-05	4.78597e-06
k__Bacteria;p__Proteobacteria;c__Gammaproteobacteria;o__unidentified_Gammaproteobacteria;f__Rhodocyclaceae;g__unidentified_Rhodocyclaceae;	1.57816e-05	7.07754e-05	1.30811e-05	4.86454e-05	0.849338	0.403937	-2.56828e-05	3.10837e-05
k__Bacteria;p__Firmicutes;c__Clostridia;o__Clostridiales;f__Lachnospiraceae;g__Marvinbryantia;	1.94235e-05	5.40462e-05	1.96217e-05	6.39316e-05	0.98798	0.440199	-2.63142e-05	2.59178e-05
k__Bacteria;p__Firmicutes;c__Erysipelotrichia;o__Erysipelotrichales;f__Erysipelotrichaceae;g__Coprobacillus;	4.85587e-06	1.66312e-05	2.77974e-05	8.18574e-05	0.062223	0.261014	-4.70966e-05	1.21366e-06
k__Bacteria;p__Proteobacteria;c__Alphaproteobacteria;o__Rhodospirillales;f__unidentified_Rhodospirillales;g__unidentified_Rhodospirillales;	2.67073e-05	7.60542e-05	1.1446e-05	2.58592e-05	0.274024	0.261014	-1.25882e-05	4.31107e-05
k__Bacteria;p__Actinobacteria;c__unidentified_Actinobacteria;o__Micrococcales;f__Cellulomonadaceae;g__Cellulomonas;	2.42793e-06	9.70699e-06	1.30811e-05	5.86199e-05	0.218	0.261014	-2.77972e-05	6.49081e-06
k__Bacteria;p__Firmicutes;c__Clostridia;o__Clostridiales;f__Christensenellaceae;g__unidentified_Christensenellaceae;	2.54933e-05	6.9256e-05	3.02501e-05	4.59178e-05	0.730341	0.386297	-3.23136e-05	2.28001e-05
k__Bacteria;p__Firmicutes;c__Bacilli;o__Bacillales;f__Paenibacillaceae;g__Desulfuribacillus;	0	0	7.35812e-06	5.15069e-05	0.322325	0.261014	-2.21526e-05	7.43637e-06
k__Bacteria;p__Proteobacteria;c__Gammaproteobacteria;o__Enterobacteriales;f__Enterobacteriaceae;g__Proteus;	9.71173e-06	2.45941e-05	3.27028e-05	7.39019e-05	0.0478758	0.261014	-4.57603e-05	-2.21792e-07
k__Bacteria;p__Proteobacteria;c__Gammaproteobacteria;o__unidentified_Gammaproteobacteria;f__Rhodocyclaceae;g__Denitratisoma;	2.42793e-06	9.70699e-06	1.30811e-05	5.44812e-05	0.186795	0.261014	-2.66315e-05	5.32515e-06
k__Bacteria;p__Proteobacteria;c__Alphaproteobacteria;o__Rhizobiales;f__Beijerinckiaceae;g__Methylocystis;	1.09257e-05	2.88061e-05	2.86149e-05	7.84348e-05	0.154375	0.261014	-4.22042e-05	6.82574e-06
k__Bacteria;p__Bacteroidetes;c__Bacteroidia;o__Bacteroidales;f__Marinifilaceae;g__Butyricimonas;	3.03492e-05	5.84243e-05	3.51555e-05	7.25131e-05	0.741479	0.387961	-3.37115e-05	2.40988e-05
k__Bacteria;p__Proteobacteria;c__Alphaproteobacteria;o__Sneathiellales;f__Sneathiellaceae;g__Sneathiella;	1.45676e-05	5.90968e-05	2.45271e-05	7.48651e-05	0.504116	0.314453	-3.95035e-05	1.95846e-05
k__Bacteria;p__Firmicutes;c__Clostridia;o__Thermoanaerobacterales;f__unidentified_Thermoanaerobacterales;g__Thermoanaerobacterium;	3.6419e-06	2.09211e-05	8.17569e-06	5.17052e-05	0.583764	0.342365	-2.09669e-05	1.18993e-05
k__Bacteria;p__Actinobacteria;c__unidentified_Actinobacteria;o__Micrococcales;f__Intrasporangiaceae;g__Intrasporangium;	2.42793e-06	1.39474e-05	2.28919e-05	6.49061e-05	0.037277	0.261014	-3.96771e-05	-1.25087e-06
k__Bacteria;p__unidentified_Bacteria;c__unidentified_Bacteria;o__unidentified_Bacteria;f__unidentified_Bacteria;g__Candidatus_Saccharimonas;	2.42793e-06	9.70699e-06	1.47162e-05	5.02054e-05	0.101255	0.261014	-2.70663e-05	2.48966e-06
k__Bacteria;p__Firmicutes;c__Clostridia;o__Clostridiales;f__unidentified_Clostridiales;g__Finegoldia;	1.45676e-05	5.64935e-05	1.79865e-05	4.70191e-05	0.775038	0.387961	-2.72402e-05	2.04023e-05
k__Bacteria;p__Proteobacteria;c__Alphaproteobacteria;o__unidentified_Alphaproteobacteria;f__Acetobacteraceae;g__Rubritepida;	9.71173e-06	5.57897e-05	0	0	0.324813	0.261014	-1.00704e-05	2.94939e-05
k__Bacteria;p__Proteobacteria;c__Alphaproteobacteria;o__Rhizobiales;f__Xanthobacteraceae;g__Rhodoplanes;	1.21397e-06	6.97371e-06	8.99326e-06	4.64497e-05	0.254183	0.261014	-2.13209e-05	5.76231e-06
k__Bacteria;p__Deinococcus-Thermus;c__Deinococci;o__Deinococcales;f__Trueperaceae;g__Truepera;	4.85587e-06	2.18451e-05	1.1446e-05	4.7682e-05	0.401049	0.282541	-2.21414e-05	8.96121e-06
k__Bacteria;p__Proteobacteria;c__Gammaproteobacteria;o__unidentified_Gammaproteobacteria;f__Nitrosomonadaceae;g__unidentified_Nitrosomonadaceae;	1.21397e-06	6.97371e-06	1.22635e-05	5.6775e-05	0.18393	0.261014	-2.75208e-05	5.42162e-06
k__Bacteria;p__Firmicutes;c__Clostridia;o__Clostridiales;f__Ruminococcaceae;g__Candidatus_Soleaferrea;	2.18514e-05	6.87273e-05	7.35812e-06	2.26522e-05	0.249778	0.261014	-1.06254e-05	3.96119e-05
k__Bacteria;p__Proteobacteria;c__Alphaproteobacteria;o__Rhodospirillales;f__unidentified_Rhodospirillales;g__Terasakiella;	9.71173e-06	3.8828e-05	2.20744e-05	6.74629e-05	0.296844	0.261014	-3.5796e-05	1.10708e-05
k__Bacteria;p__Actinobacteria;c__unidentified_Actinobacteria;o__Actinomycetales;f__Actinomycetaceae;g__Flaviflexus;	0	0	6.54055e-06	4.57839e-05	0.322325	0.261014	-1.96912e-05	6.61011e-06
k__Bacteria;p__Gracilibacteria;c__unidentified_Gracilibacteria;o__unidentified_Gracilibacteria;f__unidentified_Gracilibacteria;g__unidentified_Gracilibacteria;	0	0	1.1446e-05	5.17184e-05	0.127904	0.261014	-2.63012e-05	3.40929e-06
k__Bacteria;p__Proteobacteria;c__Gammaproteobacteria;o__Alteromonadales;f__Pseudoalteromonadaceae;g__Pseudoalteromonas;	1.21397e-05	3.39409e-05	2.28919e-05	5.95323e-05	0.302325	0.261014	-3.13678e-05	9.86322e-06
k__Bacteria;p__Proteobacteria;c__Gammaproteobacteria;o__Enterobacteriales;f__Enterobacteriaceae;g__Rahnella;	0	0	8.99326e-06	4.64497e-05	0.181669	0.261014	-2.23352e-05	4.34865e-06
k__Bacteria;p__Fusobacteria;c__Fusobacteriia;o__Fusobacteriales;f__Leptotrichiaceae;g__Sneathia;	0	0	6.54055e-06	4.57839e-05	0.322325	0.261014	-1.96912e-05	6.61011e-06
k__Bacteria;p__Firmicutes;c__Clostridia;o__Clostridiales;f__Ruminococcaceae;g__Ethanoligenens;	1.82095e-05	6.87273e-05	1.63514e-06	8.00877e-06	0.177265	0.261014	-7.8892e-06	4.10379e-05
k__Bacteria;p__Firmicutes;c__Bacilli;o__Bacillales;f__Bacillaceae;g__Anoxybacillus;	2.54933e-05	6.55352e-05	4.1696e-05	8.3377e-05	0.32894	0.261014	-4.90378e-05	1.66323e-05
k__Bacteria;p__Firmicutes;c__Clostridia;o__Clostridiales;f__Ruminococcaceae;g__Papillibacter;	1.21397e-05	5.61968e-05	7.35812e-06	2.26522e-05	0.645187	0.360935	-1.60589e-05	2.5622e-05
k__Bacteria;p__Firmicutes;c__Clostridia;o__Clostridiales;f__Defluviitaleaceae;g__Defluviitalea;	0	0	8.17569e-06	4.6961e-05	0.228926	0.261014	-2.16645e-05	5.31309e-06
k__Bacteria;p__Bacteroidetes;c__Bacteroidia;o__Sphingobacteriales;f__Sphingobacteriaceae;g__unidentified_Sphingobacteriaceae;	9.71173e-06	5.57897e-05	0	0	0.324813	0.261014	-1.00704e-05	2.94939e-05
k__Bacteria;p__Proteobacteria;c__Gammaproteobacteria;o__unidentified_Gammaproteobacteria;f__Burkholderiaceae;g__Lautropia;	2.18514e-05	4.01745e-05	1.38987e-05	4.51989e-05	0.406125	0.2837	-1.10134e-05	2.69188e-05
k__Bacteria;p__Proteobacteria;c__Deltaproteobacteria;o__Desulfobacterales;f__Desulfobacteraceae;g__Desulfatirhabdium;	0	0	5.72298e-06	4.00609e-05	0.322325	0.261014	-1.72298e-05	5.78385e-06
k__Bacteria;p__Proteobacteria;c__Gammaproteobacteria;o__Salinisphaerales;f__Salinisphaeraceae;g__Salinisphaera;	1.57816e-05	6.32938e-05	3.27028e-06	1.60175e-05	0.27385	0.261014	-1.0339e-05	3.53616e-05
k__Bacteria;p__Firmicutes;c__Bacilli;o__Bacillales;f__Planococcaceae;g__Domibacillus;	3.6419e-06	1.53975e-05	8.17569e-06	4.08703e-05	0.482855	0.311127	-1.73608e-05	8.29318e-06
k__Bacteria;p__Proteobacteria;c__Gammaproteobacteria;o__unidentified_Gammaproteobacteria;f__unidentified_Gammaproteobacteria;g__Laribacter;	0	0	1.47162e-05	5.34316e-05	0.059788	0.261014	-3.00636e-05	6.31088e-07
k__Bacteria;p__Proteobacteria;c__Gammaproteobacteria;o__unidentified_Gammaproteobacteria;f__Rhodocyclaceae;g__Niveibacterium;	0	0	7.35812e-06	4.06191e-05	0.210898	0.261014	-1.90253e-05	4.30904e-06
k__Bacteria;p__Verrucomicrobia;c__Verrucomicrobiae;o__Opitutales;f__Opitutaceae;g__Opitutus;	0	0	6.54055e-06	4.03494e-05	0.262142	0.261014	-1.81303e-05	5.04915e-06
k__Bacteria;p__Firmicutes;c__Clostridia;o__Clostridiales;f__unidentified_Clostridiales;g__Mogibacterium;	2.67073e-05	6.98677e-05	8.17569e-07	5.72298e-06	0.0414341	0.261014	1.0685e-06	5.07109e-05
k__Bacteria;p__Bacteroidetes;c__Bacteroidia;o__Cytophagales;f__Hymenobacteraceae;g__Pontibacter;	1.21397e-06	6.97371e-06	6.54055e-06	4.03494e-05	0.37002	0.276758	-1.7146e-05	6.49279e-06
k__Bacteria;p__Proteobacteria;c__Gammaproteobacteria;o__unidentified_Gammaproteobacteria;f__Methylophilaceae;g__Methylobacillus;	8.49777e-06	4.88159e-05	0	0	0.324813	0.261014	-8.81162e-06	2.58071e-05
k__Bacteria;p__Verrucomicrobia;c__Verrucomicrobiae;o__Opitutales;f__Opitutaceae;g__Lacunisphaera;	0	0	5.72298e-06	4.00609e-05	0.322325	0.261014	-1.72298e-05	5.78385e-06
k__Bacteria;p__Proteobacteria;c__Gammaproteobacteria;o__unidentified_Gammaproteobacteria;f__Rhodocyclaceae;g__Candidatus_Accumulibacter;	2.42793e-06	9.70699e-06	1.06284e-05	4.30969e-05	0.204362	0.261014	-2.09949e-05	4.59393e-06
k__Bacteria;p__Firmicutes;c__Clostridia;o__Clostridiales;f__unidentified_Clostridiales;g__Candidatus_Arthromitus;	1.09257e-05	4.93424e-05	8.17569e-06	3.26887e-05	0.779639	0.387961	-1.68799e-05	2.238e-05
k__Bacteria;p__Firmicutes;c__Bacilli;o__Bacillales;f__Planococcaceae;g__Solibacillus;	2.42793e-06	1.39474e-05	9.81083e-06	4.87435e-05	0.320843	0.261014	-2.21389e-05	7.37305e-06
k__Bacteria;p__Proteobacteria;c__Deltaproteobacteria;o__Myxococcales;f__Phaselicystidaceae;g__Phaselicystis;	7.2838e-06	2.54445e-05	1.38987e-05	4.51989e-05	0.400812	0.282541	-2.22038e-05	8.97403e-06
k__Bacteria;p__Proteobacteria;c__Gammaproteobacteria;o__Aeromonadales;f__Aeromonadaceae;g__Aeromonas;	2.06374e-05	5.67619e-05	1.30811e-05	3.10178e-05	0.488907	0.312227	-1.42551e-05	2.93678e-05
k__Bacteria;p__Proteobacteria;c__Alphaproteobacteria;o__Rickettsiales;f__unidentified_Rickettsiales;g__unidentified_Rickettsiales;	5.09866e-05	7.37822e-05	3.51555e-05	6.31476e-05	0.317101	0.261014	-1.55496e-05	4.72118e-05
k__Bacteria;p__Proteobacteria;c__Gammaproteobacteria;o__Xanthomonadales;f__Rhodanobacteraceae;g__Dyella;	2.42793e-06	1.39474e-05	1.38987e-05	4.80668e-05	0.120585	0.261014	-2.60427e-05	3.10123e-06
k__Bacteria;p__Firmicutes;c__Negativicutes;o__Selenomonadales;f__Veillonellaceae;g__Allisonella;	2.67073e-05	6.4648e-05	1.79865e-05	4.63026e-05	0.506957	0.315176	-1.74543e-05	3.48958e-05
k__Bacteria;p__Firmicutes;c__Bacilli;o__Bacillales;f__Bacillaceae;g__Pseudogracilibacillus;	4.85587e-06	2.78948e-05	1.22635e-05	4.71206e-05	0.374853	0.277193	-2.3929e-05	9.1137e-06
k__Bacteria;p__Bacteroidetes;c__Bacteroidia;o__Flavobacteriales;f__unidentified_Flavobacteriales;g__Elizabethkingia;	0	0	5.72298e-06	4.00609e-05	0.322325	0.261014	-1.72298e-05	5.78385e-06
k__Bacteria;p__Actinobacteria;c__unidentified_Actinobacteria;o__Streptomycetales;f__Streptomycetaceae;g__Streptomyces;	8.49777e-06	1.9414e-05	1.30811e-05	4.35693e-05	0.519625	0.320818	-1.87048e-05	9.53809e-06
k__Bacteria;p__Proteobacteria;c__Gammaproteobacteria;o__unidentified_Gammaproteobacteria;f__unidentified_Gammaproteobacteria;g__Methylophaga;	1.21397e-05	4.53291e-05	1.38987e-05	3.52208e-05	0.851576	0.404435	-2.04988e-05	1.69808e-05
k__Bacteria;p__Bacteroidetes;c__Rhodothermia;o__Balneolales;f__Balneolaceae;g__Balneola;	1.09257e-05	4.39675e-05	1.88041e-05	5.78819e-05	0.486474	0.312227	-3.03066e-05	1.45498e-05
k__Bacteria;p__Proteobacteria;c__Gammaproteobacteria;o__Alteromonadales;f__Shewanellaceae;g__Shewanella;	2.42793e-06	9.70699e-06	9.81083e-06	3.96672e-05	0.217012	0.261014	-1.92275e-05	4.46174e-06
k__Bacteria;p__Synergistetes;c__Synergistia;o__Synergistales;f__Synergistaceae;g__Fretibacterium;	0	0	6.54055e-06	3.50265e-05	0.197399	0.261014	-1.66013e-05	3.52023e-06
k__Bacteria;p__Proteobacteria;c__Deltaproteobacteria;o__Desulfobacterales;f__Desulfobulbaceae;g__Desulfopila;	3.6419e-06	1.53975e-05	1.63514e-05	4.76247e-05	0.0871803	0.261014	-2.73278e-05	1.90879e-06
k__Bacteria;p__Firmicutes;c__Bacilli;o__Bacillales;f__Thermoactinomycetaceae;g__Novibacillus;	8.49777e-06	4.22039e-05	2.45271e-06	1.26899e-05	0.429622	0.289078	-9.30285e-06	2.1393e-05
k__Bacteria;p__Proteobacteria;c__Gammaproteobacteria;o__unidentified_Gammaproteobacteria;f__Burkholderiaceae;g__Hydrogenophaga;	0	0	9.81083e-06	3.70524e-05	0.0699652	0.261014	-2.04535e-05	8.31851e-07
k__Bacteria;p__Proteobacteria;c__Gammaproteobacteria;o__unidentified_Gammaproteobacteria;f__Burkholderiaceae;g__Tepidimonas;	2.06374e-05	5.21573e-05	1.55338e-05	3.25213e-05	0.619045	0.353235	-1.5395e-05	2.56023e-05
k__Bacteria;p__Proteobacteria;c__Gammaproteobacteria;o__Oceanospirillales;f__unidentified_Oceanospirillales;g__Neptunomonas;	9.71173e-06	4.36901e-05	9.81083e-06	3.11714e-05	0.99107	0.440199	-1.77723e-05	1.75741e-05
k__Bacteria;p__Proteobacteria;c__Gammaproteobacteria;o__unidentified_Gammaproteobacteria;f__Rhodocyclaceae;g__Dechloromonas;	8.49777e-06	4.22039e-05	4.08785e-06	2.34805e-05	0.587716	0.343497	-1.18525e-05	2.06723e-05
k__Bacteria;p__Proteobacteria;c__Alphaproteobacteria;o__unidentified_Alphaproteobacteria;f__unidentified_Alphaproteobacteria;g__Azospirillum;	4.85587e-06	1.66312e-05	1.47162e-05	4.38036e-05	0.157394	0.261014	-2.36258e-05	3.90501e-06
k__Bacteria;p__Proteobacteria;c__Alphaproteobacteria;o__Rickettsiales;f__Rickettsiaceae;g__Rickettsia;	4.85587e-06	1.9414e-05	1.06284e-05	3.90256e-05	0.378765	0.277193	-1.87609e-05	7.21584e-06
k__Bacteria;p__Bacteroidetes;c__Bacteroidia;o__Flavobacteriales;f__Crocinitomicaceae;g__Fluviicola;	3.6419e-06	1.53975e-05	4.90542e-06	3.43379e-05	0.821821	0.397061	-1.24085e-05	9.88145e-06
k__Bacteria;p__Proteobacteria;c__Alphaproteobacteria;o__Rhizobiales;f__unidentified_Rhizobiales;g__Labrys;	0	0	4.90542e-06	3.43379e-05	0.322325	0.261014	-1.47684e-05	4.95758e-06
k__Bacteria;p__Proteobacteria;c__Gammaproteobacteria;o__unidentified_Gammaproteobacteria;f__Burkholderiaceae;g__Polynucleobacter;	6.06983e-06	2.85411e-05	9.81083e-06	3.96672e-05	0.620985	0.353235	-1.874e-05	1.1258e-05
k__Bacteria;p__Melainabacteria;c__unidentified_Melainabacteria;o__unidentified_Melainabacteria;f__unidentified_Melainabacteria;g__unidentified_Melainabacteria;	7.2838e-06	4.18422e-05	4.08785e-06	2.86149e-05	0.703553	0.378017	-1.35653e-05	1.99572e-05
k__Bacteria;p__Proteobacteria;c__Gammaproteobacteria;o__Vibrionales;f__Vibrionaceae;g__Photobacterium;	1.33536e-05	4.32707e-05	6.54055e-06	2.98749e-05	0.434863	0.289848	-1.05575e-05	2.41836e-05
k__Bacteria;p__Proteobacteria;c__Alphaproteobacteria;o__unidentified_Alphaproteobacteria;f__Acetobacteraceae;g__Acidisoma;	4.85587e-06	1.66312e-05	6.54055e-06	3.50265e-05	0.771555	0.387961	-1.32056e-05	9.83621e-06
k__Bacteria;p__Firmicutes;c__Bacilli;o__Bacillales;f__Bacillaceae;g__Marinococcus;	2.42793e-06	1.39474e-05	9.81083e-06	4.44377e-05	0.281635	0.261014	-2.09732e-05	6.20744e-06
k__Bacteria;p__Proteobacteria;c__Deltaproteobacteria;o__Myxococcales;f__unidentified_Myxococcales;g__unidentified_Myxococcales;	3.6419e-06	1.53975e-05	5.72298e-06	3.46938e-05	0.712973	0.380311	-1.3316e-05	9.15382e-06
k__Bacteria;p__Proteobacteria;c__Gammaproteobacteria;o__Xanthomonadales;f__Xanthomonadaceae;g__Arenimonas;	1.21397e-06	6.97371e-06	1.1446e-05	4.00609e-05	0.0861689	0.261014	-2.19702e-05	1.50615e-06
k__Bacteria;p__Actinobacteria;c__unidentified_Actinobacteria;o__Pseudonocardiales;f__Pseudonocardiaceae;g__Pseudonocardia;	1.09257e-05	4.28117e-05	3.27028e-06	1.37729e-05	0.327157	0.261014	-7.96954e-06	2.32804e-05
k__Bacteria;p__Bacteroidetes;c__Bacteroidia;o__Chitinophagales;f__Saprospiraceae;g__Membranicola;	3.6419e-06	2.09211e-05	1.1446e-05	4.90644e-05	0.326567	0.261014	-2.35587e-05	7.95059e-06
k__Bacteria;p__Bacteroidetes;c__Ignavibacteria;o__Ignavibacteriales;f__Ignavibacteriaceae;g__Ignavibacterium;	0	0	9.81083e-06	3.70524e-05	0.0699652	0.261014	-2.04535e-05	8.31851e-07
k__Bacteria;p__Proteobacteria;c__Alphaproteobacteria;o__Rhizobiales;f__Rhizobiaceae;g__Mesorhizobium;	2.91352e-05	5.68956e-05	2.53446e-05	4.67572e-05	0.752125	0.387961	-2.01093e-05	2.76904e-05
k__Bacteria;p__Proteobacteria;c__Gammaproteobacteria;o__Vibrionales;f__Vibrionaceae;g__Vibrio;	2.91352e-05	6.11443e-05	1.88041e-05	4.56047e-05	0.411314	0.285212	-1.46753e-05	3.53375e-05
k__Bacteria;p__Firmicutes;c__Clostridia;o__Clostridiales;f__Lachnospiraceae;g__Howardella;	1.45676e-05	3.72294e-05	6.54055e-06	3.50265e-05	0.330486	0.261014	-8.32069e-06	2.43748e-05
k__Bacteria;p__Firmicutes;c__Bacilli;o__Bacillales;f__Bacillaceae;g__Oceanobacillus;	0	0	4.90542e-06	3.43379e-05	0.322325	0.261014	-1.47684e-05	4.95758e-06
k__Bacteria;p__Proteobacteria;c__Gammaproteobacteria;o__Methylococcales;f__Methylococcaceae;g__Methylocaldum;	0	0	5.72298e-06	3.46938e-05	0.253929	0.261014	-1.56882e-05	4.24222e-06
k__Bacteria;p__Bacteroidetes;c__Bacteroidia;o__Chitinophagales;f__Chitinophagaceae;g__Lacibacter;	1.09257e-05	4.39675e-05	2.45271e-06	9.70379e-06	0.283653	0.261014	-7.33254e-06	2.42785e-05
k__Bacteria;p__Chloroflexi;c__Anaerolineae;o__Anaerolineales;f__Anaerolineaceae;g__Ornatilinea;	4.85587e-06	2.18451e-05	9.81083e-06	3.7944e-05	0.456505	0.301003	-1.81362e-05	8.22627e-06
k__Bacteria;p__Actinobacteria;c__Thermoleophilia;o__Solirubrobacterales;f__Solirubrobacteraceae;g__Conexibacter;	0	0	1.38987e-05	3.70708e-05	0.0116042	0.261014	-2.45466e-05	-3.25071e-06
k__Bacteria;p__Firmicutes;c__Bacilli;o__Bacillales;f__Staphylococcaceae;g__Jeotgalicoccus;	1.21397e-06	6.97371e-06	5.72298e-06	2.9484e-05	0.308091	0.261014	-1.32911e-05	4.27304e-06
k__Bacteria;p__Actinobacteria;c__unidentified_Actinobacteria;o__Frankiales;f__Cryptosporangiaceae;g__Cryptosporangium;	0	0	6.54055e-06	3.09738e-05	0.145901	0.261014	-1.54373e-05	2.35616e-06
k__Bacteria;p__Proteobacteria;c__Alphaproteobacteria;o__Rhizobiales;f__unidentified_Rhizobiales;g__Anderseniella;	1.21397e-06	6.97371e-06	9.81083e-06	3.42384e-05	0.0938023	0.261014	-1.87016e-05	1.50783e-06
k__Bacteria;p__Bacteroidetes;c__Bacteroidia;o__Flavobacteriales;f__Flavobacteriaceae;g__Bizionia;	4.85587e-06	2.18451e-05	1.06284e-05	4.15163e-05	0.415144	0.285532	-1.98037e-05	8.25868e-06
k__Bacteria;p__Proteobacteria;c__Deltaproteobacteria;o__Oligoflexales;f__unidentified_Oligoflexales;g__unidentified_Oligoflexales;	0	0	4.08785e-06	2.86149e-05	0.322325	0.261014	-1.2307e-05	4.13132e-06
k__Bacteria;p__Proteobacteria;c__Gammaproteobacteria;o__unidentified_Gammaproteobacteria;f__unidentified_Gammaproteobacteria;g__Nitrosococcus;	0	0	4.08785e-06	2.86149e-05	0.322325	0.261014	-1.2307e-05	4.13132e-06
k__Bacteria;p__Firmicutes;c__Bacilli;o__Bacillales;f__Planococcaceae;g__Planomicrobium;	2.42793e-06	1.39474e-05	8.17569e-06	3.3696e-05	0.2901	0.261014	-1.65037e-05	5.00814e-06
k__Bacteria;p__Proteobacteria;c__Gammaproteobacteria;o__Oceanospirillales;f__Kangiellaceae;g__Kangiella;	4.85587e-06	2.18451e-05	1.63514e-05	4.76247e-05	0.144595	0.261014	-2.70325e-05	4.04141e-06
k__Bacteria;p__Acidobacteria;c__Holophagae;o__Holophagales;f__Holophagaceae;g__Geothrix;	0	0	4.90542e-06	2.90645e-05	0.243249	0.261014	-1.32537e-05	3.44287e-06
k__Bacteria;p__Proteobacteria;c__Gammaproteobacteria;o__unidentified_Gammaproteobacteria;f__Burkholderiaceae;g__Limnohabitans;	0	0	8.17569e-06	3.26887e-05	0.0863777	0.261014	-1.7565e-05	1.2136e-06
k__Archaea;p__Euryarchaeota;c__Methanomicrobia;o__Methanomicrobiales;f__Methanospirillaceae;g__Methanospirillum;	6.06983e-06	3.48685e-05	0	0	0.324813	0.261014	-6.29401e-06	1.84337e-05
k__Bacteria;p__Synergistetes;c__Synergistia;o__Synergistales;f__Synergistaceae;g__Cloacibacillus;	6.06983e-06	3.48685e-05	3.27028e-06	1.79842e-05	0.673114	0.369911	-1.04879e-05	1.6087e-05
k__Bacteria;p__Proteobacteria;c__Gammaproteobacteria;o__Xanthomonadales;f__Xanthomonadaceae;g__Vulcaniibacterium;	6.06983e-06	3.48685e-05	8.17569e-07	5.72298e-06	0.397289	0.281059	-7.20608e-06	1.77106e-05
k__Bacteria;p__Planctomycetes;c__Phycisphaerae;o__Phycisphaerales;f__Phycisphaeraceae;g__unidentified_Phycisphaeraceae;	0	0	4.08785e-06	2.86149e-05	0.322325	0.261014	-1.2307e-05	4.13132e-06
k__Bacteria;p__Actinobacteria;c__unidentified_Actinobacteria;o__Corynebacteriales;f__Corynebacteriaceae;g__Corynebacterium;	4.85587e-06	1.9414e-05	1.7169e-05	3.83554e-05	0.0596043	0.261014	-2.51373e-05	5.11115e-07
k__Bacteria;p__Proteobacteria;c__Gammaproteobacteria;o__unidentified_Gammaproteobacteria;f__Competibacteraceae;g__Candidatus_Competibacter;	6.06983e-06	2.03317e-05	1.22635e-05	3.67565e-05	0.331066	0.261014	-1.88017e-05	6.4143e-06
k__Bacteria;p__Proteobacteria;c__Gammaproteobacteria;o__unidentified_Gammaproteobacteria;f__Burkholderiaceae;g__Ampullimonas;	9.71173e-06	3.61525e-05	3.27028e-06	1.79842e-05	0.348651	0.268611	-7.26931e-06	2.01522e-05
k__Bacteria;p__Bacteroidetes;c__Bacteroidia;o__Flavobacteriales;f__unidentified_Flavobacteriales;g__Chryseobacterium;	2.06374e-05	5.21573e-05	1.1446e-05	3.46938e-05	0.378414	0.277193	-1.15762e-05	2.99591e-05
k__Bacteria;p__Bacteroidetes;c__Bacteroidia;o__Bacteroidales;f__unidentified_Bacteroidales;g__Proteiniphilum;	2.42793e-06	9.70699e-06	4.08785e-06	2.86149e-05	0.708724	0.380194	-1.04991e-05	7.17928e-06
k__Bacteria;p__Firmicutes;c__Erysipelotrichia;o__Erysipelotrichales;f__Erysipelotrichaceae;g__Candidatus_Stoquefichus;	4.85587e-06	1.9414e-05	4.08785e-06	2.86149e-05	0.885232	0.413247	-9.78718e-06	1.13232e-05
k__Bacteria;p__Actinobacteria;c__unidentified_Actinobacteria;o__Corynebacteriales;f__Dietziaceae;g__Dietzia;	0	0	1.1446e-05	3.46938e-05	0.0252689	0.261014	-2.14112e-05	-1.48076e-06
k__Bacteria;p__Proteobacteria;c__Gammaproteobacteria;o__Oceanospirillales;f__unidentified_Oceanospirillales;g__Pseudohongiella;	1.57816e-05	4.12201e-05	1.1446e-05	3.65704e-05	0.626912	0.355395	-1.34009e-05	2.20721e-05
k__Bacteria;p__Proteobacteria;c__Gammaproteobacteria;o__Vibrionales;f__Vibrionaceae;g__Aliivibrio;	1.21397e-06	6.97371e-06	4.08785e-06	2.86149e-05	0.503113	0.314453	-1.14157e-05	5.66791e-06
k__Bacteria;p__Bacteroidetes;c__Bacteroidia;o__Chitinophagales;f__Saprospiraceae;g__unidentified_Saprospiraceae;	1.09257e-05	4.39675e-05	4.90542e-06	2.106e-05	0.468204	0.305748	-1.05763e-05	2.26169e-05
k__Bacteria;p__Bacteroidetes;c__Bacteroidia;o__Sphingobacteriales;f__Sphingobacteriaceae;g__Parapedobacter;	6.06983e-06	3.48685e-05	0	0	0.324813	0.261014	-6.29401e-06	1.84337e-05
k__Bacteria;p__Actinobacteria;c__unidentified_Actinobacteria;o__Corynebacteriales;f__Corynebacteriaceae;g__Lawsonella;	7.2838e-06	1.56908e-05	8.99326e-06	3.39783e-05	0.759788	0.387961	-1.28117e-05	9.39282e-06
k__Bacteria;p__Bacteroidetes;c__Bacteroidia;o__Sphingobacteriales;f__Sphingobacteriaceae;g__Sphingobacterium;	2.42793e-06	1.39474e-05	5.72298e-06	2.9484e-05	0.500063	0.314453	-1.29841e-05	6.39403e-06
k__Bacteria;p__Firmicutes;c__Clostridia;o__Clostridiales;f__unidentified_Clostridiales;g__Gottschalkia;	6.06983e-06	3.48685e-05	0	0	0.324813	0.261014	-6.29401e-06	1.84337e-05
k__Bacteria;p__Proteobacteria;c__Gammaproteobacteria;o__Xanthomonadales;f__Xanthomonadaceae;g__Thermomonas;	2.06374e-05	4.71048e-05	5.72298e-06	1.41637e-05	0.0859118	0.261014	-2.21574e-06	3.20446e-05
k__Bacteria;p__Firmicutes;c__Negativicutes;o__Selenomonadales;f__Veillonellaceae;g__unidentified_Veillonellaceae;	1.21397e-06	6.97371e-06	5.72298e-06	2.9484e-05	0.308091	0.261014	-1.32911e-05	4.27304e-06
k__Bacteria;p__Proteobacteria;c__Alphaproteobacteria;o__Kordiimonadales;f__Kordiimonadaceae;g__Kordiimonas;	3.6419e-06	1.53975e-05	4.08785e-06	2.86149e-05	0.927548	0.423926	-1.018e-05	9.2881e-06
k__Bacteria;p__Bacteroidetes;c__Bacteroidia;o__Flavobacteriales;f__unidentified_Flavobacteriales;g__Cloacibacterium;	1.21397e-05	3.81169e-05	1.1446e-05	3.0597e-05	0.930727	0.424226	-1.52085e-05	1.65959e-05
k__Bacteria;p__Proteobacteria;c__Gammaproteobacteria;o__Oceanospirillales;f__unidentified_Oceanospirillales;g__Neptuniibacter;	8.49777e-06	3.71477e-05	8.99326e-06	3.08856e-05	0.949742	0.430581	-1.61544e-05	1.51634e-05
k__Bacteria;p__Proteobacteria;c__Gammaproteobacteria;o__unidentified_Gammaproteobacteria;f__unidentified_Gammaproteobacteria;g__Leeia;	0	0	4.08785e-06	2.86149e-05	0.322325	0.261014	-1.2307e-05	4.13132e-06
k__Bacteria;p__Proteobacteria;c__Alphaproteobacteria;o__Micropepsales;f__Micropepsaceae;g__Rhizomicrobium;	1.21397e-06	6.97371e-06	5.72298e-06	2.9484e-05	0.308091	0.261014	-1.32911e-05	4.27304e-06
k__Bacteria;p__Proteobacteria;c__Gammaproteobacteria;o__Cellvibrionales;f__Halieaceae;g__Haliea;	7.2838e-06	3.53447e-05	1.1446e-05	3.46938e-05	0.60004	0.347115	-1.9928e-05	1.16036e-05
k__Bacteria;p__Firmicutes;c__Bacilli;o__Bacillales;f__Bacillaceae;g__unidentified_Bacillaceae;	0	0	4.08785e-06	2.86149e-05	0.322325	0.261014	-1.2307e-05	4.13132e-06
k__Bacteria;p__Firmicutes;c__Erysipelotrichia;o__Erysipelotrichales;f__Erysipelotrichaceae;g__Dielma;	3.6419e-06	1.53975e-05	1.22635e-05	3.48899e-05	0.132094	0.261014	-1.99062e-05	2.66293e-06
k__Bacteria;p__Acidobacteria;c__Holophagae;o__Acanthopleuribacterales;f__Acanthopleuribacteraceae;g__Acanthopleuribacter;	6.06983e-06	2.47787e-05	8.17569e-06	3.65518e-05	0.756665	0.387961	-1.55843e-05	1.13726e-05
k__Bacteria;p__Thermotogae;c__unidentified_Thermotogae;o__Petrotogales;f__unidentified_Petrotogales;g__Petrotoga;	0	0	7.35812e-06	3.62707e-05	0.16205	0.261014	-1.77763e-05	3.06003e-06
k__Bacteria;p__Proteobacteria;c__Gammaproteobacteria;o__Orbales;f__Orbaceae;g__Gilliamella;	0	0	1.1446e-05	3.56444e-05	0.0292193	0.261014	-2.16842e-05	-1.20769e-06
k__Bacteria;p__Proteobacteria;c__Gammaproteobacteria;o__Xanthomonadales;f__Xanthomonadaceae;g__Xanthomonas;	7.2838e-06	1.86147e-05	1.55338e-05	3.45163e-05	0.166064	0.261014	-1.99993e-05	3.4993e-06
k__Bacteria;p__Bacteroidetes;c__Bacteroidia;o__Flavobacteriales;f__unidentified_Flavobacteriales;g__Moheibacter;	4.85587e-06	2.78948e-05	0	0	0.324813	0.261014	-5.03521e-06	1.47469e-05
k__Bacteria;p__Proteobacteria;c__Deltaproteobacteria;o__Bradymonadales;f__unidentified_Bradymonadales;g__unidentified_Bradymonadales;	0	0	3.27028e-06	2.28919e-05	0.322325	0.261014	-9.84561e-06	3.30506e-06
k__Bacteria;p__Proteobacteria;c__Gammaproteobacteria;o__Cellvibrionales;f__Porticoccaceae;g__unidentified_Porticoccaceae;	6.06983e-06	2.85411e-05	2.45271e-06	1.26899e-05	0.497907	0.314453	-7.0669e-06	1.43011e-05
k__Bacteria;p__Proteobacteria;c__Gammaproteobacteria;o__Pasteurellales;f__Pasteurellaceae;g__Rodentibacter;	3.6419e-06	1.16953e-05	4.08785e-06	2.34805e-05	0.90982	0.420171	-8.2632e-06	7.3713e-06
k__Bacteria;p__Spirochaetes;c__unidentified_Spirochaetes;o__unidentified_Spirochaetes;f__Leptospiraceae;g__Leptonema;	8.49777e-06	3.43415e-05	8.99326e-06	3.39783e-05	0.948883	0.430581	-1.58606e-05	1.48696e-05
k__Bacteria;p__Firmicutes;c__Bacilli;o__Bacillales;f__Bacillaceae;g__Ureibacillus;	4.85587e-06	2.18451e-05	1.7169e-05	3.56444e-05	0.0562455	0.261014	-2.4962e-05	3.35801e-07
k__Bacteria;p__Proteobacteria;c__Gammaproteobacteria;o__unidentified_Gammaproteobacteria;f__unidentified_Gammaproteobacteria;g__SUP05_cluster;	4.85587e-06	2.78948e-05	2.45271e-06	1.7169e-05	0.660645	0.367364	-8.53315e-06	1.33395e-05
k__Bacteria;p__Proteobacteria;c__Gammaproteobacteria;o__Xanthomonadales;f__Rhodanobacteraceae;g__Dokdonella;	1.09257e-05	3.20999e-05	1.1446e-05	3.74735e-05	0.946575	0.430294	-1.59347e-05	1.48942e-05
k__Bacteria;p__Proteobacteria;c__Gammaproteobacteria;o__unidentified_Gammaproteobacteria;f__Burkholderiaceae;g__Janthinobacterium;	6.06983e-06	2.85411e-05	3.27028e-06	1.37729e-05	0.6031	0.347701	-7.98362e-06	1.35827e-05
k__Bacteria;p__Proteobacteria;c__Gammaproteobacteria;o__unidentified_Gammaproteobacteria;f__Rhodocyclaceae;g__Zoogloea;	4.85587e-06	2.78948e-05	8.17569e-07	5.72298e-06	0.417907	0.285532	-5.97085e-06	1.40474e-05
k__Bacteria;p__Bacteroidetes;c__Bacteroidia;o__Bacteroidales;f__unidentified_Bacteroidales;g__unidentified_Bacteroidales;	8.49777e-06	3.43415e-05	5.72298e-06	2.45322e-05	0.690438	0.375427	-1.11209e-05	1.66705e-05
k__Bacteria;p__Thermotogae;c__unidentified_Thermotogae;o__Thermotogales;f__Fervidobacteriaceae;g__Thermosipho;	0	0	3.27028e-06	2.28919e-05	0.322325	0.261014	-9.84561e-06	3.30506e-06
k__Bacteria;p__Firmicutes;c__Bacilli;o__Lactobacillales;f__Carnobacteriaceae;g__Atopostipes;	2.42793e-05	3.60261e-05	3.10676e-05	4.64497e-05	0.459407	0.301298	-2.49641e-05	1.13875e-05
k__Bacteria;p__Firmicutes;c__Clostridia;o__Clostridiales;f__Ruminococcaceae;g__Fournierella;	1.33536e-05	4.32707e-05	6.54055e-06	2.87339e-05	0.430759	0.289078	-1.041e-05	2.40361e-05
k__Bacteria;p__Actinobacteria;c__Acidimicrobiia;o__Actinomarinales;f__Actinomarinaceae;g__Candidatus_Actinomarina;	4.85587e-06	2.78948e-05	8.17569e-07	5.72298e-06	0.417907	0.285532	-5.97085e-06	1.40474e-05
k__Bacteria;p__Proteobacteria;c__Gammaproteobacteria;o__unidentified_Gammaproteobacteria;f__Neisseriaceae;g__Snodgrassella;	1.21397e-06	6.97371e-06	1.47162e-05	3.34113e-05	0.0082719	0.261014	-2.3376e-05	-3.62854e-06
k__Bacteria;p__Firmicutes;c__Erysipelotrichia;o__Erysipelotrichales;f__Erysipelotrichaceae;g__Faecalitalea;	7.2838e-06	2.33905e-05	8.17569e-06	2.83032e-05	0.876892	0.412421	-1.23192e-05	1.05355e-05
k__Bacteria;p__Proteobacteria;c__Deltaproteobacteria;o__Desulfobacterales;f__Desulfobacteraceae;g__Desulfobacterium;	0	0	4.08785e-06	2.34805e-05	0.228926	0.261014	-1.08322e-05	2.65655e-06
k__Bacteria;p__Firmicutes;c__Bacilli;o__Lactobacillales;f__Aerococcaceae;g__Aerococcus;	7.2838e-06	1.86147e-05	4.90542e-06	2.40263e-05	0.615771	0.352611	-7.01834e-06	1.17751e-05
k__Bacteria;p__Proteobacteria;c__Alphaproteobacteria;o__Rhodospirillales;f__unidentified_Rhodospirillales;g__Magnetospirillum;	0	0	3.27028e-06	2.28919e-05	0.322325	0.261014	-9.84561e-06	3.30506e-06
k__Bacteria;p__Actinobacteria;c__unidentified_Actinobacteria;o__Micrococcales;f__Intrasporangiaceae;g__Ornithinimicrobium;	6.06983e-06	1.76938e-05	1.30811e-05	3.78179e-05	0.263272	0.261014	-1.94062e-05	5.3837e-06
k__Bacteria;p__Proteobacteria;c__Gammaproteobacteria;o__unidentified_Gammaproteobacteria;f__Burkholderiaceae;g__Inhella;	4.85587e-06	2.78948e-05	8.17569e-07	5.72298e-06	0.417907	0.285532	-5.97085e-06	1.40474e-05
k__Bacteria;p__Proteobacteria;c__Gammaproteobacteria;o__Cellvibrionales;f__Cellvibrionaceae;g__Cellvibrio;	1.21397e-06	6.97371e-06	7.35812e-06	2.67158e-05	0.130497	0.261014	-1.4163e-05	1.87465e-06
k__Bacteria;p__Proteobacteria;c__Gammaproteobacteria;o__unidentified_Gammaproteobacteria;f__unidentified_Gammaproteobacteria;g__Candidatus_Berkiella;	8.49777e-06	3.12847e-05	5.72298e-06	1.63548e-05	0.641931	0.359706	-9.16923e-06	1.47188e-05
k__Bacteria;p__Bacteroidetes;c__Bacteroidia;o__Chitinophagales;f__Saprospiraceae;g__Phaeodactylibacter;	4.85587e-06	1.66312e-05	1.1446e-05	3.0597e-05	0.212559	0.261014	-1.70297e-05	3.84952e-06
k__Archaea;p__Thaumarchaeota;c__Nitrososphaeria;o__Nitrosopumilales;f__Nitrosopumilaceae;g__Candidatus_Nitrosopelagicus;	6.06983e-06	2.85411e-05	4.90542e-06	1.94076e-05	0.838644	0.401098	-1.02542e-05	1.25831e-05
k__Bacteria;p__Actinobacteria;c__unidentified_Actinobacteria;o__Micrococcales;f__Micrococcaceae;g__Glutamicibacter;	4.85587e-06	2.78948e-05	7.35812e-06	1.76781e-05	0.649557	0.362781	-1.34999e-05	8.49539e-06
k__Bacteria;p__Chloroflexi;c__Chloroflexia;o__Kallotenuales;f__Kallotenuaceae;g__Kallotenue;	0	0	5.72298e-06	2.83273e-05	0.163753	0.261014	-1.38595e-05	2.41357e-06
k__Bacteria;p__Proteobacteria;c__Gammaproteobacteria;o__unidentified_Gammaproteobacteria;f__Burkholderiaceae;g__Curvibacter;	3.6419e-06	1.16953e-05	6.54055e-06	2.63039e-05	0.499819	0.314453	-1.14201e-05	5.62276e-06
k__Bacteria;p__Proteobacteria;c__Gammaproteobacteria;o__Pseudomonadales;f__Moraxellaceae;g__Moraxella;	7.2838e-06	3.07951e-05	6.54055e-06	2.2165e-05	0.905421	0.419222	-1.174e-05	1.32265e-05
k__Bacteria;p__Proteobacteria;c__Deltaproteobacteria;o__Syntrophobacterales;f__Syntrophaceae;g__Syntrophus;	1.21397e-06	6.97371e-06	3.27028e-06	2.28919e-05	0.557735	0.3358	-9.03301e-06	4.92039e-06
k__Bacteria;p__Proteobacteria;c__Gammaproteobacteria;o__unidentified_Gammaproteobacteria;f__Burkholderiaceae;g__Oxalobacter;	1.33536e-05	4.32707e-05	9.81083e-06	3.61387e-05	0.699413	0.377585	-1.47221e-05	2.18077e-05
k__Bacteria;p__Actinobacteria;c__unidentified_Actinobacteria;o__Micrococcales;f__Promicromonosporaceae;g__Cellulosimicrobium;	6.06983e-06	2.26645e-05	1.06284e-05	2.92283e-05	0.429863	0.289078	-1.59945e-05	6.87736e-06
k__Bacteria;p__Firmicutes;c__Bacilli;o__Bacillales;f__Alicyclobacillaceae;g__Alicyclobacillus;	2.42793e-06	9.70699e-06	6.54055e-06	2.87339e-05	0.357743	0.272375	-1.29835e-05	4.75827e-06
k__Bacteria;p__Proteobacteria;c__Alphaproteobacteria;o__Rhizobiales;f__Rhizobiaceae;g__Roseitalea;	7.2838e-06	3.07951e-05	8.17569e-07	5.72298e-06	0.241471	0.261014	-4.56019e-06	1.74927e-05
k__Bacteria;p__Proteobacteria;c__Deltaproteobacteria;o__Myxococcales;f__Polyangiaceae;g__Polyangium;	0	0	4.90542e-06	2.53798e-05	0.182406	0.261014	-1.21953e-05	2.38451e-06
k__Bacteria;p__Proteobacteria;c__Deltaproteobacteria;o__Myxococcales;f__Polyangiaceae;g__Minicystis;	1.21397e-06	6.97371e-06	4.08785e-06	2.34805e-05	0.423649	0.288009	-1.00098e-05	4.26208e-06
k__Bacteria;p__Acidobacteria;c__unidentified_Acidobacteria;o__unidentified_Acidobacteria;f__unidentified_Acidobacteria;g__Chloracidobacterium;	0	0	4.08785e-06	2.34805e-05	0.228926	0.261014	-1.08322e-05	2.65655e-06
k__Bacteria;p__Bacteroidetes;c__Bacteroidia;o__Bacteroidales;f__Tannerellaceae;g__Macellibacteroides;	2.42793e-06	9.70699e-06	3.27028e-06	2.28919e-05	0.819669	0.397061	-8.18467e-06	6.49998e-06
k__Bacteria;p__Proteobacteria;c__Alphaproteobacteria;o__Rhizobiales;f__unidentified_Rhizobiales;g__Phreatobacter;	2.06374e-05	3.76354e-05	1.1446e-05	3.0597e-05	0.24788	0.261014	-6.56773e-06	2.49506e-05
k__Bacteria;p__Actinobacteria;c__unidentified_Actinobacteria;o__Micrococcales;f__Micrococcaceae;g__Nesterenkonia;	4.85587e-06	2.78948e-05	8.17569e-07	5.72298e-06	0.417907	0.285532	-5.97085e-06	1.40474e-05
k__Bacteria;p__Firmicutes;c__Clostridia;o__Clostridiales;f__Ruminococcaceae;g__Oscillospira;	2.42793e-06	1.39474e-05	4.08785e-06	2.34805e-05	0.689603	0.375427	-9.90212e-06	6.58229e-06
k__Bacteria;p__Firmicutes;c__Clostridia;o__Clostridiales;f__unidentified_Clostridiales;g__Thermobrachium;	1.21397e-06	6.97371e-06	3.27028e-06	2.28919e-05	0.557735	0.3358	-9.03301e-06	4.92039e-06
k__Bacteria;p__Firmicutes;c__Clostridia;o__Clostridiales;f__Lachnospiraceae;g__Stomatobaculum;	3.6419e-06	1.16953e-05	6.54055e-06	2.75457e-05	0.515111	0.31861	-1.17359e-05	5.9386e-06
k__Bacteria;p__Firmicutes;c__Clostridia;o__Clostridiales;f__Gracilibacteraceae;g__Lutispora;	0	0	3.27028e-06	2.28919e-05	0.322325	0.261014	-9.84561e-06	3.30506e-06
k__Bacteria;p__Firmicutes;c__Bacilli;o__Bacillales;f__Bacillaceae;g__Caldibacillus;	4.85587e-06	1.66312e-05	1.06284e-05	3.24793e-05	0.294566	0.261014	-1.66663e-05	5.1212e-06
k__Bacteria;p__Proteobacteria;c__Gammaproteobacteria;o__Oceanospirillales;f__Saccharospirillaceae;g__Oleibacter;	4.85587e-06	2.18451e-05	3.27028e-06	2.28919e-05	0.752827	0.387961	-8.41519e-06	1.15864e-05
k__Bacteria;p__Firmicutes;c__Negativicutes;o__Selenomonadales;f__Veillonellaceae;g__Anaerovibrio;	9.71173e-06	2.65551e-05	2.45271e-06	9.70379e-06	0.140853	0.261014	-2.51237e-06	1.70304e-05
k__Bacteria;p__Spirochaetes;c__Spirochaetia;o__Spirochaetales;f__Spirochaetaceae;g__Sediminispirochaeta;	0	0	4.08785e-06	2.04351e-05	0.167861	0.261014	-9.9575e-06	1.78181e-06
k__Bacteria;p__Chloroflexi;c__Anaerolineae;o__Anaerolineales;f__Anaerolineaceae;g__Pelolinea;	6.06983e-06	2.47787e-05	7.35812e-06	2.11247e-05	0.80749	0.394533	-1.18142e-05	9.23758e-06
k__Bacteria;p__Bacteroidetes;c__Bacteroidia;o__Cytophagales;f__Hymenobacteraceae;g__Hymenobacter;	1.21397e-06	6.97371e-06	6.54055e-06	2.63039e-05	0.182659	0.261014	-1.32324e-05	2.57923e-06
k__Bacteria;p__Firmicutes;c__Clostridia;o__Clostridiales;f__Ruminococcaceae;g__Fastidiosipila;	2.42793e-06	9.70699e-06	8.17569e-06	2.58328e-05	0.161456	0.261014	-1.38518e-05	2.35627e-06
k__Bacteria;p__Tenericutes;c__Mollicutes;o__Acholeplasmatales;f__Acholeplasmataceae;g__Acholeplasma;	2.42793e-06	1.39474e-05	8.99326e-06	2.86388e-05	0.171738	0.261014	-1.60447e-05	2.91408e-06
k__Bacteria;p__Bacteroidetes;c__Bacteroidia;o__Chitinophagales;f__Chitinophagaceae;g__Ferruginibacter;	2.42793e-06	1.39474e-05	5.72298e-06	2.16354e-05	0.40433	0.283091	-1.11169e-05	4.52677e-06
k__Bacteria;p__Actinobacteria;c__unidentified_Actinobacteria;o__Micrococcales;f__Microbacteriaceae;g__Candidatus_Planktoluna;	0	0	2.45271e-06	1.7169e-05	0.322325	0.261014	-7.38421e-06	2.47879e-06
k__Bacteria;p__Proteobacteria;c__Gammaproteobacteria;o__Enterobacteriales;f__Enterobacteriaceae;g__Pectobacterium;	3.6419e-06	2.09211e-05	3.27028e-06	1.37729e-05	0.92882	0.423926	-7.94044e-06	8.68368e-06
k__Bacteria;p__Actinobacteria;c__Coriobacteriia;o__Coriobacteriales;f__Eggerthellaceae;g__Adlercreutzia;	1.33536e-05	2.77309e-05	9.81083e-06	2.65364e-05	0.565748	0.338314	-8.70949e-06	1.57951e-05
k__Bacteria;p__Firmicutes;c__Bacilli;o__Bacillales;f__Bacillaceae;g__Geobacillus;	1.21397e-06	6.97371e-06	1.06284e-05	2.68432e-05	0.0227628	0.261014	-1.74682e-05	-1.36064e-06
k__Bacteria;p__Proteobacteria;c__Gammaproteobacteria;o__Arenicellales;f__Arenicellaceae;g__Arenicella;	0	0	2.45271e-06	1.7169e-05	0.322325	0.261014	-7.38421e-06	2.47879e-06
k__Bacteria;p__Bacteroidetes;c__Bacteroidia;o__Sphingobacteriales;f__Sphingobacteriaceae;g__Anseongella;	0	0	2.45271e-06	1.7169e-05	0.322325	0.261014	-7.38421e-06	2.47879e-06
k__Bacteria;p__Actinobacteria;c__unidentified_Actinobacteria;o__Micrococcales;f__Dermabacteraceae;g__Brachybacterium;	1.21397e-06	6.97371e-06	1.06284e-05	2.68432e-05	0.0227628	0.261014	-1.74682e-05	-1.36064e-06
k__Bacteria;p__Proteobacteria;c__Alphaproteobacteria;o__Rhizobiales;f__Xanthobacteraceae;g__Xanthobacter;	0	0	4.90542e-06	2.106e-05	0.109546	0.261014	-1.09546e-05	1.14373e-06
k__Bacteria;p__Proteobacteria;c__Alphaproteobacteria;o__Rhodobacterales;f__Rhodobacteraceae;g__Rhodovulum;	2.42793e-06	1.39474e-05	5.72298e-06	2.00304e-05	0.382555	0.278751	-1.07634e-05	4.17329e-06
k__Bacteria;p__Firmicutes;c__Negativicutes;o__Selenomonadales;f__Veillonellaceae;g__Anaeroglobus;	3.6419e-06	2.09211e-05	0	0	0.324813	0.261014	-3.77641e-06	1.10602e-05
k__Bacteria;p__Proteobacteria;c__Deltaproteobacteria;o__unidentified_Deltaproteobacteria;f__unidentified_Deltaproteobacteria;g__unidentified_Deltaproteobacteria;	0	0	5.72298e-06	2.16354e-05	0.0702341	0.261014	-1.19374e-05	4.91415e-07
k__Bacteria;p__Firmicutes;c__Clostridia;o__Clostridiales;f__unidentified_Clostridiales;g__Ezakiella;	6.06983e-06	1.45866e-05	3.27028e-06	1.79842e-05	0.440695	0.291711	-4.39307e-06	9.99218e-06
k__Bacteria;p__Actinobacteria;c__unidentified_Actinobacteria;o__Bifidobacteriales;f__Bifidobacteriaceae;g__Scardovia;	0	0	2.45271e-06	1.7169e-05	0.322325	0.261014	-7.38421e-06	2.47879e-06
k__Bacteria;p__Chloroflexi;c__Chloroflexia;o__Thermomicrobiales;f__Thermomicrobiaceae;g__Nitrolancea;	0	0	2.45271e-06	1.7169e-05	0.322325	0.261014	-7.38421e-06	2.47879e-06
k__Bacteria;p__Proteobacteria;c__Gammaproteobacteria;o__Enterobacteriales;f__Enterobacteriaceae;g__Providencia;	1.21397e-06	6.97371e-06	3.27028e-06	1.79842e-05	0.4718	0.306329	-7.72832e-06	3.6157e-06
k__Bacteria;p__unidentified_Bacteria;c__unidentified_Bacteria;o__Campylobacterales;f__unidentified_Campylobacterales;g__Sulfurimonas;	1.21397e-06	6.97371e-06	9.81083e-06	2.77678e-05	0.0427965	0.261014	-1.6905e-05	-2.88728e-07
k__Bacteria;p__Bacteroidetes;c__Bacteroidia;o__Flavobacteriales;f__unidentified_Flavobacteriales;g__Chishuiella;	1.21397e-06	6.97371e-06	4.08785e-06	2.04351e-05	0.366814	0.275919	-9.19155e-06	3.44379e-06
k__Bacteria;p__Proteobacteria;c__Gammaproteobacteria;o__Alteromonadales;f__Alteromonadaceae;g__Alteromonas;	3.6419e-06	1.53975e-05	4.90542e-06	1.94076e-05	0.744058	0.387961	-8.94122e-06	6.41419e-06
k__Bacteria;p__Proteobacteria;c__Alphaproteobacteria;o__unidentified_Alphaproteobacteria;f__Kiloniellaceae;g__Pelagibius;	2.42793e-06	9.70699e-06	8.17569e-06	2.58328e-05	0.161456	0.261014	-1.38518e-05	2.35627e-06
k__Bacteria;p__Proteobacteria;c__Alphaproteobacteria;o__Rhizobiales;f__Xanthobacteraceae;g__Rhodopseudomonas;	7.2838e-06	2.33905e-05	3.27028e-06	1.79842e-05	0.408	0.283904	-5.62903e-06	1.36561e-05
k__Bacteria;p__Proteobacteria;c__Deltaproteobacteria;o__Desulfobacterales;f__Desulfobacteraceae;g__Desulfococcus;	3.6419e-06	2.09211e-05	4.08785e-06	1.6848e-05	0.918982	0.421873	-9.18225e-06	8.29036e-06
k__Bacteria;p__Proteobacteria;c__Gammaproteobacteria;o__Methylococcales;f__unidentified_Methylococcales;g__Methylovulum;	0	0	4.08785e-06	2.04351e-05	0.167861	0.261014	-9.9575e-06	1.78181e-06
k__Bacteria;p__Proteobacteria;c__Alphaproteobacteria;o__Rhodobacterales;f__Rhodobacteraceae;g__Amaricoccus;	3.6419e-06	1.16953e-05	4.90542e-06	1.94076e-05	0.714352	0.380311	-8.10985e-06	5.58282e-06
k__Bacteria;p__Proteobacteria;c__Deltaproteobacteria;o__Syntrophobacterales;f__Syntrophaceae;g__Desulfomonile;	4.85587e-06	2.18451e-05	8.17569e-07	5.72298e-06	0.306292	0.261014	-3.85826e-06	1.19349e-05
k__Bacteria;p__Bacteroidetes;c__Bacteroidia;o__Flavobacteriales;f__Flavobacteriaceae;g__Aequorivita;	1.21397e-06	6.97371e-06	7.35812e-06	2.54335e-05	0.114151	0.261014	-1.38117e-05	1.52338e-06
k__Bacteria;p__Proteobacteria;c__Gammaproteobacteria;o__Alteromonadales;f__Idiomarinaceae;g__Aliidiomarina;	0	0	4.90542e-06	2.106e-05	0.109546	0.261014	-1.09546e-05	1.14373e-06
k__Bacteria;p__Chloroflexi;c__Anaerolineae;o__Anaerolineales;f__Anaerolineaceae;g__Thermomarinilinea;	0	0	4.08785e-06	1.87277e-05	0.133089	0.261014	-9.46706e-06	1.29137e-06
k__Bacteria;p__Firmicutes;c__Bacilli;o__Bacillales;f__Bacillaceae;g__Vulcanibacillus;	0	0	2.45271e-06	1.7169e-05	0.322325	0.261014	-7.38421e-06	2.47879e-06
k__Bacteria;p__Proteobacteria;c__Alphaproteobacteria;o__unidentified_Alphaproteobacteria;f__Kiloniellaceae;g__Tistlia;	4.85587e-06	2.18451e-05	2.45271e-06	1.26899e-05	0.571114	0.338314	-6.07375e-06	1.08801e-05
k__Bacteria;p__Proteobacteria;c__Gammaproteobacteria;o__Oceanospirillales;f__Halomonadaceae;g__Marinospirillum;	2.42793e-06	1.39474e-05	2.45271e-06	1.7169e-05	0.994291	0.440199	-6.8968e-06	6.84725e-06
k__Bacteria;p__Actinobacteria;c__unidentified_Actinobacteria;o__Micrococcales;f__Microbacteriaceae;g__Agromyces;	1.21397e-06	6.97371e-06	5.72298e-06	2.16354e-05	0.179442	0.261014	-1.11474e-05	2.12935e-06
k__Bacteria;p__Firmicutes;c__Clostridia;o__Clostridiales;f__unidentified_Clostridiales;g__Peptoniphilus;	1.09257e-05	2.50835e-05	7.35812e-06	2.26522e-05	0.513909	0.318447	-7.29006e-06	1.44252e-05
k__Bacteria;p__Deinococcus-Thermus;c__Deinococci;o__Thermales;f__Thermaceae;g__Thermus;	2.42793e-06	1.39474e-05	3.27028e-06	1.79842e-05	0.812276	0.395733	-7.87933e-06	6.19464e-06
k__Bacteria;p__Proteobacteria;c__Gammaproteobacteria;o__Aeromonadales;f__Succinivibrionaceae;g__Ruminobacter;	3.6419e-06	1.53975e-05	4.90542e-06	2.106e-05	0.754665	0.387961	-9.28316e-06	6.75612e-06
k__Bacteria;p__Proteobacteria;c__Gammaproteobacteria;o__unidentified_Gammaproteobacteria;f__unidentified_Gammaproteobacteria;g__Candidatus_Tenderia;	4.85587e-06	2.18451e-05	2.45271e-06	1.26899e-05	0.571114	0.338314	-6.07375e-06	1.08801e-05
k__Bacteria;p__Proteobacteria;c__Gammaproteobacteria;o__Aeromonadales;f__Aeromonadaceae;g__Tolumonas;	0	0	4.90542e-06	2.106e-05	0.109546	0.261014	-1.09546e-05	1.14373e-06
k__Bacteria;p__Proteobacteria;c__Gammaproteobacteria;o__unidentified_Gammaproteobacteria;f__Rhodocyclaceae;g__Propionivibrio;	3.6419e-06	2.09211e-05	1.63514e-06	1.1446e-05	0.617642	0.353087	-6.03389e-06	1.00474e-05
k__Bacteria;p__Proteobacteria;c__Gammaproteobacteria;o__Legionellales;f__Legionellaceae;g__Legionella;	1.21397e-06	6.97371e-06	1.38987e-05	3.22474e-05	0.0101717	0.261014	-2.2234e-05	-3.13542e-06
k__Bacteria;p__Chloroflexi;c__Dehalococcoidia;o__unidentified_Dehalococcoidia;f__unidentified_Dehalococcoidia;g__unidentified_Dehalococcoidia;	3.6419e-06	1.53975e-05	4.08785e-06	2.04351e-05	0.910695	0.420171	-8.33457e-06	7.44267e-06
k__Bacteria;p__Synergistetes;c__Synergistia;o__Synergistales;f__Synergistaceae;g__Pyramidobacter;	2.42793e-06	1.39474e-05	4.08785e-06	2.04351e-05	0.66317	0.367364	-9.21622e-06	5.89639e-06
k__Bacteria;p__Proteobacteria;c__Gammaproteobacteria;o__Methylococcales;f__unidentified_Methylococcales;g__Methylomicrobium;	2.42793e-06	1.39474e-05	2.45271e-06	1.7169e-05	0.994291	0.440199	-6.8968e-06	6.84725e-06
k__Bacteria;p__Firmicutes;c__Bacilli;o__Bacillales;f__Paenibacillaceae;g__Thermobacillus;	1.21397e-06	6.97371e-06	3.27028e-06	1.79842e-05	0.4718	0.306329	-7.72832e-06	3.6157e-06
k__Bacteria;p__Proteobacteria;c__Deltaproteobacteria;o__Desulfobacterales;f__Desulfobulbaceae;g__Desulfocapsa;	1.21397e-06	6.97371e-06	7.35812e-06	2.54335e-05	0.114151	0.261014	-1.38117e-05	1.52338e-06
k__Bacteria;p__Rokubacteria;c__unidentified_Rokubacteria;o__unidentified_Rokubacteria;f__unidentified_Rokubacteria;g__unidentified_Rokubacteria;	2.42793e-06	1.39474e-05	4.08785e-06	2.04351e-05	0.66317	0.367364	-9.21622e-06	5.89639e-06
k__Bacteria;p__Deinococcus-Thermus;c__Deinococci;o__Thermales;f__Thermaceae;g__Meiothermus;	4.85587e-06	2.18451e-05	4.08785e-06	1.87277e-05	0.869344	0.410006	-8.52791e-06	1.00639e-05
k__Bacteria;p__Proteobacteria;c__Alphaproteobacteria;o__unidentified_Alphaproteobacteria;f__Acetobacteraceae;g__Acidocella;	0	0	2.45271e-06	1.7169e-05	0.322325	0.261014	-7.38421e-06	2.47879e-06
k__Bacteria;p__Firmicutes;c__Negativicutes;o__Selenomonadales;f__Veillonellaceae;g__Schwartzia;	0	0	2.45271e-06	1.7169e-05	0.322325	0.261014	-7.38421e-06	2.47879e-06
k__Bacteria;p__Fibrobacteres;c__Fibrobacteria;o__Fibrobacterales;f__Fibrobacteraceae;g__unidentified_Fibrobacteraceae;	0	0	2.45271e-06	1.7169e-05	0.322325	0.261014	-7.38421e-06	2.47879e-06
k__Bacteria;p__Firmicutes;c__Bacilli;o__Bacillales;f__Paenibacillaceae;g__Ammoniibacillus;	0	0	2.45271e-06	1.7169e-05	0.322325	0.261014	-7.38421e-06	2.47879e-06
k__Bacteria;p__Firmicutes;c__Clostridia;o__Clostridiales;f__unidentified_Clostridiales;g__Soehngenia;	0	0	7.35812e-06	2.26522e-05	0.0274891	0.261014	-1.38646e-05	-8.51644e-07
k__Bacteria;p__Actinobacteria;c__unidentified_Actinobacteria;o__Pseudonocardiales;f__Pseudonocardiaceae;g__Saccharopolyspora;	2.42793e-06	1.39474e-05	7.35812e-06	1.94778e-05	0.185662	0.261014	-1.22798e-05	2.41937e-06
k__Bacteria;p__Bacteroidetes;c__Bacteroidia;o__Flavobacteriales;f__Flavobacteriaceae;g__Salegentibacter;	2.42793e-06	1.39474e-05	0	0	0.324813	0.261014	-2.5176e-06	7.37347e-06
k__Bacteria;p__Proteobacteria;c__Gammaproteobacteria;o__unidentified_Gammaproteobacteria;f__Rhodocyclaceae;g__Thauera;	8.49777e-06	2.18451e-05	6.54055e-06	1.8909e-05	0.676233	0.370969	-7.36724e-06	1.12817e-05
k__Bacteria;p__Firmicutes;c__Bacilli;o__Bacillales;f__Bacillaceae;g__Sinibacillus;	2.42793e-06	1.39474e-05	2.45271e-06	9.70379e-06	0.992963	0.440199	-5.6336e-06	5.58405e-06
k__Bacteria;p__Proteobacteria;c__Deltaproteobacteria;o__Syntrophobacterales;f__Syntrophobacteraceae;g__Desulfovirga;	0	0	1.63514e-06	1.1446e-05	0.322325	0.261014	-4.9228e-06	1.65253e-06
k__Bacteria;p__Firmicutes;c__Clostridia;o__Clostridiales;f__Ruminococcaceae;g__Harryflintia;	4.85587e-06	1.66312e-05	3.27028e-06	1.10825e-05	0.632915	0.35701	-5.03905e-06	8.21022e-06
k__Bacteria;p__Proteobacteria;c__Alphaproteobacteria;o__unidentified_Alphaproteobacteria;f__unidentified_Alphaproteobacteria;g__Parvibaculum;	2.42793e-06	9.70699e-06	2.45271e-06	1.26899e-05	0.992049	0.440199	-4.95798e-06	4.90843e-06
k__Bacteria;p__Proteobacteria;c__Gammaproteobacteria;o__Beggiatoales;f__Beggiatoaceae;g__Beggiatoa;	4.85587e-06	1.66312e-05	0	0	0.103236	0.261014	-1.04131e-06	1.0753e-05
k__Archaea;p__Euryarchaeota;c__Methanomicrobia;o__Methanosarcinales;f__Methanosaetaceae;g__Methanosaeta;	3.6419e-06	1.16953e-05	4.90542e-06	1.94076e-05	0.714352	0.380311	-8.10985e-06	5.58282e-06
k__Bacteria;p__Bacteroidetes;c__Bacteroidia;o__Chitinophagales;f__Saprospiraceae;g__Lewinella;	0	0	1.63514e-06	1.1446e-05	0.322325	0.261014	-4.9228e-06	1.65253e-06
k__Bacteria;p__Proteobacteria;c__Deltaproteobacteria;o__Desulfuromonadales;f__Desulfuromonadaceae;g__Malonomonas;	2.42793e-06	9.70699e-06	4.90542e-06	1.55857e-05	0.378096	0.277193	-8.0404e-06	3.08543e-06
k__Archaea;p__Euryarchaeota;c__Methanomicrobia;o__Methanomicrobiales;f__Methanocorpusculaceae;g__Methanocorpusculum;	0	0	1.63514e-06	1.1446e-05	0.322325	0.261014	-4.9228e-06	1.65253e-06
k__Bacteria;p__Bacteroidetes;c__Bacteroidia;o__Flavobacteriales;f__Flavobacteriaceae;g__Gillisia;	2.42793e-06	1.39474e-05	1.63514e-06	8.00877e-06	0.769027	0.387961	-4.60897e-06	6.19456e-06
k__Bacteria;p__Proteobacteria;c__Deltaproteobacteria;o__Syntrophobacterales;f__Syntrophobacteraceae;g__Syntrophobacter;	2.42793e-06	1.39474e-05	2.45271e-06	9.70379e-06	0.992963	0.440199	-5.6336e-06	5.58405e-06
k__Bacteria;p__Firmicutes;c__Clostridia;o__Clostridiales;f__Ruminococcaceae;g__Phocea;	3.6419e-06	1.16953e-05	3.27028e-06	1.37729e-05	0.895921	0.416348	-5.26773e-06	6.01097e-06
k__Bacteria;p__Acidobacteria;c__Holophagae;o__Holophagales;f__Holophagaceae;g__Holophaga;	0	0	1.63514e-06	1.1446e-05	0.322325	0.261014	-4.9228e-06	1.65253e-06
k__Bacteria;p__Proteobacteria;c__Deltaproteobacteria;o__Desulfovibrionales;f__Desulfomicrobiaceae;g__Desulfomicrobium;	0	0	1.63514e-06	1.1446e-05	0.322325	0.261014	-4.9228e-06	1.65253e-06
k__Bacteria;p__Bacteroidetes;c__Bacteroidia;o__Flavobacteriales;f__Flavobacteriaceae;g__Marixanthomonas;	2.42793e-06	1.39474e-05	5.72298e-06	2.00304e-05	0.382555	0.278751	-1.07634e-05	4.17329e-06
k__Archaea;p__Euryarchaeota;c__Thermoplasmata;o__unidentified_Thermoplasmata;f__unidentified_Thermoplasmata;g__unidentified_Thermoplasmata;	2.42793e-06	1.39474e-05	0	0	0.324813	0.261014	-2.5176e-06	7.37347e-06
k__Bacteria;p__Proteobacteria;c__Gammaproteobacteria;o__Alteromonadales;f__Psychromonadaceae;g__Psychromonas;	2.42793e-06	1.39474e-05	0	0	0.324813	0.261014	-2.5176e-06	7.37347e-06
k__Bacteria;p__Proteobacteria;c__Gammaproteobacteria;o__Methylococcales;f__Methylococcaceae;g__Methylomagnum;	0	0	1.63514e-06	1.1446e-05	0.322325	0.261014	-4.9228e-06	1.65253e-06
k__Bacteria;p__Tenericutes;c__Mollicutes;o__Anaeroplasmatales;f__Anaeroplasmataceae;g__Anaeroplasma;	2.42793e-06	9.70699e-06	4.90542e-06	1.76007e-05	0.415978	0.285532	-8.50929e-06	3.55433e-06
k__Bacteria;p__Bacteroidetes;c__Rhodothermia;o__Rhodothermales;f__Rhodothermaceae;g__Rubrivirga;	2.42793e-06	1.39474e-05	3.27028e-06	1.37729e-05	0.788325	0.387961	-7.07798e-06	5.3933e-06
k__Bacteria;p__Proteobacteria;c__Deltaproteobacteria;o__Myxococcales;f__Polyangiaceae;g__Sorangium;	3.6419e-06	1.53975e-05	0	0	0.183732	0.261014	-1.81783e-06	9.10162e-06
k__Bacteria;p__Firmicutes;c__Bacilli;o__Lactobacillales;f__Aerococcaceae;g__Abiotrophia;	2.42793e-06	9.70699e-06	1.63514e-06	1.1446e-05	0.736928	0.387642	-3.89067e-06	5.47626e-06
k__Bacteria;p__Proteobacteria;c__Gammaproteobacteria;o__Pseudomonadales;f__Pseudomonadaceae;g__Thiopseudomonas;	2.42793e-06	1.39474e-05	1.63514e-06	1.1446e-05	0.787455	0.387961	-5.06359e-06	6.64918e-06
k__Bacteria;p__Firmicutes;c__Clostridia;o__Clostridiales;f__Heliobacteriaceae;g__Hydrogenispora;	0	0	2.45271e-06	1.26899e-05	0.182406	0.261014	-6.09767e-06	1.19226e-06
k__Bacteria;p__Proteobacteria;c__Gammaproteobacteria;o__Cardiobacteriales;f__unidentified_Cardiobacteriales;g__Ignatzschineria;	1.21397e-06	6.97371e-06	1.63514e-06	1.1446e-05	0.836688	0.401009	-4.47448e-06	3.63214e-06
k__Bacteria;p__Firmicutes;c__Erysipelotrichia;o__Erysipelotrichales;f__Erysipelotrichaceae;g__Catenisphaera;	0	0	1.63514e-06	1.1446e-05	0.322325	0.261014	-4.9228e-06	1.65253e-06
k__Bacteria;p__Bacteroidetes;c__Chlorobia;o__Chlorobiales;f__Chlorobiaceae;g__Chlorobaculum;	2.42793e-06	1.39474e-05	0	0	0.324813	0.261014	-2.5176e-06	7.37347e-06
k__Bacteria;p__Firmicutes;c__Clostridia;o__Clostridiales;f__Lachnospiraceae;g__Shuttleworthia;	1.21397e-06	6.97371e-06	7.35812e-06	2.11247e-05	0.063564	0.261014	-1.26458e-05	3.57455e-07
k__Bacteria;p__Proteobacteria;c__Alphaproteobacteria;o__Rhizobiales;f__Beijerinckiaceae;g__Roseiarcus;	0	0	3.27028e-06	1.37729e-05	0.10301	0.261014	-7.22631e-06	6.85752e-07
k__Bacteria;p__Proteobacteria;c__Gammaproteobacteria;o__unidentified_Gammaproteobacteria;f__unidentified_Gammaproteobacteria;g__Candidatus_Ovatusbacter;	0	0	3.27028e-06	1.37729e-05	0.10301	0.261014	-7.22631e-06	6.85752e-07
k__Bacteria;p__Proteobacteria;c__Alphaproteobacteria;o__Rhodobacterales;f__Rhodobacteraceae;g__unidentified_Rhodobacteraceae;	3.6419e-06	1.53975e-05	6.54055e-06	2.2165e-05	0.486761	0.312227	-1.11547e-05	5.35743e-06
k__Bacteria;p__Actinobacteria;c__Coriobacteriia;o__Coriobacteriales;f__Coriobacteriaceae;g__Enorma;	1.21397e-06	6.97371e-06	2.45271e-06	1.26899e-05	0.571836	0.338314	-5.58287e-06	3.10539e-06
k__Bacteria;p__Bacteroidetes;c__Bacteroidia;o__Flavobacteriales;f__Flavobacteriaceae;g__Jejudonia;	1.21397e-06	6.97371e-06	1.63514e-06	1.1446e-05	0.836688	0.401009	-4.47448e-06	3.63214e-06
k__Bacteria;p__Proteobacteria;c__Deltaproteobacteria;o__Desulfovibrionales;f__Desulfovibrionaceae;g__Mailhella;	1.21397e-06	6.97371e-06	3.27028e-06	1.37729e-05	0.376606	0.277193	-6.66173e-06	2.54911e-06
k__Bacteria;p__Firmicutes;c__Clostridia;o__Clostridiales;f__Eubacteriaceae;g__Garciella;	1.21397e-06	6.97371e-06	2.45271e-06	1.26899e-05	0.571836	0.338314	-5.58287e-06	3.10539e-06
k__Bacteria;p__Elusimicrobia;c__unidentified_Elusimicrobia;o__unidentified_Elusimicrobia;f__unidentified_Elusimicrobia;g__unidentified_Elusimicrobia;	0	0	1.63514e-06	1.1446e-05	0.322325	0.261014	-4.9228e-06	1.65253e-06
k__Bacteria;p__Proteobacteria;c__Gammaproteobacteria;o__unidentified_Gammaproteobacteria;f__unidentified_Gammaproteobacteria;g__Rivicola;	2.42793e-06	1.39474e-05	0	0	0.324813	0.261014	-2.5176e-06	7.37347e-06
k__Bacteria;p__Proteobacteria;c__Deltaproteobacteria;o__Syntrophobacterales;f__Syntrophobacteraceae;g__Desulforhabdus;	0	0	1.63514e-06	1.1446e-05	0.322325	0.261014	-4.9228e-06	1.65253e-06
k__Bacteria;p__Bacteroidetes;c__Bacteroidia;o__Flavobacteriales;f__Flavobacteriaceae;g__Arenibacter;	0	0	3.27028e-06	1.37729e-05	0.10301	0.261014	-7.22631e-06	6.85752e-07
k__Bacteria;p__Proteobacteria;c__Gammaproteobacteria;o__unidentified_Gammaproteobacteria;f__Rhodocyclaceae;g__Azospira;	1.21397e-06	6.97371e-06	2.45271e-06	1.26899e-05	0.571836	0.338314	-5.58287e-06	3.10539e-06
k__Bacteria;p__Proteobacteria;c__Gammaproteobacteria;o__unidentified_Gammaproteobacteria;f__unidentified_Gammaproteobacteria;g__Granulosicoccus;	0	0	1.63514e-06	1.1446e-05	0.322325	0.261014	-4.9228e-06	1.65253e-06
k__Bacteria;p__Proteobacteria;c__Gammaproteobacteria;o__Xanthomonadales;f__Rhodanobacteraceae;g__Metallibacterium;	0	0	1.63514e-06	1.1446e-05	0.322325	0.261014	-4.9228e-06	1.65253e-06
k__Bacteria;p__Firmicutes;c__Clostridia;o__Clostridiales;f__Ruminococcaceae;g__Caproiciproducens;	2.42793e-06	1.39474e-05	3.27028e-06	1.10825e-05	0.772385	0.387961	-6.64435e-06	4.95966e-06
k__Bacteria;p__Planctomycetes;c__Planctomycetacia;o__Planctomycetales;f__unidentified_Planctomycetales;g__Gimesia;	0	0	1.63514e-06	1.1446e-05	0.322325	0.261014	-4.9228e-06	1.65253e-06
k__Bacteria;p__Proteobacteria;c__Gammaproteobacteria;o__Xanthomonadales;f__Rhodanobacteraceae;g__Luteibacter;	0	0	1.63514e-06	1.1446e-05	0.322325	0.261014	-4.9228e-06	1.65253e-06
k__Bacteria;p__Bacteroidetes;c__Bacteroidia;o__Chitinophagales;f__Chitinophagaceae;g__Taibaiella;	0	0	2.45271e-06	1.26899e-05	0.182406	0.261014	-6.09767e-06	1.19226e-06
k__Bacteria;p__Bacteroidetes;c__Bacteroidia;o__Bacteroidales;f__Prolixibacteraceae;g__unidentified_Prolixibacteraceae;	1.21397e-06	6.97371e-06	4.08785e-06	1.47304e-05	0.240658	0.261014	-7.71554e-06	1.96778e-06
k__Bacteria;p__Firmicutes;c__Negativicutes;o__Selenomonadales;f__Acidaminococcaceae;g__Acidaminococcus;	6.06983e-06	1.76938e-05	4.08785e-06	1.6848e-05	0.613807	0.35208	-5.82145e-06	9.78542e-06
k__Bacteria;p__Firmicutes;c__Clostridia;o__Clostridiales;f__unidentified_Clostridiales;g__Sedimentibacter;	0	0	1.63514e-06	1.1446e-05	0.322325	0.261014	-4.9228e-06	1.65253e-06
k__Bacteria;p__Candidatus_Liptonbacteria;c__unidentified_Candidatus_Liptonbacteria;o__unidentified_Candidatus_Liptonbacteria;f__unidentified_Candidatus_Liptonbacteria;g__unidentified_Candidatus_Liptonbacteria;	0	0	1.63514e-06	1.1446e-05	0.322325	0.261014	-4.9228e-06	1.65253e-06
k__Bacteria;p__Firmicutes;c__Clostridia;o__Clostridiales;f__unidentified_Clostridiales;g__Tepidimicrobium;	4.85587e-06	1.66312e-05	7.35812e-06	2.26522e-05	0.566057	0.338314	-1.11444e-05	6.13985e-06
k__Bacteria;p__Proteobacteria;c__Gammaproteobacteria;o__Enterobacteriales;f__Enterobacteriaceae;g__Morganella;	1.21397e-06	6.97371e-06	4.90542e-06	1.55857e-05	0.149881	0.261014	-8.74764e-06	1.36474e-06
k__Bacteria;p__Cyanobacteria;c__unidentified_Cyanobacteria;o__unidentified_Cyanobacteria;f__unidentified_Cyanobacteria;g__Limnothrix;	2.42793e-06	1.39474e-05	8.17569e-07	5.72298e-06	0.533255	0.324513	-3.57015e-06	6.79088e-06
k__Bacteria;p__Actinobacteria;c__unidentified_Actinobacteria;o__Micrococcales;f__Micrococcaceae;g__Sinomonas;	1.21397e-06	6.97371e-06	3.27028e-06	1.60175e-05	0.429949	0.289078	-7.22192e-06	3.1093e-06
k__Bacteria;p__Proteobacteria;c__Gammaproteobacteria;o__Xanthomonadales;f__Rhodanobacteraceae;g__Aquimonas;	3.6419e-06	1.53975e-05	1.63514e-06	8.00877e-06	0.494721	0.314006	-3.86762e-06	7.88115e-06
k__Bacteria;p__Proteobacteria;c__Alphaproteobacteria;o__Rhizobiales;f__Rhizobiaceae;g__Chelativorans;	2.42793e-06	1.39474e-05	2.45271e-06	1.26899e-05	0.993502	0.440199	-6.07746e-06	6.02791e-06
k__Bacteria;p__Proteobacteria;c__Gammaproteobacteria;o__Cellvibrionales;f__Microbulbiferaceae;g__Microbulbifer;	2.42793e-06	9.70699e-06	2.45271e-06	1.26899e-05	0.992049	0.440199	-4.95798e-06	4.90843e-06
k__Bacteria;p__Proteobacteria;c__Alphaproteobacteria;o__unidentified_Alphaproteobacteria;f__unidentified_Alphaproteobacteria;g__Thalassobaculum;	2.42793e-06	1.39474e-05	8.17569e-07	5.72298e-06	0.533255	0.324513	-3.57015e-06	6.79088e-06
k__Bacteria;p__Verrucomicrobia;c__Verrucomicrobiae;o__Chthoniobacterales;f__unidentified_Chthoniobacterales;g__Terrimicrobium;	0	0	2.45271e-06	1.26899e-05	0.182406	0.261014	-6.09767e-06	1.19226e-06
k__Bacteria;p__Firmicutes;c__Clostridia;o__Clostridiales;f__Peptococcaceae;g__Thermincola;	0	0	2.45271e-06	1.26899e-05	0.182406	0.261014	-6.09767e-06	1.19226e-06
k__Bacteria;p__Bacteroidetes;c__Bacteroidia;o__Cytophagales;f__Spirosomaceae;g__Runella;	0	0	1.63514e-06	1.1446e-05	0.322325	0.261014	-4.9228e-06	1.65253e-06
k__Bacteria;p__Cyanobacteria;c__unidentified_Cyanobacteria;o__Nostocales;f__unidentified_Nostocales;g__unidentified_Nostocales;	0	0	3.27028e-06	1.60175e-05	0.159429	0.261014	-7.87105e-06	1.3305e-06
k__Bacteria;p__Firmicutes;c__Bacilli;o__Lactobacillales;f__Carnobacteriaceae;g__Carnobacterium;	0	0	1.63514e-06	1.1446e-05	0.322325	0.261014	-4.9228e-06	1.65253e-06
k__Bacteria;p__Actinobacteria;c__unidentified_Actinobacteria;o__Micrococcales;f__Promicromonosporaceae;g__Isoptericola;	0	0	1.63514e-06	1.1446e-05	0.322325	0.261014	-4.9228e-06	1.65253e-06
k__Bacteria;p__Proteobacteria;c__Deltaproteobacteria;o__Desulfobacterales;f__Desulfobacteraceae;g__Desulfatitalea;	1.21397e-06	6.97371e-06	3.27028e-06	1.37729e-05	0.376606	0.277193	-6.66173e-06	2.54911e-06
k__Bacteria;p__Proteobacteria;c__Gammaproteobacteria;o__Salinisphaerales;f__Solimonadaceae;g__Nevskia;	1.21397e-06	6.97371e-06	8.99326e-06	2.20415e-05	0.024556	0.261014	-1.45268e-05	-1.03183e-06
k__Bacteria;p__Bacteroidetes;c__Bacteroidia;o__Bacteroidales;f__Muribaculaceae;g__unidentified_Muribaculaceae;	0	0	1.63514e-06	1.1446e-05	0.322325	0.261014	-4.9228e-06	1.65253e-06
k__Bacteria;p__Bacteroidetes;c__Bacteroidia;o__Flavobacteriales;f__Crocinitomicaceae;g__unidentified_Crocinitomicaceae;	2.42793e-06	1.39474e-05	1.63514e-06	1.1446e-05	0.787455	0.387961	-5.06359e-06	6.64918e-06
k__Bacteria;p__Verrucomicrobia;c__Verrucomicrobiae;o__Verrucomicrobiales;f__Rubritaleaceae;g__Roseibacillus;	0	0	2.45271e-06	1.26899e-05	0.182406	0.261014	-6.09767e-06	1.19226e-06
k__Bacteria;p__Proteobacteria;c__Gammaproteobacteria;o__Aeromonadales;f__Aeromonadaceae;g__Oceanisphaera;	0	0	2.45271e-06	1.26899e-05	0.182406	0.261014	-6.09767e-06	1.19226e-06
k__Bacteria;p__Synergistetes;c__Synergistia;o__Synergistales;f__Synergistaceae;g__unidentified_Synergistaceae;	3.6419e-06	1.53975e-05	4.08785e-06	1.47304e-05	0.896277	0.416348	-7.24835e-06	6.35646e-06
k__Bacteria;p__Synergistetes;c__Synergistia;o__Synergistales;f__Synergistaceae;g__Aminivibrio;	2.42793e-06	1.39474e-05	1.63514e-06	1.1446e-05	0.787455	0.387961	-5.06359e-06	6.64918e-06
k__Bacteria;p__Proteobacteria;c__Alphaproteobacteria;o__unidentified_Alphaproteobacteria;f__unidentified_Alphaproteobacteria;g__Skermanella;	4.85587e-06	1.66312e-05	8.17569e-07	5.72298e-06	0.187625	0.261014	-2.05637e-06	1.0133e-05
k__Bacteria;p__Proteobacteria;c__Alphaproteobacteria;o__Rhizobiales;f__Rhizobiaceae;g__Aminobacter;	2.42793e-06	1.39474e-05	1.63514e-06	1.1446e-05	0.787455	0.387961	-5.06359e-06	6.64918e-06
k__Bacteria;p__Firmicutes;c__Clostridia;o__Clostridiales;f__unidentified_Clostridiales;g__Murdochiella;	4.85587e-06	1.66312e-05	0	0	0.103236	0.261014	-1.04131e-06	1.0753e-05
k__Bacteria;p__Bacteroidetes;c__Bacteroidia;o__Bacteroidales;f__Barnesiellaceae;g__Coprobacter;	3.6419e-06	1.53975e-05	2.45271e-06	1.26899e-05	0.714543	0.380311	-5.28426e-06	7.66264e-06
k__Bacteria;p__Chlamydiae;c__unidentified_Chlamydiae;o__Chlamydiales;f__Chlamydiaceae;g__Chlamydia;	0	0	1.63514e-06	1.1446e-05	0.322325	0.261014	-4.9228e-06	1.65253e-06
k__Bacteria;p__Firmicutes;c__Clostridia;o__Clostridiales;f__Ruminococcaceae;g__Anaerofilum;	3.6419e-06	1.53975e-05	8.17569e-07	5.72298e-06	0.319891	0.261014	-2.84853e-06	8.49719e-06
k__Bacteria;p__Proteobacteria;c__Gammaproteobacteria;o__Chromatiales;f__unidentified_Chromatiales;g__Candidatus_Thiodiazotropha;	3.6419e-06	1.53975e-05	2.45271e-06	1.26899e-05	0.714543	0.380311	-5.28426e-06	7.66264e-06
k__Bacteria;p__Actinobacteria;c__unidentified_Actinobacteria;o__Streptosporangiales;f__Streptosporangiaceae;g__Nonomuraea;	0	0	1.63514e-06	1.1446e-05	0.322325	0.261014	-4.9228e-06	1.65253e-06
k__Bacteria;p__Firmicutes;c__Erysipelotrichia;o__Erysipelotrichales;f__Erysipelotrichaceae;g__Erysipelothrix;	3.6419e-06	1.53975e-05	0	0	0.183732	0.261014	-1.81783e-06	9.10162e-06
k__Bacteria;p__Bacteroidetes;c__Bacteroidia;o__Flavobacteriales;f__Flavobacteriaceae;g__Kriegella;	0	0	1.63514e-06	1.1446e-05	0.322325	0.261014	-4.9228e-06	1.65253e-06
k__Bacteria;p__Firmicutes;c__Clostridia;o__Clostridiales;f__Lachnospiraceae;g__Acetatifactor;	3.6419e-06	1.53975e-05	1.63514e-06	8.00877e-06	0.494721	0.314006	-3.86762e-06	7.88115e-06
k__Bacteria;p__Bacteroidetes;c__Bacteroidia;o__Cytophagales;f__Microscillaceae;g__Chryseolinea;	9.71173e-06	2.45941e-05	4.08785e-06	1.47304e-05	0.244316	0.261014	-3.97054e-06	1.52183e-05
k__Bacteria;p__Spirochaetes;c__Spirochaetia;o__Spirochaetales;f__Spirochaetaceae;g__Candidatus_Marispirochaeta;	0	0	1.63514e-06	1.1446e-05	0.322325	0.261014	-4.9228e-06	1.65253e-06
k__Bacteria;p__Proteobacteria;c__Gammaproteobacteria;o__Aeromonadales;f__Succinivibrionaceae;g__Succinatimonas;	2.42793e-06	1.39474e-05	2.45271e-06	9.70379e-06	0.992963	0.440199	-5.6336e-06	5.58405e-06
k__Bacteria;p__Proteobacteria;c__Gammaproteobacteria;o__Salinisphaerales;f__Solimonadaceae;g__Panacagrimonas;	4.85587e-06	1.66312e-05	2.45271e-06	9.70379e-06	0.457809	0.301277	-4.05536e-06	8.86167e-06
k__Bacteria;p__Actinobacteria;c__unidentified_Actinobacteria;o__Pseudonocardiales;f__Pseudonocardiaceae;g__Crossiella;	0	0	2.45271e-06	1.26899e-05	0.182406	0.261014	-6.09767e-06	1.19226e-06
k__Bacteria;p__Proteobacteria;c__Deltaproteobacteria;o__unidentified_Deltaproteobacteria;f__unidentified_Deltaproteobacteria;g__Deferrisoma;	0	0	2.45271e-06	1.26899e-05	0.182406	0.261014	-6.09767e-06	1.19226e-06
k__Bacteria;p__Proteobacteria;c__Gammaproteobacteria;o__Alteromonadales;f__Alteromonadaceae;g__Rheinheimera;	0	0	5.72298e-06	1.82852e-05	0.0333472	0.261014	-1.09751e-05	-4.70859e-07
k__Bacteria;p__Proteobacteria;c__Deltaproteobacteria;o__Desulfobacterales;f__Desulfobulbaceae;g__Desulfobulbus;	1.21397e-06	6.97371e-06	1.63514e-06	1.1446e-05	0.836688	0.401009	-4.47448e-06	3.63214e-06
k__Bacteria;p__Firmicutes;c__Bacilli;o__Bacillales;f__Staphylococcaceae;g__Nosocomiicoccus;	3.6419e-06	1.53975e-05	8.17569e-07	5.72298e-06	0.319891	0.261014	-2.84853e-06	8.49719e-06
k__Bacteria;p__Proteobacteria;c__Gammaproteobacteria;o__Cellvibrionales;f__Porticoccaceae;g__Porticoccus;	2.42793e-06	1.39474e-05	4.90542e-06	1.32682e-05	0.424077	0.288009	-8.62653e-06	3.67157e-06
k__Bacteria;p__Firmicutes;c__Bacilli;o__Bacillales;f__Bacillaceae;g__Calditerricola;	2.42793e-06	9.70699e-06	0	0	0.160469	0.261014	-1.01402e-06	5.86988e-06
k__Bacteria;p__Proteobacteria;c__Alphaproteobacteria;o__Caulobacterales;f__Parvularculaceae;g__Amphiplicatus;	0	0	8.17569e-07	5.72298e-06	0.322325	0.261014	-2.4614e-06	8.26264e-07
k__Bacteria;p__Actinobacteria;c__unidentified_Actinobacteria;o__Streptosporangiales;f__Nocardiopsaceae;g__Thermobifida;	1.21397e-06	6.97371e-06	8.17569e-07	5.72298e-06	0.787455	0.387961	-2.5318e-06	3.32459e-06
k__Bacteria;p__Firmicutes;c__Clostridia;o__Clostridiales;f__Ruminococcaceae;g__Anaerobacterium;	1.21397e-06	6.97371e-06	1.63514e-06	8.00877e-06	0.801363	0.393237	-3.74445e-06	2.90211e-06
k__Bacteria;p__Firmicutes;c__Clostridia;o__Clostridiales;f__Lachnospiraceae;g__Moryella;	0	0	1.63514e-06	8.00877e-06	0.159429	0.261014	-3.93553e-06	6.65249e-07
k__Archaea;p__Euryarchaeota;c__Methanomicrobia;o__Methanomicrobiales;f__Methanoregulaceae;g__Methanolinea;	1.21397e-06	6.97371e-06	0	0	0.324813	0.261014	-1.2588e-06	3.68674e-06
k__Bacteria;p__Bacteroidetes;c__Bacteroidia;o__Sphingobacteriales;f__unidentified_Sphingobacteriales;g__unidentified_Sphingobacteriales;	2.42793e-06	9.70699e-06	8.17569e-07	5.72298e-06	0.395316	0.281059	-2.16596e-06	5.38669e-06
k__Bacteria;p__Bacteroidetes;c__Bacteroidia;o__Flavobacteriales;f__Flavobacteriaceae;g__Kordia;	1.21397e-06	6.97371e-06	0	0	0.324813	0.261014	-1.2588e-06	3.68674e-06
k__Bacteria;p__Firmicutes;c__Clostridia;o__Clostridiales;f__unidentified_Clostridiales;g__Gallicola;	1.21397e-06	6.97371e-06	8.17569e-07	5.72298e-06	0.787455	0.387961	-2.5318e-06	3.32459e-06
k__Bacteria;p__Proteobacteria;c__Gammaproteobacteria;o__unidentified_Gammaproteobacteria;f__Burkholderiaceae;g__Verticia;	0	0	8.17569e-07	5.72298e-06	0.322325	0.261014	-2.4614e-06	8.26264e-07
k__Bacteria;p__Proteobacteria;c__Alphaproteobacteria;o__Rhizobiales;f__unidentified_Rhizobiales;g__Prosthecomicrobium;	0	0	1.63514e-06	8.00877e-06	0.159429	0.261014	-3.93553e-06	6.65249e-07
k__Bacteria;p__Proteobacteria;c__Deltaproteobacteria;o__Bradymonadales;f__Bradymonadaceae;g__Bradymonas;	0	0	8.17569e-07	5.72298e-06	0.322325	0.261014	-2.4614e-06	8.26264e-07
k__Bacteria;p__Proteobacteria;c__Alphaproteobacteria;o__Rhodospirillales;f__unidentified_Rhodospirillales;g__Thalassospira;	0	0	2.45271e-06	9.70379e-06	0.0831962	0.261014	-5.23996e-06	3.34547e-07
k__Bacteria;p__Firmicutes;c__Clostridia;o__Clostridiales;f__Peptococcaceae;g__Desulfotomaculum;	1.21397e-06	6.97371e-06	8.17569e-07	5.72298e-06	0.787455	0.387961	-2.5318e-06	3.32459e-06
k__Bacteria;p__Proteobacteria;c__Gammaproteobacteria;o__Enterobacteriales;f__Enterobacteriaceae;g__Candidatus_Hamiltonella;	1.21397e-06	6.97371e-06	8.17569e-07	5.72298e-06	0.787455	0.387961	-2.5318e-06	3.32459e-06
k__Bacteria;p__Actinobacteria;c__unidentified_Actinobacteria;o__Micrococcales;f__Dermacoccaceae;g__Kytococcus;	1.21397e-06	6.97371e-06	8.17569e-07	5.72298e-06	0.787455	0.387961	-2.5318e-06	3.32459e-06
k__Bacteria;p__Candidatus_Zambryskibacteria;c__unidentified_Candidatus_Zambryskibacteria;o__unidentified_Candidatus_Zambryskibacteria;f__unidentified_Candidatus_Zambryskibacteria;g__unidentified_Candidatus_Zambryskibacteria;	0	0	8.17569e-07	5.72298e-06	0.322325	0.261014	-2.4614e-06	8.26264e-07
k__Bacteria;p__Proteobacteria;c__Alphaproteobacteria;o__Sphingomonadales;f__Sphingomonadaceae;g__unidentified_Sphingomonadaceae;	0	0	8.17569e-07	5.72298e-06	0.322325	0.261014	-2.4614e-06	8.26264e-07
k__Bacteria;p__Actinobacteria;c__unidentified_Actinobacteria;o__Streptosporangiales;f__Streptosporangiaceae;g__Sphaerisporangium;	1.21397e-06	6.97371e-06	0	0	0.324813	0.261014	-1.2588e-06	3.68674e-06
k__Bacteria;p__Tenericutes;c__Mollicutes;o__unidentified_Mollicutes;f__unidentified_Mollicutes;g__unidentified_Mollicutes;	1.21397e-06	6.97371e-06	0	0	0.324813	0.261014	-1.2588e-06	3.68674e-06
k__Bacteria;p__Chloroflexi;c__Anaerolineae;o__Anaerolineales;f__Anaerolineaceae;g__unidentified_Anaerolineaceae;	0	0	8.17569e-07	5.72298e-06	0.322325	0.261014	-2.4614e-06	8.26264e-07
k__Bacteria;p__Candidatus_Yanofskybacteria;c__unidentified_Candidatus_Yanofskybacteria;o__unidentified_Candidatus_Yanofskybacteria;f__unidentified_Candidatus_Yanofskybacteria;g__unidentified_Candidatus_Yanofskybacteria;	0	0	8.17569e-07	5.72298e-06	0.322325	0.261014	-2.4614e-06	8.26264e-07
k__Bacteria;p__Proteobacteria;c__Alphaproteobacteria;o__Rhizobiales;f__unidentified_Rhizobiales;g__Rhodomicrobium;	1.21397e-06	6.97371e-06	1.63514e-06	8.00877e-06	0.801363	0.393237	-3.74445e-06	2.90211e-06
k__Bacteria;p__Firmicutes;c__Bacilli;o__Lactobacillales;f__Enterococcaceae;g__Tetragenococcus;	1.21397e-06	6.97371e-06	0	0	0.324813	0.261014	-1.2588e-06	3.68674e-06
k__Bacteria;p__Actinobacteria;c__unidentified_Actinobacteria;o__Micrococcales;f__Brevibacteriaceae;g__Brevibacterium;	2.42793e-06	9.70699e-06	4.90542e-06	1.32682e-05	0.3322	0.261014	-7.53146e-06	2.57649e-06
k__Bacteria;p__Firmicutes;c__Clostridia;o__Clostridiales;f__unidentified_Clostridiales;g__Caminicella;	0	0	8.17569e-07	5.72298e-06	0.322325	0.261014	-2.4614e-06	8.26264e-07
k__Bacteria;p__Firmicutes;c__Bacilli;o__Lactobacillales;f__Leuconostocaceae;g__Leuconostoc;	1.21397e-06	6.97371e-06	0	0	0.324813	0.261014	-1.2588e-06	3.68674e-06
k__Bacteria;p__Proteobacteria;c__Gammaproteobacteria;o__unidentified_Gammaproteobacteria;f__unidentified_Gammaproteobacteria;g__Alkalimarinus;	1.21397e-06	6.97371e-06	0	0	0.324813	0.261014	-1.2588e-06	3.68674e-06
k__Bacteria;p__Firmicutes;c__Clostridia;o__Clostridiales;f__Peptococcaceae;g__unidentified_Peptococcaceae;	1.21397e-06	6.97371e-06	8.17569e-07	5.72298e-06	0.787455	0.387961	-2.5318e-06	3.32459e-06
k__Bacteria;p__Proteobacteria;c__Gammaproteobacteria;o__Pseudomonadales;f__Moraxellaceae;g__Cavicella;	2.42793e-06	9.70699e-06	0	0	0.160469	0.261014	-1.01402e-06	5.86988e-06
k__Bacteria;p__Bacteroidetes;c__Bacteroidia;o__Bacteroidales;f__unidentified_Bacteroidales;g__Petrimonas;	1.21397e-06	6.97371e-06	0	0	0.324813	0.261014	-1.2588e-06	3.68674e-06
k__Bacteria;p__Proteobacteria;c__Deltaproteobacteria;o__Syntrophobacterales;f__Syntrophaceae;g__Smithella;	0	0	8.17569e-07	5.72298e-06	0.322325	0.261014	-2.4614e-06	8.26264e-07
k__Bacteria;p__Proteobacteria;c__Deltaproteobacteria;o__Oligoflexales;f__Oligoflexaceae;g__Oligoflexus;	0	0	8.17569e-07	5.72298e-06	0.322325	0.261014	-2.4614e-06	8.26264e-07
k__Bacteria;p__Spirochaetes;c__unidentified_Spirochaetes;o__unidentified_Spirochaetes;f__Leptospiraceae;g__Turneriella;	0	0	8.17569e-07	5.72298e-06	0.322325	0.261014	-2.4614e-06	8.26264e-07
k__Bacteria;p__Actinobacteria;c__unidentified_Actinobacteria;o__Pseudonocardiales;f__Pseudonocardiaceae;g__Saccharomonospora;	0	0	8.17569e-07	5.72298e-06	0.322325	0.261014	-2.4614e-06	8.26264e-07
k__Bacteria;p__Proteobacteria;c__Alphaproteobacteria;o__Caulobacterales;f__Parvularculaceae;g__unidentified_Parvularculaceae;	1.21397e-06	6.97371e-06	8.17569e-07	5.72298e-06	0.787455	0.387961	-2.5318e-06	3.32459e-06
k__Bacteria;p__Proteobacteria;c__Alphaproteobacteria;o__unidentified_Alphaproteobacteria;f__Acetobacteraceae;g__Commensalibacter;	0	0	8.17569e-07	5.72298e-06	0.322325	0.261014	-2.4614e-06	8.26264e-07
k__Bacteria;p__Acidobacteria;c__Holophagae;o__Acanthopleuribacterales;f__Acanthopleuribacteraceae;g__Thermotomaculum;	0	0	8.17569e-07	5.72298e-06	0.322325	0.261014	-2.4614e-06	8.26264e-07
k__Bacteria;p__Bacteroidetes;c__Bacteroidia;o__Flavobacteriales;f__Flavobacteriaceae;g__Muricauda;	1.21397e-06	6.97371e-06	2.45271e-06	9.70379e-06	0.503368	0.314453	-4.90604e-06	2.42855e-06
k__Bacteria;p__Proteobacteria;c__Deltaproteobacteria;o__Syntrophobacterales;f__Syntrophaceae;g__Desulfobacca;	0	0	8.17569e-07	5.72298e-06	0.322325	0.261014	-2.4614e-06	8.26264e-07
k__Bacteria;p__Proteobacteria;c__Alphaproteobacteria;o__Rickettsiales;f__Rickettsiaceae;g__Candidatus_Megaira;	1.21397e-06	6.97371e-06	8.17569e-07	5.72298e-06	0.787455	0.387961	-2.5318e-06	3.32459e-06
k__Bacteria;p__Firmicutes;c__Clostridia;o__Clostridiales;f__Eubacteriaceae;g__Eubacterium;	0	0	8.17569e-07	5.72298e-06	0.322325	0.261014	-2.4614e-06	8.26264e-07
k__Bacteria;p__Proteobacteria;c__Alphaproteobacteria;o__unidentified_Alphaproteobacteria;f__Paracaedibacteraceae;g__Candidatus_Paracaedibacter;	1.21397e-06	6.97371e-06	3.27028e-06	1.10825e-05	0.3058	0.261014	-6.02684e-06	1.91422e-06
k__Bacteria;p__Firmicutes;c__Erysipelotrichia;o__Erysipelotrichales;f__Erysipelotrichaceae;g__Faecalicoccus;	0	0	1.63514e-06	8.00877e-06	0.159429	0.261014	-3.93553e-06	6.65249e-07
k__Bacteria;p__Chloroflexi;c__Chloroflexia;o__Thermomicrobiales;f__unidentified_Thermomicrobiales;g__unidentified_Thermomicrobiales;	0	0	8.17569e-07	5.72298e-06	0.322325	0.261014	-2.4614e-06	8.26264e-07
k__Bacteria;p__Planctomycetes;c__Planctomycetacia;o__unidentified_Planctomycetacia;f__unidentified_Planctomycetacia;g__Rhodopirellula;	1.21397e-06	6.97371e-06	0	0	0.324813	0.261014	-1.2588e-06	3.68674e-06
k__Bacteria;p__Firmicutes;c__Clostridia;o__Clostridiales;f__unidentified_Clostridiales;g__Anaerosalibacter;	1.21397e-06	6.97371e-06	0	0	0.324813	0.261014	-1.2588e-06	3.68674e-06
k__Bacteria;p__Proteobacteria;c__Gammaproteobacteria;o__unidentified_Gammaproteobacteria;f__Burkholderiaceae;g__Pandoraea;	0	0	8.17569e-07	5.72298e-06	0.322325	0.261014	-2.4614e-06	8.26264e-07
k__Archaea;p__Euryarchaeota;c__Methanomicrobia;o__Methanosarcinales;f__Methanosarcinaceae;g__Methanolobus;	1.21397e-06	6.97371e-06	0	0	0.324813	0.261014	-1.2588e-06	3.68674e-06
k__Bacteria;p__Bacteroidetes;c__Bacteroidia;o__Cytophagales;f__Spirosomaceae;g__Spirosoma;	1.21397e-06	6.97371e-06	0	0	0.324813	0.261014	-1.2588e-06	3.68674e-06
k__Bacteria;p__Gemmatimonadetes;c__unidentified_Gemmatimonadetes;o__Gemmatimonadales;f__Gemmatimonadaceae;g__Gemmatirosa;	0	0	1.63514e-06	8.00877e-06	0.159429	0.261014	-3.93553e-06	6.65249e-07
k__Bacteria;p__Acidobacteria;c__Acidobacteriia;o__Acidobacteriales;f__unidentified_Acidobacteriales;g__Granulicella;	0	0	2.45271e-06	9.70379e-06	0.0831962	0.261014	-5.23996e-06	3.34547e-07
k__Bacteria;p__Firmicutes;c__Bacilli;o__Bacillales;f__Staphylococcaceae;g__Aliicoccus;	1.21397e-06	6.97371e-06	8.17569e-07	5.72298e-06	0.787455	0.387961	-2.5318e-06	3.32459e-06
k__Bacteria;p__Proteobacteria;c__Gammaproteobacteria;o__unidentified_Gammaproteobacteria;f__Burkholderiaceae;g__Paenalcaligenes;	0	0	8.17569e-07	5.72298e-06	0.322325	0.261014	-2.4614e-06	8.26264e-07
k__Bacteria;p__Proteobacteria;c__Gammaproteobacteria;o__unidentified_Gammaproteobacteria;f__unidentified_Gammaproteobacteria;g__Candidatus_Nitrosoglobus;	3.6419e-06	1.16953e-05	1.63514e-06	8.00877e-06	0.394122	0.281059	-2.67955e-06	6.69307e-06
k__Bacteria;p__Actinobacteria;c__unidentified_Actinobacteria;o__unidentified_Actinobacteria;f__unidentified_Actinobacteria;g__unidentified_Actinobacteria;	0	0	1.63514e-06	8.00877e-06	0.159429	0.261014	-3.93553e-06	6.65249e-07
k__Bacteria;p__Aquificae;c__unidentified_Aquificae;o__unidentified_Aquificae;f__Hydrogenothermaceae;g__Sulfurihydrogenibium;	1.21397e-06	6.97371e-06	0	0	0.324813	0.261014	-1.2588e-06	3.68674e-06
k__Bacteria;p__Bacteroidetes;c__Bacteroidia;o__Flavobacteriales;f__Flavobacteriaceae;g__Tenacibaculum;	1.21397e-06	6.97371e-06	0	0	0.324813	0.261014	-1.2588e-06	3.68674e-06
k__Bacteria;p__Bacteroidetes;c__Bacteroidia;o__Sphingobacteriales;f__Sphingobacteriaceae;g__Mucilaginibacter;	0	0	1.63514e-06	8.00877e-06	0.159429	0.261014	-3.93553e-06	6.65249e-07
k__Bacteria;p__Bacteroidetes;c__Bacteroidia;o__Flavobacteriales;f__Flavobacteriaceae;g__unidentified_Flavobacteriaceae;	1.21397e-06	6.97371e-06	8.17569e-07	5.72298e-06	0.787455	0.387961	-2.5318e-06	3.32459e-06
k__Bacteria;p__Actinobacteria;c__Coriobacteriia;o__Coriobacteriales;f__Eggerthellaceae;g__Gordonibacter;	1.21397e-06	6.97371e-06	0	0	0.324813	0.261014	-1.2588e-06	3.68674e-06
k__Bacteria;p__Synergistetes;c__Synergistia;o__Synergistales;f__Synergistaceae;g__Acetomicrobium;	0	0	2.45271e-06	9.70379e-06	0.0831962	0.261014	-5.23996e-06	3.34547e-07
k__Bacteria;p__Proteobacteria;c__Gammaproteobacteria;o__unidentified_Gammaproteobacteria;f__Burkholderiaceae;g__Parapusillimonas;	0	0	8.17569e-07	5.72298e-06	0.322325	0.261014	-2.4614e-06	8.26264e-07
k__Bacteria;p__Spirochaetes;c__Spirochaetia;o__Spirochaetales;f__Spirochaetaceae;g__Salinispira;	1.21397e-06	6.97371e-06	8.17569e-07	5.72298e-06	0.787455	0.387961	-2.5318e-06	3.32459e-06
k__Bacteria;p__Proteobacteria;c__Alphaproteobacteria;o__unidentified_Alphaproteobacteria;f__unidentified_Alphaproteobacteria;g__Oceanibaculum;	1.21397e-06	6.97371e-06	0	0	0.324813	0.261014	-1.2588e-06	3.68674e-06
k__Bacteria;p__Firmicutes;c__Clostridia;o__Clostridiales;f__unidentified_Clostridiales;g__Proteiniclasticum;	0	0	2.45271e-06	9.70379e-06	0.0831962	0.261014	-5.23996e-06	3.34547e-07
k__Bacteria;p__Firmicutes;c__Negativicutes;o__Selenomonadales;f__Acidaminococcaceae;g__Succiniclasticum;	1.21397e-06	6.97371e-06	0	0	0.324813	0.261014	-1.2588e-06	3.68674e-06
k__Bacteria;p__Proteobacteria;c__Gammaproteobacteria;o__unidentified_Gammaproteobacteria;f__Chromobacteriaceae;g__Vogesella;	1.21397e-06	6.97371e-06	0	0	0.324813	0.261014	-1.2588e-06	3.68674e-06
k__Bacteria;p__Proteobacteria;c__Deltaproteobacteria;o__Desulfobacterales;f__Desulfobulbaceae;g__Desulfoprunum;	1.21397e-06	6.97371e-06	0	0	0.324813	0.261014	-1.2588e-06	3.68674e-06
k__Bacteria;p__Proteobacteria;c__Alphaproteobacteria;o__Rhodospirillales;f__unidentified_Rhodospirillales;g__Defluviicoccus;	1.21397e-06	6.97371e-06	0	0	0.324813	0.261014	-1.2588e-06	3.68674e-06
k__Bacteria;p__Thermotogae;c__unidentified_Thermotogae;o__Thermotogales;f__Fervidobacteriaceae;g__Fervidobacterium;	0	0	8.17569e-07	5.72298e-06	0.322325	0.261014	-2.4614e-06	8.26264e-07
k__Bacteria;p__Firmicutes;c__Bacilli;o__Lactobacillales;f__Aerococcaceae;g__Facklamia;	1.21397e-06	6.97371e-06	8.17569e-07	5.72298e-06	0.787455	0.387961	-2.5318e-06	3.32459e-06
k__Bacteria;p__Proteobacteria;c__Gammaproteobacteria;o__Xanthomonadales;f__Rhodanobacteraceae;g__Mizugakiibacter;	0	0	8.17569e-07	5.72298e-06	0.322325	0.261014	-2.4614e-06	8.26264e-07
k__Bacteria;p__Planctomycetes;c__Planctomycetacia;o__unidentified_Planctomycetacia;f__Isosphaeraceae;g__Paludisphaera;	1.21397e-06	6.97371e-06	0	0	0.324813	0.261014	-1.2588e-06	3.68674e-06
k__Bacteria;p__Proteobacteria;c__Gammaproteobacteria;o__Oceanospirillales;f__Halomonadaceae;g__Carnimonas;	1.21397e-06	6.97371e-06	8.17569e-07	5.72298e-06	0.787455	0.387961	-2.5318e-06	3.32459e-06
k__Bacteria;p__Firmicutes;c__Clostridia;o__Clostridiales;f__Christensenellaceae;g__Christensenella;	1.21397e-06	6.97371e-06	8.17569e-07	5.72298e-06	0.787455	0.387961	-2.5318e-06	3.32459e-06
k__Bacteria;p__Proteobacteria;c__Gammaproteobacteria;o__Cellvibrionales;f__Halieaceae;g__Luminiphilus;	0	0	8.17569e-07	5.72298e-06	0.322325	0.261014	-2.4614e-06	8.26264e-07
k__Bacteria;p__Firmicutes;c__Clostridia;o__Clostridiales;f__Eubacteriaceae;g__Anaerofustis;	2.42793e-06	9.70699e-06	8.17569e-07	5.72298e-06	0.395316	0.281059	-2.16596e-06	5.38669e-06
k__Archaea;p__Euryarchaeota;c__Methanobacteria;o__Methanobacteriales;f__Methanobacteriaceae;g__Methanosphaera;	0	0	1.63514e-06	8.00877e-06	0.159429	0.261014	-3.93553e-06	6.65249e-07
k__Bacteria;p__Bacteroidetes;c__Bacteroidia;o__Flavobacteriales;f__Crocinitomicaceae;g__Crocinitomix;	1.21397e-06	6.97371e-06	2.45271e-06	9.70379e-06	0.503368	0.314453	-4.90604e-06	2.42855e-06
k__Bacteria;p__Proteobacteria;c__Gammaproteobacteria;o__unidentified_Gammaproteobacteria;f__Burkholderiaceae;g__Advenella;	0	0	8.17569e-07	5.72298e-06	0.322325	0.261014	-2.4614e-06	8.26264e-07
k__Bacteria;p__Fusobacteria;c__Fusobacteriia;o__Fusobacteriales;f__Leptotrichiaceae;g__Hypnocyclicus;	0	0	8.17569e-07	5.72298e-06	0.322325	0.261014	-2.4614e-06	8.26264e-07
k__Bacteria;p__Proteobacteria;c__Alphaproteobacteria;o__Rickettsiales;f__Midichloriaceae;g__Candidatus_Jidaibacter;	0	0	1.63514e-06	8.00877e-06	0.159429	0.261014	-3.93553e-06	6.65249e-07
k__Bacteria;p__Proteobacteria;c__Gammaproteobacteria;o__unidentified_Gammaproteobacteria;f__Burkholderiaceae;g__Pusillimonas;	1.21397e-06	6.97371e-06	0	0	0.324813	0.261014	-1.2588e-06	3.68674e-06
k__Bacteria;p__Firmicutes;c__Clostridia;o__unidentified_Clostridia;f__unidentified_Clostridia;g__unidentified_Clostridia;	1.21397e-06	6.97371e-06	3.27028e-06	1.10825e-05	0.3058	0.261014	-6.02684e-06	1.91422e-06
k__Bacteria;p__Proteobacteria;c__Gammaproteobacteria;o__unidentified_Gammaproteobacteria;f__Neisseriaceae;g__Kingella;	0	0	8.17569e-07	5.72298e-06	0.322325	0.261014	-2.4614e-06	8.26264e-07
k__Bacteria;p__Chloroflexi;c__Ktedonobacteria;o__Ktedonobacterales;f__Ktedonobacteraceae;g__Thermosporothrix;	0	0	8.17569e-07	5.72298e-06	0.322325	0.261014	-2.4614e-06	8.26264e-07
k__Bacteria;p__Firmicutes;c__Clostridia;o__Clostridiales;f__unidentified_Clostridiales;g__Guggenheimella;	1.21397e-06	6.97371e-06	8.17569e-07	5.72298e-06	0.787455	0.387961	-2.5318e-06	3.32459e-06
Others	0.0885127	0.123945	0.107953	0.147997	0.521793	0.321572	-0.0796035	0.040722

## Sheet: Species
Taxa	avg(LC.abx)	sd(LC.abx)	avg(LC.nonabx)	sd(LC.nonabx)	p.value	q.values	interval lower	interval upper
k__Bacteria;p__Proteobacteria;c__Gammaproteobacteria;o__Pasteurellales;f__Pasteurellaceae;g__Haemophilus;s__Haemophilus_influenzae;	0.0269379	0.143825	0.0387144	0.17261	0.738453	0.332054	-0.0817608	0.0582079
k__Bacteria;p__Proteobacteria;c__Alphaproteobacteria;o__Caulobacterales;f__Caulobacteraceae;g__Brevundimonas;s__Brevundimonas_vesicularis;	0.28096	0.15111	0.251687	0.168366	0.414138	0.233724	-0.0417544	0.100301
k__Bacteria;p__Proteobacteria;c__Gammaproteobacteria;o__Thiotrichales;f__Thiotrichaceae;g__Leucothrix;s__Leucothrix_mucor;	0.00194599	0.00838981	0.0315639	0.0981878	0.0408809	0.209662	-0.0579577	-0.00127811
k__Bacteria;p__Bacteroidetes;c__Bacteroidia;o__Bacteroidales;f__Prevotellaceae;g__Prevotella;s__Prevotella_nanceiensis;	0.000127466	0.000313119	0.00814299	0.0565518	0.326103	0.209662	-0.0242594	0.00822838
k__Bacteria;p__Proteobacteria;c__Gammaproteobacteria;o__Pasteurellales;f__Pasteurellaceae;g__Aggregatibacter;s__Aggregatibacter_segnis;	0.0100832	0.0564574	0.000581292	0.00180434	0.341037	0.212229	-0.0105228	0.0295267
k__Bacteria;p__Actinobacteria;c__unidentified_Actinobacteria;o__Bifidobacteriales;f__Bifidobacteriaceae;g__Bifidobacterium;s__Bifidobacterium_adolescentis;	0.00121154	0.0028491	0.00545727	0.0354312	0.40788	0.231999	-0.0144665	0.00597506
k__Bacteria;p__Proteobacteria;c__Gammaproteobacteria;o__Pseudomonadales;f__Pseudomonadaceae;g__Pseudomonas;s__Pseudomonas_xanthomarina;	0.0745776	0.0414748	0.0736393	0.0503222	0.926862	0.370983	-0.019351	0.0212277
k__Bacteria;p__Proteobacteria;c__Gammaproteobacteria;o__Enterobacteriales;f__Enterobacteriaceae;g__unidentified_Enterobacteriaceae;s__Escherichia_coli;	0.0120899	0.030859	0.0048956	0.00667554	0.196098	0.209662	-0.00389302	0.0182816
k__Bacteria;p__Firmicutes;c__Clostridia;o__Clostridiales;f__Lachnospiraceae;g__unidentified_Lachnospiraceae;s__[Ruminococcus]_gnavus;	0.00445404	0.019281	0.00160489	0.00307463	0.405997	0.231999	-0.0040369	0.00973521
k__Bacteria;p__Bacteroidetes;c__Chlorobia;o__Chlorobiales;f__Chlorobiaceae;g__Prosthecochloris;s__Prosthecochloris_aestuarii;	0.00112899	0.00493014	0.00376736	0.0158635	0.28055	0.209662	-0.0074842	0.00220746
k__Bacteria;p__Bacteroidetes;c__Bacteroidia;o__Bacteroidales;f__Porphyromonadaceae;g__Porphyromonas;s__Porphyromonas_gingivalis;	7.04101e-05	0.000390212	0.00169155	0.0115557	0.331402	0.209662	-0.00494286	0.00170057
k__Bacteria;p__Actinobacteria;c__Coriobacteriia;o__Coriobacteriales;f__Coriobacteriaceae;g__Collinsella;s__Collinsella_aerofaciens;	0.000730808	0.00190584	0.00147326	0.00913906	0.583795	0.284641	-0.0034431	0.0019582
k__Bacteria;p__Firmicutes;c__Clostridia;o__Clostridiales;f__unidentified_Clostridiales;g__unidentified_Clostridiales;s__Clostridium_bowmanii;	4.85587e-06	1.66312e-05	0.00140377	0.00759753	0.203615	0.209662	-0.00358118	0.000783361
k__Bacteria;p__Spirochaetes;c__Spirochaetia;o__Spirochaetales;f__Spirochaetaceae;g__unidentified_Spirochaetaceae;s__Treponema_denticola;	2.42793e-06	9.70699e-06	0.000998252	0.00694698	0.320689	0.209662	-0.00299123	0.000999585
k__Bacteria;p__Calditrichaeota;c__unidentified_Calditrichaeota;o__Calditrichales;f__Calditrichaceae;g__unidentified_Calditrichaceae;s__saltmarsh_clone_LCP-26;	0.00164735	0.00804043	0.00107265	0.00310266	0.69763	0.319438	-0.00239622	0.00354562
k__Bacteria;p__Proteobacteria;c__Gammaproteobacteria;o__Pseudomonadales;f__Moraxellaceae;g__Acinetobacter;s__Acinetobacter_johnsonii;	0.0139121	0.00875069	0.0122864	0.00941697	0.426397	0.237672	-0.00242556	0.00567681
k__Bacteria;p__Actinobacteria;c__unidentified_Actinobacteria;o__Corynebacteriales;f__Nocardiaceae;g__Rhodococcus;s__Rhodococcus_erythropolis;	0.000194235	0.000313705	0.0020987	0.00739904	0.078217	0.209662	-0.00403226	0.00022333
k__Bacteria;p__Firmicutes;c__Clostridia;o__Clostridiales;f__unidentified_Clostridiales;g__unidentified_Clostridiales;s__Clostridium_disporicum;	0.00263188	0.00683497	0.00146427	0.00367432	0.374094	0.222723	-0.00145238	0.00378761
k__Bacteria;p__Proteobacteria;c__Alphaproteobacteria;o__Rhodobacterales;f__Rhodobacteraceae;g__Litoreibacter;s__Litoreibacter_arenae;	0.00150775	0.00664418	0.000966367	0.00358403	0.670699	0.310897	-0.00200677	0.00308953
k__Bacteria;p__Bacteroidetes;c__Bacteroidia;o__Bacteroidales;f__Porphyromonadaceae;g__Porphyromonas;s__Porphyromonas_endodontalis;	0.00108286	0.00616313	2.45271e-05	8.04617e-05	0.331336	0.209662	-0.00112712	0.00324379
k__Bacteria;p__Firmicutes;c__Clostridia;o__Clostridiales;f__Ruminococcaceae;g__unidentified_Ruminococcaceae;s__Ruminococcus_bromii;	0.000362976	0.000762009	0.000933664	0.00469352	0.407586	0.231999	-0.00194241	0.000801033
k__Bacteria;p__Proteobacteria;c__Gammaproteobacteria;o__Enterobacteriales;f__Enterobacteriaceae;g__Klebsiella;s__Klebsiella_pneumoniae;	0.000833995	0.00156851	0.00129585	0.00414908	0.481608	0.255813	-0.00176477	0.000841063
k__Bacteria;p__Actinobacteria;c__unidentified_Actinobacteria;o__Bifidobacteriales;f__Bifidobacteriaceae;g__Bifidobacterium;s__Bifidobacterium_bifidum;	2.06374e-05	4.60278e-05	0.000610724	0.00414685	0.324247	0.209662	-0.0017813	0.000601127
k__Bacteria;p__Proteobacteria;c__Alphaproteobacteria;o__Caulobacterales;f__Caulobacteraceae;g__Caulobacter;s__Caulobacter_sp;	0.0016777	0.00174997	0.00330789	0.00425686	0.0192685	0.209662	-0.00298719	-0.000273178
k__Bacteria;p__Firmicutes;c__Clostridia;o__Clostridiales;f__Lachnospiraceae;g__Catonella;s__Catonella_sp_oral_clone_FL037;	0.000644616	0.00351139	3.51555e-05	0.000131509	0.326425	0.209662	-0.000636121	0.00185504
k__Bacteria;p__Proteobacteria;c__Alphaproteobacteria;o__Caulobacterales;f__Caulobacteraceae;g__Brevundimonas;s__Brevundimonas_subvibrioides;	0.00987076	0.00484403	0.00835392	0.00539722	0.188437	0.209662	-0.00076006	0.00379374
k__Bacteria;p__Nitrospirae;c__Nitrospira;o__Nitrospirales;f__Nitrospiraceae;g__unidentified_Nitrospiraceae;s__Nitrospira_sp_Ecomares_21;	0.00107557	0.00429994	0.000486454	0.00169197	0.458403	0.246974	-0.00100223	0.00218047
k__Bacteria;p__Tenericutes;c__Mollicutes;o__Mycoplasmatales;f__Mycoplasmataceae;g__Mycoplasma;s__Mycoplasma_salivarium;	0.000562066	0.00317155	1.38987e-05	5.5793e-05	0.328261	0.209662	-0.000576512	0.00167285
k__Bacteria;p__unidentified_Bacteria;c__unidentified_Bacteria;o__Campylobacterales;f__Campylobacteraceae;g__Campylobacter;s__Campylobacter_showae;	0.000554783	0.00315111	0.000101379	0.000542803	0.418932	0.235038	-0.000673335	0.00158014
k__Bacteria;p__Bacteroidetes;c__Bacteroidia;o__Flavobacteriales;f__Flavobacteriaceae;g__Vitellibacter;s__Aequorivita_vladivostokensis;	0.000606983	0.0026369	0.000788954	0.00253456	0.756576	0.336207	-0.00134894	0.000985
k__Bacteria;p__Bacteroidetes;c__Bacteroidia;o__Bacteroidales;f__Tannerellaceae;g__Tannerella;s__Tannerella_forsythia;	1.09257e-05	6.27634e-05	0.000291872	0.00198536	0.327206	0.209662	-0.000851587	0.000289694
k__Bacteria;p__Actinobacteria;c__unidentified_Actinobacteria;o__Corynebacteriales;f__Mycobacteriaceae;g__Mycobacterium;s__Mycobacterium_tuberculosis;	5.94844e-05	0.000149264	0.00044067	0.00212747	0.2174	0.209662	-0.000994269	0.000231898
k__Bacteria;p__Proteobacteria;c__Gammaproteobacteria;o__Oceanospirillales;f__unidentified_Oceanospirillales;g__unidentified_Oceanospirillales;s__Escherichia_coli;	0.00189136	0.00360966	0.000407967	0.00167698	0.0330016	0.209662	0.000125684	0.0028411
k__Bacteria;p__Fusobacteria;c__Fusobacteriia;o__Fusobacteriales;f__Fusobacteriaceae;g__Fusobacterium;s__Fusobacterium_periodonticum;	0.000475875	0.0022007	0.00011773	0.00062231	0.368613	0.220723	-0.000439863	0.00115615
k__Bacteria;p__Firmicutes;c__Erysipelotrichia;o__Erysipelotrichales;f__Erysipelotrichaceae;g__unidentified_Erysipelotrichaceae;s__bacterium_LF-3;	0.000684677	0.00222156	0.000217473	0.00046099	0.24195	0.209662	-0.000330146	0.00126455
k__Bacteria;p__Firmicutes;c__Clostridia;o__Clostridiales;f__Ruminococcaceae;g__unidentified_Ruminococcaceae;s__Clostridiales_bacterium_42_27;	0.000763585	0.0020867	0.00029923	0.000599526	0.221551	0.209662	-0.000292855	0.00122156
k__Bacteria;p__Firmicutes;c__Clostridia;o__Clostridiales;f__Lachnospiraceae;g__Blautia;s__Blautia_sp_Marseille-P3087;	0.000829139	0.00214572	0.000242	0.000319124	0.128238	0.209662	-0.000178478	0.00135275
k__Bacteria;p__Firmicutes;c__Erysipelotrichia;o__Erysipelotrichales;f__Erysipelotrichaceae;g__Erysipelatoclostridium;s__Erysipelatoclostridium_ramosum;	0.000401823	0.00182088	0.000132446	0.000313334	0.406082	0.231999	-0.000381705	0.000920458
k__Bacteria;p__Firmicutes;c__Bacilli;o__Lactobacillales;f__Lactobacillaceae;g__Lactobacillus;s__Lactobacillus_reuteri;	0.000304706	0.000976982	0.000357278	0.00145307	0.84518	0.347644	-0.000586614	0.000481469
k__Bacteria;p__Proteobacteria;c__Gammaproteobacteria;o__Pseudomonadales;f__Moraxellaceae;g__Acinetobacter;s__Acinetobacter_baumannii;	7.2838e-05	0.000111729	0.000283697	0.00143137	0.309685	0.209662	-0.000623662	0.000201945
k__Bacteria;p__Firmicutes;c__Bacilli;o__Lactobacillales;f__Lactobacillaceae;g__Lactobacillus;s__Lactobacillus_delbrueckii;	0.000506224	0.00182982	7.27637e-05	0.000236109	0.185254	0.209662	-0.000218432	0.00108535
k__Bacteria;p__Firmicutes;c__Clostridia;o__Clostridiales;f__Lachnospiraceae;g__Dorea;s__Dorea_longicatena;	0.000903191	0.00187352	0.000375264	0.000926275	0.140994	0.209662	-0.000182045	0.0012379
k__Bacteria;p__Cyanobacteria;c__unidentified_Cyanobacteria;o__unidentified_Cyanobacteria;f__unidentified_Cyanobacteria;g__unidentified_Cyanobacteria;s__Planoglabratella_opercularis;	3.6419e-06	1.16953e-05	0.000220744	0.00131489	0.25352	0.209662	-0.000594801	0.000160598
k__Bacteria;p__Firmicutes;c__Bacilli;o__Lactobacillales;f__Lactobacillaceae;g__Lactobacillus;s__Lactobacillus_intestinalis;	0.000449168	0.00174319	9.23853e-05	0.000388336	0.25547	0.209662	-0.000270023	0.000983587
k__Bacteria;p__Proteobacteria;c__Gammaproteobacteria;o__Pasteurellales;f__Pasteurellaceae;g__Haemophilus;s__Haemophilus_parainfluenzae;	0.000502582	0.000889163	0.000941022	0.00185609	0.157523	0.209662	-0.00105028	0.000173395
k__Bacteria;p__Proteobacteria;c__Alphaproteobacteria;o__Rhizobiales;f__Xanthobacteraceae;g__Bradyrhizobium;s__Bradyrhizobium_elkanii;	0.0016862	0.00202912	0.00170954	0.00150178	0.955172	0.378289	-0.000851565	0.00080489
k__Bacteria;p__Proteobacteria;c__Alphaproteobacteria;o__Sphingomonadales;f__Sphingomonadaceae;g__Sphingomonas;s__Sphingomonas_jaspsi;	8.98335e-05	0.000190561	0.000283697	0.00110316	0.234111	0.209662	-0.000516999	0.000129273
k__Bacteria;p__Firmicutes;c__Bacilli;o__Lactobacillales;f__Lactobacillaceae;g__Lactobacillus;s__Lactobacillus_ruminis;	0.000893479	0.00224409	0.000161061	0.00069438	0.077479	0.209662	-8.48678e-05	0.0015497
k__Bacteria;p__Firmicutes;c__Clostridia;o__Clostridiales;f__Lachnospiraceae;g__Roseburia;s__Roseburia_inulinivorans;	0.00103066	0.00183375	0.000730907	0.00128847	0.419591	0.235038	-0.000439357	0.00103886
k__Bacteria;p__Proteobacteria;c__Gammaproteobacteria;o__Alteromonadales;f__unidentified_Alteromonadales;g__Marinobacter;s__Marinobacter_maritimus;	0.000200304	0.000804342	0.000686758	0.00191339	0.117758	0.209662	-0.00109908	0.000126174
k__Bacteria;p__Firmicutes;c__Clostridia;o__Clostridiales;f__Ruminococcaceae;g__unidentified_Ruminococcaceae;s__Oscillibacter_sp_ER4;	0.000540215	0.0014883	0.000157791	0.000519918	0.164221	0.209662	-0.000163516	0.000928364
k__Bacteria;p__Bacteroidetes;c__Bacteroidia;o__Bacteroidales;f__Bacteroidaceae;g__Bacteroides;s__Bacteroides_vulgatus;	0.000588774	0.00106574	0.00107102	0.00161229	0.106914	0.209662	-0.00107081	0.000106323
k__Bacteria;p__Proteobacteria;c__Alphaproteobacteria;o__Rhodobacterales;f__Rhodobacteraceae;g__Pseudorhodobacter;s__Pseudorhodobacter_aquimaris;	0.000149318	0.000604514	0.000384258	0.00121409	0.250519	0.209662	-0.000639104	0.000169225
k__Bacteria;p__Proteobacteria;c__Gammaproteobacteria;o__unidentified_Gammaproteobacteria;f__Neisseriaceae;g__Neisseria;s__Neisseria_flava;	9.59033e-05	0.000262876	0.000186406	0.000864508	0.494617	0.257863	-0.000353921	0.000172916
k__Bacteria;p__Bacteroidetes;c__Bacteroidia;o__Bacteroidales;f__Bacteroidaceae;g__Bacteroides;s__Bacteroides_fragilis;	0.000655542	0.00138807	0.00020521	0.000549691	0.0841647	0.209662	-6.36495e-05	0.000964313
k__Bacteria;p__Firmicutes;c__Clostridia;o__Clostridiales;f__Lachnospiraceae;g__unidentified_Lachnospiraceae;s__bacterium_ic1311;	0.000576634	0.00127146	0.000183136	0.000239669	0.0880513	0.209662	-6.18845e-05	0.000848882
k__Bacteria;p__Firmicutes;c__Clostridia;o__Clostridiales;f__Lachnospiraceae;g__Lachnoclostridium;s__[Clostridium]_clostridioforme;	0.000276784	0.00094798	0.000304136	0.00070192	0.887878	0.360493	-0.000414331	0.000359628
k__Bacteria;p__Firmicutes;c__Clostridia;o__Clostridiales;f__Lachnospiraceae;g__unidentified_Lachnospiraceae;s__[Eubacterium]_hallii;	0.000898335	0.0014027	0.000393251	0.000481889	0.0538903	0.209662	-8.89491e-06	0.00101906
k__Bacteria;p__Bacteroidetes;c__Bacteroidia;o__Bacteroidales;f__Bacteroidaceae;g__Bacteroides;s__Bacteroides_caccae;	0.000292566	0.000922189	0.000102196	0.000191089	0.250536	0.209662	-0.000140606	0.000521345
k__Bacteria;p__Cyanobacteria;c__unidentified_Cyanobacteria;o__unidentified_Cyanobacteria;f__unidentified_Cyanobacteria;g__unidentified_Cyanobacteria;s__Lolium_perenne;	5.22006e-05	0.00016922	0.000175777	0.000771316	0.283358	0.209662	-0.000352183	0.000105029
k__Bacteria;p__Firmicutes;c__Clostridia;o__Clostridiales;f__Ruminococcaceae;g__unidentified_Ruminococcaceae;s__Ruminococcus_bicirculans;	0.000230654	0.000820578	7.84866e-05	0.000163335	0.300584	0.209662	-0.000142067	0.000446401
k__Bacteria;p__Proteobacteria;c__Gammaproteobacteria;o__Oceanospirillales;f__Halomonadaceae;g__Halomonas;s__Halomonas_venusta;	0.000185737	0.000794859	0.000143075	0.000398097	0.77688	0.336409	-0.000259051	0.000344376
k__Bacteria;p__Firmicutes;c__Clostridia;o__Clostridiales;f__Lachnospiraceae;g__Blautia;s__Ruminococcus_sp_Marseille-P328;	0.000399395	0.000824386	0.00026244	0.000423733	0.384063	0.226371	-0.000177047	0.000450958
k__Bacteria;p__Spirochaetes;c__Spirochaetia;o__Spirochaetales;f__Spirochaetaceae;g__unidentified_Spirochaetaceae;s__Treponema_lecithinolyticum;	0	0	8.58448e-05	0.000600913	0.322325	0.209662	-0.000258447	8.67577e-05
k__Bacteria;p__Calditrichaeota;c__unidentified_Calditrichaeota;o__Calditrichales;f__Calditrichaceae;g__Calorithrix;s__bacterium_enrichment_culture_clone_Anammox_9;	0.000150532	0.000611833	0.000236278	0.000781754	0.580058	0.284046	-0.000392974	0.000221483
k__Bacteria;p__Acidobacteria;c__unidentified_Acidobacteria;o__unidentified_Acidobacteria;f__unidentified_Acidobacteria;g__unidentified_Acidobacteria;s__uncultivated_soil_bacterium_clone_C112;	7.2838e-06	2.11379e-05	9.23853e-05	0.00057167	0.303071	0.209662	-0.000249454	7.92506e-05
k__Bacteria;p__Proteobacteria;c__Gammaproteobacteria;o__Enterobacteriales;f__Enterobacteriaceae;g__Pantoea;s__Pantoea_agglomerans;	0.000738092	0.00111101	0.000569846	0.000794145	0.456324	0.246442	-0.000281372	0.000617864
k__Bacteria;p__Fusobacteria;c__Fusobacteriia;o__Fusobacteriales;f__Fusobacteriaceae;g__Fusobacterium;s__Fusobacterium_mortiferum;	0.000399395	0.000862094	0.000219109	0.000501835	0.283935	0.209662	-0.000154364	0.000514937
k__Bacteria;p__Firmicutes;c__Bacilli;o__Lactobacillales;f__Lactobacillaceae;g__Lactobacillus;s__Lactobacillus_iners;	3.7633e-05	5.83462e-05	0.000108737	0.000530586	0.356989	0.217678	-0.000224731	8.25236e-05
k__Bacteria;p__Proteobacteria;c__Alphaproteobacteria;o__Rhizobiales;f__unidentified_Rhizobiales;g__unidentified_Rhizobiales;s__alpha_proteobacterium_PWB3;	0.000150532	0.000607143	0.00023219	0.000728017	0.583448	0.284641	-0.000376964	0.000213649
k__Bacteria;p__Bacteroidetes;c__Bacteroidia;o__Bacteroidales;f__Bacteroidaceae;g__Bacteroides;s__Bacteroides_plebeius;	0.000166313	0.000335491	0.000240365	0.000547824	0.45049	0.244461	-0.000268403	0.000120299
k__Bacteria;p__Firmicutes;c__Clostridia;o__Clostridiales;f__Lachnospiraceae;g__unidentified_Lachnospiraceae;s__Coprococcus_comes;	0.000400609	0.000700063	0.000174142	0.000265929	0.0839963	0.209662	-3.18841e-05	0.000484817
k__Bacteria;p__Firmicutes;c__Clostridia;o__Clostridiales;f__unidentified_Clostridiales;g__unidentified_Clostridiales;s__Clostridium_perfringens;	0.000248863	0.000633716	0.000116095	0.000257328	0.260467	0.209662	-0.000102395	0.000367932
k__Bacteria;p__Firmicutes;c__Clostridia;o__Clostridiales;f__Lachnospiraceae;g__unidentified_Lachnospiraceae;s__[Clostridium]_colinum;	0.000103187	0.000378865	8.50272e-05	0.000446446	0.843625	0.347644	-0.00016458	0.000200899
k__Bacteria;p__Proteobacteria;c__Gammaproteobacteria;o__Xanthomonadales;f__Xanthomonadaceae;g__Pseudoxanthomonas;s__Pseudoxanthomonas_taiwanensis;	9.59033e-05	0.000536721	2.45271e-06	1.26899e-05	0.324797	0.209662	-9.68924e-05	0.000283794
k__Bacteria;p__Acidobacteria;c__unidentified_Acidobacteria;o__unidentified_Acidobacteria;f__unidentified_Acidobacteria;g__unidentified_Acidobacteria;s__Acidobacteria_bacterium_RBG_16_70_10;	1.57816e-05	5.38772e-05	8.09394e-05	0.000426754	0.295861	0.209662	-0.000189034	5.87187e-05
k__Bacteria;p__Firmicutes;c__Negativicutes;o__Selenomonadales;f__Veillonellaceae;g__Dialister;s__Dialister_micraerophilus;	0.000104401	0.000517598	1.79865e-05	6.01254e-05	0.346737	0.214176	-9.78206e-05	0.00027065
k__Bacteria;p__Firmicutes;c__Clostridia;o__Clostridiales;f__Lachnospiraceae;g__unidentified_Lachnospiraceae;s__Eubacterium_ventriosum;	0.000180881	0.000496145	5.96826e-05	0.000101848	0.175489	0.209662	-5.68293e-05	0.000299226
k__Bacteria;p__Proteobacteria;c__Alphaproteobacteria;o__Sphingomonadales;f__Sphingomonadaceae;g__Sphingomonas;s__Sphingomonas_wittichii;	0.000117755	0.00012666	0.000174142	0.00040232	0.363264	0.219852	-0.000179474	6.66989e-05
k__Bacteria;p__Proteobacteria;c__Alphaproteobacteria;o__Caulobacterales;f__Hyphomonadaceae;g__unidentified_Hyphomonadaceae;s__Caulobacteraceae_bacterium_TH1-2;	0	0	6.70407e-05	0.000392037	0.237168	0.209662	-0.000179647	4.55654e-05
k__Bacteria;p__Bacteroidetes;c__Bacteroidia;o__Bacteroidales;f__Bacteroidaceae;g__Bacteroides;s__Bacteroides_uniformis;	0.000108043	0.000143216	0.00021175	0.000449162	0.137054	0.209662	-0.000241338	3.39227e-05
k__Bacteria;p__Proteobacteria;c__Gammaproteobacteria;o__unidentified_Gammaproteobacteria;f__Burkholderiaceae;g__Ralstonia;s__Ralstonia_insidiosa;	0.000775725	0.000717877	0.000869894	0.000764969	0.572314	0.281881	-0.000425125	0.000236787
k__Bacteria;p__Firmicutes;c__Clostridia;o__Clostridiales;f__Lachnospiraceae;g__Agathobacter;s__Eubacterium_ramulus;	0.000185737	0.00048269	5.64123e-05	8.76617e-05	0.13734	0.209662	-4.34311e-05	0.00030208
k__Bacteria;p__Gemmatimonadetes;c__unidentified_Gemmatimonadetes;o__Gemmatimonadales;f__Gemmatimonadaceae;g__unidentified_Gemmatimonadaceae;s__Gemmatimonadetes_bacterium_SCN_70-22;	1.21397e-06	6.97371e-06	5.47771e-05	0.000366133	0.311064	0.209662	-0.000158754	5.16279e-05
k__Bacteria;p__Proteobacteria;c__Alphaproteobacteria;o__Sphingomonadales;f__Sphingomonadaceae;g__Sphingopyxis;s__Sphingopyxis_alaskensis;	0.00102702	0.00062214	0.000776691	0.000560842	0.0677549	0.209662	-1.88117e-05	0.000519461
k__Bacteria;p__Bacteroidetes;c__Bacteroidia;o__Bacteroidales;f__Rikenellaceae;g__unidentified_Rikenellaceae;s__Rikenellaceae_bacterium_DTU002;	1.69955e-05	4.00988e-05	5.15069e-05	0.000348955	0.496138	0.257863	-0.000135623	6.66002e-05
k__Bacteria;p__Proteobacteria;c__Gammaproteobacteria;o__Pseudomonadales;f__Moraxellaceae;g__Psychrobacter;s__Psychrobacter_marincola;	9.34754e-05	0.0004364	6.86758e-05	0.00033914	0.784127	0.336409	-0.000155624	0.000205223
k__Bacteria;p__Proteobacteria;c__Gammaproteobacteria;o__unidentified_Gammaproteobacteria;f__Burkholderiaceae;g__Alcaligenes;s__Alcaligenes_faecalis;	9.95452e-05	0.000118553	0.00017496	0.000414852	0.234266	0.209662	-0.000200985	5.0156e-05
k__Bacteria;p__Proteobacteria;c__Alphaproteobacteria;o__unidentified_Alphaproteobacteria;f__unidentified_Alphaproteobacteria;g__unidentified_Alphaproteobacteria;s__Rhodospirillaceae_bacterium_L34;	0	0	5.55947e-05	0.000334056	0.249791	0.209662	-0.000151547	4.03574e-05
k__Bacteria;p__Firmicutes;c__Bacilli;o__Bacillales;f__Bacillaceae;g__Bacillus;s__Bacillus_anthracis;	3.15631e-05	6.99329e-05	7.0311e-05	0.000331011	0.430923	0.237845	-0.000136635	5.91398e-05
k__Bacteria;p__Bacteroidetes;c__Bacteroidia;o__Bacteroidales;f__Tannerellaceae;g__Parabacteroides;s__Parabacteroides_distasonis;	0.00020516	0.000417619	0.000226467	0.000306467	0.802705	0.338703	-0.000191402	0.00014879
k__Bacteria;p__Firmicutes;c__Bacilli;o__Bacillales;f__unidentified_Bacillales;g__Gemella;s__Gemella_haemolysans;	4.61307e-05	6.18364e-05	7.43988e-05	0.000323085	0.553405	0.277003	-0.000123322	6.67861e-05
k__Bacteria;p__Bacteroidetes;c__Bacteroidia;o__Flavobacteriales;f__Flavobacteriaceae;g__Capnocytophaga;s__Capnocytophaga_sputigena;	7.1624e-05	0.000383042	1.30811e-05	6.35462e-05	0.390574	0.228822	-7.83385e-05	0.000195424
k__Bacteria;p__Firmicutes;c__Clostridia;o__Clostridiales;f__Lachnospiraceae;g__Dorea;s__Dorea_formicigenerans;	0.000247649	0.000442765	0.000103831	0.000142793	0.0795122	0.209662	-1.78006e-05	0.000305436
k__Bacteria;p__Proteobacteria;c__Gammaproteobacteria;o__unidentified_Gammaproteobacteria;f__Burkholderiaceae;g__Sutterella;s__Sutturella_timonensis;	0.000125039	0.000414	0.00014471	0.000346245	0.822704	0.343292	-0.000194497	0.000155155
k__Bacteria;p__Bacteroidetes;c__Bacteroidia;o__Bacteroidales;f__Prevotellaceae;g__unidentified_Prevotellaceae;s__Prevotella_melaninogenica;	7.76939e-05	0.000362205	4.66014e-05	0.000252488	0.670373	0.310897	-0.00011463	0.000176814
k__Bacteria;p__Proteobacteria;c__Alphaproteobacteria;o__Rhizobiales;f__Rhizobiaceae;g__unidentified_Rhizobiaceae;s__Agrobacterium_radiobacter;	5.94844e-05	0.000111579	0.00011446	0.000311922	0.262263	0.209662	-0.00015207	4.21196e-05
k__Bacteria;p__Bacteroidetes;c__Ignavibacteria;o__unidentified_Ignavibacteria;f__unidentified_Ignavibacteria;g__unidentified_Ignavibacteria;s__Ignavibacteriales_bacterium_UTCHB1;	1.21397e-06	6.97371e-06	7.11285e-05	0.000313128	0.12476	0.209662	-0.000159885	2.00559e-05
k__Bacteria;p__Firmicutes;c__Bacilli;o__Lactobacillales;f__Leuconostocaceae;g__Weissella;s__Weissella_cibaria;	7.2838e-05	0.000355851	1.55338e-05	4.96175e-05	0.364759	0.220124	-6.95713e-05	0.00018418
k__Bacteria;p__Acidobacteria;c__unidentified_Acidobacteria;o__unidentified_Acidobacteria;f__unidentified_Acidobacteria;g__unidentified_Acidobacteria;s__uncultivated_soil_bacterium_clone_C028;	1.09257e-05	3.50858e-05	4.98717e-05	0.00028592	0.3502	0.215411	-0.000121894	4.40017e-05
k__Bacteria;p__Bacteroidetes;c__Bacteroidia;o__Bacteroidales;f__Bacteroidaceae;g__Bacteroides;s__Bacteroides_stercoris;	3.39911e-05	6.01924e-05	7.93042e-05	0.00028778	0.290238	0.209662	-0.000130368	3.97419e-05
k__Bacteria;p__Proteobacteria;c__Gammaproteobacteria;o__Pseudomonadales;f__Moraxellaceae;g__Acinetobacter;s__Acinetobacter_lwoffii;	0.00019909	0.000361865	0.000166784	0.000205633	0.644266	0.304146	-0.000107603	0.000172215
k__Bacteria;p__Proteobacteria;c__Gammaproteobacteria;o__Pseudomonadales;f__Moraxellaceae;g__Enhydrobacter;s__Moraxella_osloensis;	3.5205e-05	0.000118822	6.54055e-05	0.000276668	0.500636	0.257863	-0.000119171	5.87696e-05
k__Bacteria;p__Proteobacteria;c__Alphaproteobacteria;o__unidentified_Alphaproteobacteria;f__Acetobacteraceae;g__Roseomonas;s__bacterium_EM0302;	0	0	4.98717e-05	0.00028037	0.219122	0.209662	-0.000130403	3.066e-05
k__Bacteria;p__Cyanobacteria;c__unidentified_Cyanobacteria;o__unidentified_Cyanobacteria;f__unidentified_Cyanobacteria;g__unidentified_Cyanobacteria;s__Staurastrum_punctulatum;	0	0	4.25136e-05	0.000269409	0.274829	0.209662	-0.000119897	3.48696e-05
k__Bacteria;p__Proteobacteria;c__Alphaproteobacteria;o__Rhodobacterales;f__Rhodobacteraceae;g__Thalassobius;s__Primorskyibacter_sp_PX7;	7.1624e-05	0.000289881	0.000129994	0.000383077	0.43532	0.238522	-0.000206543	8.98035e-05
k__Bacteria;p__Firmicutes;c__Clostridia;o__Clostridiales;f__Lachnospiraceae;g__unidentified_Lachnospiraceae;s__Coprococcus_eutactus;	0.000174811	0.000436647	4.98717e-05	0.000158677	0.123565	0.209662	-3.56683e-05	0.000285547
k__Bacteria;p__Proteobacteria;c__Gammaproteobacteria;o__Oceanospirillales;f__unidentified_Oceanospirillales;g__Marinobacterium;s__Marinobacterium_georgiense;	1.57816e-05	6.48592e-05	0.000118548	0.000374375	0.0656829	0.209662	-0.00021244	6.90817e-06
k__Bacteria;p__unidentified_Bacteria;c__unidentified_Bacteria;o__Campylobacterales;f__Helicobacteraceae;g__Helicobacter;s__Helicobacter_sp_UNSW17sp;	0.000101973	0.000403365	5.72298e-06	2.58592e-05	0.180523	0.209662	-4.69437e-05	0.000239444
k__Bacteria;p__Firmicutes;c__Clostridia;o__Clostridiales;f__unidentified_Clostridiales;g__unidentified_Clostridiales;s__Clostridium_sp_strain_P2;	1.09257e-05	3.91398e-05	8.74799e-05	0.000294349	0.0782976	0.209662	-0.000162094	8.98594e-06
k__Bacteria;p__Firmicutes;c__Clostridia;o__Clostridiales;f__Lachnospiraceae;g__unidentified_Lachnospiraceae;s__Lachnospiraceae_bacterium_TF01-11;	9.71173e-06	2.65551e-05	4.57839e-05	0.000246138	0.31403	0.209662	-0.000107318	3.51741e-05
k__Bacteria;p__Bacteroidetes;c__Bacteroidia;o__Flavobacteriales;f__Flavobacteriaceae;g__Capnocytophaga;s__Capnocytophaga_sp_oral_clone_DZ074;	0	0	3.5973e-05	0.000240399	0.300129	0.209662	-0.000105024	3.30777e-05
k__Bacteria;p__Bacteroidetes;c__Bacteroidia;o__Bacteroidales;f__Bacteroidaceae;g__Bacteroides;s__Bacteroides_massiliensis;	4.12749e-05	0.000150723	0.000110372	0.000319498	0.193472	0.209662	-0.000174021	3.58271e-05
k__Bacteria;p__Bacteroidetes;c__Bacteroidia;o__Bacteroidales;f__Bacteroidaceae;g__Bacteroides;s__Bacteroides_thetaiotaomicron;	0.000171169	0.000352142	0.000143075	0.0002229	0.685982	0.315391	-0.000110706	0.000166895
k__Bacteria;p__Proteobacteria;c__Gammaproteobacteria;o__unidentified_Gammaproteobacteria;f__unidentified_Gammaproteobacteria;g__unidentified_Gammaproteobacteria;s__Acidobacteria_bacterium_WX25;	0	0	4.82366e-05	0.000232873	0.153574	0.209662	-0.000115126	1.86525e-05
k__Bacteria;p__Actinobacteria;c__unidentified_Actinobacteria;o__Propionibacteriales;f__Propionibacteriaceae;g__Cutibacterium;s__Cutibacterium_acnes;	2.42793e-06	1.39474e-05	7.11285e-05	0.00029076	0.105195	0.209662	-0.000152344	1.49432e-05
k__Bacteria;p__Bacteroidetes;c__Bacteroidia;o__Bacteroidales;f__Tannerellaceae;g__Parabacteroides;s__Parabacteroides_merdae;	0.000185737	0.000364672	7.60339e-05	0.000135173	0.106511	0.209662	-2.46248e-05	0.000244031
k__Bacteria;p__Proteobacteria;c__Gammaproteobacteria;o__Pseudomonadales;f__Moraxellaceae;g__Acinetobacter;s__Acinetobacter_nosocomialis;	0.000167527	0.00028459	0.000172507	0.000273448	0.937323	0.373185	-0.00013091	0.00012095
k__Bacteria;p__Firmicutes;c__Clostridia;o__Clostridiales;f__Ruminococcaceae;g__unidentified_Ruminococcaceae;s__Marseillibacter_massiliensis;	0.000171169	0.000305632	9.64732e-05	0.000175561	0.210456	0.209662	-4.36807e-05	0.000193073
k__Bacteria;p__Proteobacteria;c__Gammaproteobacteria;o__Alteromonadales;f__unidentified_Alteromonadales;g__Marinobacter;s__Marinobacter_hydrocarbonoclasticus;	3.5205e-05	0.000142961	0.000113642	0.000326415	0.142263	0.209662	-0.000183838	2.6964e-05
k__Bacteria;p__Bacteroidetes;c__Bacteroidia;o__Flavobacteriales;f__Flavobacteriaceae;g__Xanthomarina;s__Xanthomarina_gelatinilytica;	1.33536e-05	6.38675e-05	7.68515e-05	0.000269586	0.118831	0.209662	-0.000143806	1.68098e-05
k__Bacteria;p__Proteobacteria;c__Alphaproteobacteria;o__unidentified_Alphaproteobacteria;f__Acetobacteraceae;g__Roseomonas;s__Roseomonas_lacus;	1.21397e-06	6.97371e-06	3.18852e-05	0.000190373	0.265468	0.209662	-8.54017e-05	2.40593e-05
k__Bacteria;p__Cyanobacteria;c__unidentified_Cyanobacteria;o__unidentified_Cyanobacteria;f__unidentified_Cyanobacteria;g__unidentified_Cyanobacteria;s__Bambusa_oldhamii;	2.30654e-05	6.41524e-05	8.33921e-05	0.00022437	0.0806661	0.209662	-0.000128244	7.591e-06
k__Bacteria;p__Proteobacteria;c__Gammaproteobacteria;o__Pseudomonadales;f__Pseudomonadaceae;g__Pseudomonas;s__Pseudomonas_aeruginosa;	0.000104401	0.000121403	0.000189676	0.000231837	0.0330858	0.209662	-0.000163521	-7.02845e-06
k__Bacteria;p__Actinobacteria;c__Coriobacteriia;o__Coriobacteriales;f__Eggerthellaceae;g__Slackia;s__Slackia_isoflavoniconvertens;	0.000101973	0.000281157	1.7169e-05	7.40495e-05	0.099222	0.209662	-1.68491e-05	0.000186458
k__Bacteria;p__Firmicutes;c__Clostridia;o__Clostridiales;f__Lachnospiraceae;g__unidentified_Lachnospiraceae;s__Clostridium_sp_ID5;	4.85587e-06	1.66312e-05	4.08785e-05	0.000186023	0.183984	0.209662	-8.97386e-05	1.76934e-05
k__Bacteria;p__Proteobacteria;c__Alphaproteobacteria;o__Sphingomonadales;f__Sphingomonadaceae;g__Erythrobacter;s__Erythrobacter_citreus;	3.5205e-05	9.32855e-05	8.01218e-05	0.000236014	0.234247	0.209662	-0.000119605	2.97717e-05
k__Bacteria;p__Firmicutes;c__Bacilli;o__Lactobacillales;f__Lactobacillaceae;g__Lactobacillus;s__Lactobacillus_fermentum;	5.94844e-05	0.000239973	3.67906e-05	0.000122889	0.619026	0.295446	-6.86642e-05	0.000114052
k__Bacteria;p__Acidobacteria;c__Acidobacteriia;o__unidentified_Acidobacteriia;f__unidentified_Acidobacteriia;g__unidentified_Acidobacteriia;s__bacterium_Ellin7509;	1.21397e-06	6.97371e-06	4.1696e-05	0.00018156	0.125521	0.209662	-9.26834e-05	1.17193e-05
k__Bacteria;p__Proteobacteria;c__Deltaproteobacteria;o__Desulfovibrionales;f__Desulfovibrionaceae;g__Desulfovibrio;s__bacterium_New_Zealand_D;	6.06983e-06	2.03317e-05	5.06893e-05	0.00021084	0.14757	0.209662	-0.000105554	1.63153e-05
k__Bacteria;p__Firmicutes;c__Bacilli;o__Lactobacillales;f__Lactobacillaceae;g__Lactobacillus;s__Lactobacillus_mucosae;	8.98335e-05	0.000269488	2.61622e-05	0.00012577	0.212055	0.209662	-3.77442e-05	0.000165087
k__Bacteria;p__Proteobacteria;c__Gammaproteobacteria;o__unidentified_Gammaproteobacteria;f__Burkholderiaceae;g__Ralstonia;s__Ralstonia_pickettii;	2.30654e-05	6.79489e-05	9.23853e-05	0.000253394	0.0738991	0.209662	-0.000145556	6.9162e-06
k__Bacteria;p__Actinobacteria;c__Coriobacteriia;o__Coriobacteriales;f__unidentified_Coriobacteriales;g__Phoenicibacter;s__Phoenicibacter_massiliensis;	3.5205e-05	0.000202237	8.17569e-07	5.72298e-06	0.336127	0.210777	-3.73391e-05	0.000106114
k__Bacteria;p__unidentified_Bacteria;c__unidentified_Bacteria;o__Campylobacterales;f__Helicobacteraceae;g__Helicobacter;s__Helicobacter_ganmani;	4.12749e-05	0.0001951	4.1696e-05	0.000113592	0.99112	0.386327	-7.61582e-05	7.53159e-05
k__Bacteria;p__Firmicutes;c__Clostridia;o__Clostridiales;f__Ruminococcaceae;g__Oscillibacter;s__[Clostridium]_leptum;	3.88469e-05	0.000188298	3.35203e-05	0.000108284	0.883802	0.359484	-6.76183e-05	7.82715e-05
k__Bacteria;p__Firmicutes;c__Bacilli;o__Lactobacillales;f__Lactobacillaceae;g__Lactobacillus;s__Lactobacillus_pentosus;	8.49777e-06	3.57721e-05	3.84258e-05	0.000158768	0.208571	0.209662	-7.70632e-05	1.72072e-05
k__Bacteria;p__Proteobacteria;c__Gammaproteobacteria;o__unidentified_Gammaproteobacteria;f__unidentified_Gammaproteobacteria;g__unidentified_Gammaproteobacteria;s__Hypsibius_dujardini;	0	0	2.86149e-05	0.0001558	0.204734	0.209662	-7.3366e-05	1.61362e-05
k__Bacteria;p__Proteobacteria;c__Gammaproteobacteria;o__unidentified_Gammaproteobacteria;f__unidentified_Gammaproteobacteria;g__unidentified_Gammaproteobacteria;s__bacterium_TG149;	1.21397e-06	6.97371e-06	3.02501e-05	0.000151344	0.186233	0.209662	-7.25685e-05	1.44964e-05
k__Bacteria;p__Proteobacteria;c__Gammaproteobacteria;o__unidentified_Gammaproteobacteria;f__Burkholderiaceae;g__Cupriavidus;s__Cupriavidus_pauculus;	4.85587e-05	0.000191801	3.10676e-05	7.04706e-05	0.618877	0.295446	-5.31132e-05	8.80953e-05
k__Bacteria;p__Proteobacteria;c__Gammaproteobacteria;o__unidentified_Gammaproteobacteria;f__Burkholderiaceae;g__Limnobacter;s__Limnobacter_thiooxidans;	0.000447954	0.000264306	0.000448028	0.00031006	0.999075	0.387519	-0.000127287	0.000127138
k__Bacteria;p__Firmicutes;c__Clostridia;o__Clostridiales;f__Ruminococcaceae;g__unidentified_Ruminococcaceae;s__Firmicutes_bacterium_ASF500;	7.2838e-05	0.000109003	8.50272e-05	0.000202402	0.725469	0.328857	-8.10581e-05	5.66797e-05
k__Bacteria;p__Firmicutes;c__Bacilli;o__Lactobacillales;f__Lactobacillaceae;g__Lactobacillus;s__Lactobacillus_sanfranciscensis;	3.88469e-05	0.000183441	3.27028e-06	1.79842e-05	0.274948	0.209662	-2.96463e-05	0.0001008
k__Archaea;p__Euryarchaeota;c__Methanobacteria;o__Methanobacteriales;f__Methanobacteriaceae;g__Methanobrevibacter;s__Methanobrevibacter_smithii;	3.39911e-05	0.000181417	1.63514e-06	8.00877e-06	0.313551	0.209662	-3.20073e-05	9.67192e-05
k__Bacteria;p__Bacteroidetes;c__Bacteroidia;o__Bacteroidales;f__Rikenellaceae;g__Alistipes;s__Alistipes_onderdonkii;	9.46894e-05	0.000225024	5.23244e-05	0.000161946	0.355889	0.217678	-4.88497e-05	0.00013358
k__Bacteria;p__Bacteroidetes;c__Bacteroidia;o__Bacteroidales;f__Bacteroidaceae;g__Bacteroides;s__Bacteroides_coprocola;	4.24888e-05	8.61189e-05	9.81083e-05	0.00020656	0.0973904	0.209662	-0.000121648	1.04086e-05
k__Bacteria;p__Proteobacteria;c__Alphaproteobacteria;o__Caulobacterales;f__Hyphomonadaceae;g__unidentified_Hyphomonadaceae;s__Woodsholea_maritima;	0	0	2.37095e-05	0.000143727	0.253914	0.209662	-6.49926e-05	1.75736e-05
k__Bacteria;p__Proteobacteria;c__Gammaproteobacteria;o__unidentified_Gammaproteobacteria;f__Nitrosomonadaceae;g__Nitrosomonas;s__Nitrosomonas_aestuarii;	5.09866e-05	0.000207746	3.02501e-05	9.99954e-05	0.596628	0.289647	-5.77281e-05	9.92012e-05
k__Bacteria;p__Firmicutes;c__Bacilli;o__Lactobacillales;f__Streptococcaceae;g__Streptococcus;s__Streptococcus_suis;	5.34145e-05	0.000175099	2.69798e-05	6.71283e-05	0.413191	0.233724	-3.82305e-05	9.10999e-05
k__Bacteria;p__Bacteroidetes;c__Bacteroidia;o__Bacteroidales;f__Prevotellaceae;g__unidentified_Prevotellaceae;s__Alloprevotella_sp_feline_oral_taxon_309;	3.03492e-05	0.000167296	1.30811e-05	4.86454e-05	0.56773	0.281819	-4.3473e-05	7.80091e-05
k__Bacteria;p__Proteobacteria;c__Gammaproteobacteria;o__unidentified_Gammaproteobacteria;f__Burkholderiaceae;g__Parasutterella;s__Burkholderiales_bacterium_YL45;	2.06374e-05	7.76559e-05	5.47771e-05	0.0001701	0.223547	0.209662	-8.95725e-05	2.12931e-05
k__Bacteria;p__Proteobacteria;c__Alphaproteobacteria;o__Sphingomonadales;f__Sphingomonadaceae;g__Sphingobium;s__Sphingobium_xenophagum;	0.000109257	0.000174412	9.32029e-05	9.3733e-05	0.630895	0.299204	-5.07991e-05	8.29073e-05
k__Bacteria;p__Actinobacteria;c__unidentified_Actinobacteria;o__Bifidobacteriales;f__Bifidobacteriaceae;g__Bifidobacterium;s__Bifidobacterium_animalis;	4.73447e-05	0.000181233	2.37095e-05	7.26447e-05	0.480914	0.255813	-4.35418e-05	9.08122e-05
k__Bacteria;p__Actinobacteria;c__unidentified_Actinobacteria;o__Corynebacteriales;f__Corynebacteriaceae;g__unidentified_Corynebacteriaceae;s__Corynebacterium_tuberculostearicum;	2.79212e-05	4.30595e-05	7.19461e-05	0.000150557	0.0580509	0.209662	-8.96004e-05	1.55063e-06
k__Bacteria;p__Firmicutes;c__Clostridia;o__Clostridiales;f__Lachnospiraceae;g__Lachnoclostridium;s__[Clostridium]_symbiosum;	7.1624e-05	0.000154429	8.9115e-05	0.000208526	0.664092	0.309104	-9.73562e-05	6.23741e-05
k__Bacteria;p__Firmicutes;c__Clostridia;o__Clostridiales;f__Ruminococcaceae;g__unidentified_Ruminococcaceae;s__Clostridium_sp_MC_40;	6.31263e-05	0.000193434	3.76082e-05	0.00013196	0.511379	0.261179	-5.19259e-05	0.000102962
k__Bacteria;p__Firmicutes;c__Clostridia;o__Clostridiales;f__Lachnospiraceae;g__unidentified_Lachnospiraceae;s__Coprococcus_catus;	0.000101973	0.00017806	3.02501e-05	5.75509e-05	0.0315046	0.209662	6.71936e-06	0.000136727
k__Bacteria;p__Actinobacteria;c__unidentified_Actinobacteria;o__Micrococcales;f__Micrococcaceae;g__Arthrobacter;s__Arthrobacter_agilis;	2.42793e-06	1.39474e-05	1.79865e-05	0.0001202	0.373945	0.222723	-5.0393e-05	1.92758e-05
k__Bacteria;p__Firmicutes;c__Clostridia;o__Clostridiales;f__Lachnospiraceae;g__Oribacterium;s__Oribacterium_sp_CM12;	3.39911e-05	0.000147914	5.72298e-06	1.82852e-05	0.282717	0.209662	-2.44075e-05	8.09436e-05
k__Bacteria;p__Proteobacteria;c__Gammaproteobacteria;o__Pseudomonadales;f__Pseudomonadaceae;g__Pseudomonas;s__Pseudomonas_azotoformans;	1.21397e-05	3.24296e-05	3.02501e-05	0.00012226	0.327938	0.209662	-5.48579e-05	1.86371e-05
k__Bacteria;p__Firmicutes;c__Clostridia;o__Clostridiales;f__Ruminococcaceae;g__unidentified_Ruminococcaceae;s__[Clostridium]_papyrosolvens;	0.000121397	0.000232622	7.60339e-05	0.000147476	0.32519	0.209662	-4.63559e-05	0.000137081
k__Bacteria;p__Chloroflexi;c__Anaerolineae;o__unidentified_Anaerolineae;f__unidentified_Anaerolineae;g__unidentified_Anaerolineae;s__Chloroflexi_bacterium_OLB13;	0	0	2.20744e-05	0.000121307	0.20887	0.209662	-5.69179e-05	1.27691e-05
k__Bacteria;p__Fibrobacteres;c__Fibrobacteria;o__Fibrobacterales;f__Fibrobacteraceae;g__Fibrobacter;s__Fibrobacter_sp_UWCM;	4.85587e-06	1.66312e-05	1.79865e-05	0.000114501	0.432926	0.237937	-4.64801e-05	2.02188e-05
k__Bacteria;p__Firmicutes;c__Clostridia;o__Clostridiales;f__Ruminococcaceae;g__unidentified_Ruminococcaceae;s__Ruminococcus_sp_16442;	2.79212e-05	0.000132672	6.54055e-06	2.2165e-05	0.365663	0.220124	-2.60354e-05	6.87968e-05
k__Bacteria;p__Actinobacteria;c__unidentified_Actinobacteria;o__Micrococcales;f__Bogoriellaceae;g__Georgenia;s__Georgenia_muralis;	0.000207588	0.000195092	0.00011446	0.000128257	0.0194747	0.209662	1.56397e-05	0.000170617
k__Bacteria;p__Proteobacteria;c__Alphaproteobacteria;o__unidentified_Alphaproteobacteria;f__Acetobacteraceae;g__Asaia;s__Asaia_bogorensis;	0	0	2.37095e-05	0.0001118	0.144215	0.209662	-5.58222e-05	8.40314e-06
k__Bacteria;p__Firmicutes;c__Negativicutes;o__Selenomonadales;f__Veillonellaceae;g__Veillonella;s__Veillonella_atypica;	5.34145e-05	9.58885e-05	6.05001e-05	0.000151695	0.796277	0.338522	-6.15246e-05	4.73534e-05
k__Bacteria;p__Deferribacteres;c__unidentified_Deferribacteres;o__Deferribacterales;f__Deferribacteraceae;g__Mucispirillum;s__Mucispirillum_schaedleri;	1.09257e-05	4.28117e-05	3.27028e-05	0.000117275	0.239291	0.209662	-5.83967e-05	1.48425e-05
k__Bacteria;p__Proteobacteria;c__Gammaproteobacteria;o__unidentified_Gammaproteobacteria;f__Hydrogenophilaceae;g__Thiobacillus;s__Thiobacillus_thioparus;	0	0	2.53446e-05	0.000119539	0.144311	0.209662	-5.96804e-05	8.99108e-06
k__Bacteria;p__Acidobacteria;c__unidentified_Acidobacteria;o__unidentified_Acidobacteria;f__unidentified_Acidobacteria;g__unidentified_Acidobacteria;s__Acidobacteria_bacterium_Mor1;	0	0	3.51555e-05	0.000128942	0.0623136	0.209662	-7.21919e-05	1.88096e-06
k__Bacteria;p__Firmicutes;c__Erysipelotrichia;o__Erysipelotrichales;f__Erysipelotrichaceae;g__Ileibacterium;s__Ileibacterium_valens;	3.5205e-05	0.00012297	8.17569e-06	2.16038e-05	0.220093	0.209662	-1.69558e-05	7.10145e-05
k__Bacteria;p__Firmicutes;c__Bacilli;o__Bacillales;f__Bacillaceae;g__Bacillus;s__Bacillus_circulans;	1.33536e-05	2.58592e-05	3.18852e-05	9.60555e-05	0.204537	0.209662	-4.7441e-05	1.03779e-05
k__Bacteria;p__Bacteroidetes;c__Bacteroidia;o__Bacteroidales;f__Rikenellaceae;g__Alistipes;s__Alistipes_shahii;	5.82704e-05	0.000121878	6.4588e-05	0.000125041	0.820477	0.342997	-6.16327e-05	4.89976e-05
k__Bacteria;p__Proteobacteria;c__Alphaproteobacteria;o__Rhodobacterales;f__Rhodobacteraceae;g__Sulfitobacter;s__Sulfitobacter_sp;	3.7633e-05	0.000124261	2.37095e-05	7.62379e-05	0.568021	0.281819	-3.47649e-05	6.26118e-05
k__Bacteria;p__Proteobacteria;c__Gammaproteobacteria;o__unidentified_Gammaproteobacteria;f__unidentified_Gammaproteobacteria;g__unidentified_Gammaproteobacteria;s__gamma_proteobacterium_enrichment_culture_clone_DT-1134;	3.15631e-05	0.000129718	3.5973e-05	0.000102216	0.870311	0.355277	-5.82455e-05	4.94256e-05
k__Bacteria;p__Proteobacteria;c__Gammaproteobacteria;o__Alteromonadales;f__unidentified_Alteromonadales;g__Marinobacter;s__Marinobacter_algicola;	2.54933e-05	0.000115856	3.27028e-05	0.000107766	0.777196	0.336409	-5.78762e-05	4.34573e-05
k__Bacteria;p__Firmicutes;c__Bacilli;o__Bacillales;f__Bacillaceae;g__Bacillus;s__Bacillus_borbori;	0	0	1.30811e-05	9.15678e-05	0.322325	0.209662	-3.93824e-05	1.32202e-05
k__Bacteria;p__Firmicutes;c__Clostridia;o__Clostridiales;f__Lachnospiraceae;g__unidentified_Lachnospiraceae;s__Clostridiales_bacterium_CIEAF_020;	3.6419e-05	7.31616e-05	4.66014e-05	0.000117466	0.630176	0.299204	-5.21095e-05	3.17445e-05
k__Bacteria;p__Nitrospirae;c__Nitrospira;o__Nitrospirales;f__Nitrospiraceae;g__unidentified_Nitrospiraceae;s__Nitrospira_sp;	2.30654e-05	0.000105055	2.45271e-06	1.7169e-05	0.27197	0.209662	-1.69205e-05	5.81458e-05
k__Bacteria;p__Firmicutes;c__Clostridia;o__Clostridiales;f__Ruminococcaceae;g__unidentified_Ruminococcaceae;s__rumen_bacterium_NK4A214;	6.91961e-05	0.000172678	3.76082e-05	8.89827e-05	0.338459	0.211649	-3.42069e-05	9.73827e-05
k__Bacteria;p__Firmicutes;c__Bacilli;o__Lactobacillales;f__Streptococcaceae;g__Lactococcus;s__Lactococcus_lactis;	5.34145e-05	0.000131603	4.25136e-05	9.65515e-05	0.685124	0.315391	-4.26974e-05	6.44993e-05
k__Bacteria;p__Proteobacteria;c__Gammaproteobacteria;o__Enterobacteriales;f__Enterobacteriaceae;g__Buchnera;s__Buchnera_aphidicola;	2.54933e-05	0.000111443	8.17569e-07	5.72298e-06	0.212917	0.209662	-1.48698e-05	6.42213e-05
k__Bacteria;p__Bacteroidetes;c__Bacteroidia;o__Bacteroidales;f__Tannerellaceae;g__Parabacteroides;s__Parabacteroides_goldsteinii;	1.21397e-05	3.24296e-05	4.82366e-05	0.00013997	0.0878837	0.209662	-7.77283e-05	5.53444e-06
k__Bacteria;p__Proteobacteria;c__Gammaproteobacteria;o__Pseudomonadales;f__Pseudomonadaceae;g__Pseudomonas;s__Pseudomonas_caeni;	1.09257e-05	2.88061e-05	1.47162e-05	8.16487e-05	0.766245	0.336409	-2.91536e-05	2.15725e-05
k__Bacteria;p__Firmicutes;c__Bacilli;o__Bacillales;f__Bacillaceae;g__Bacillus;s__Bacillus_thermolactis;	2.91352e-05	9.97874e-05	2.53446e-05	6.26486e-05	0.846993	0.347644	-3.54792e-05	4.30603e-05
k__Bacteria;p__Bacteroidetes;c__Bacteroidia;o__Bacteroidales;f__Prevotellaceae;g__Prevotella;s__Prevotella_bivia;	0	0	1.30811e-05	8.02834e-05	0.259714	0.209662	-3.61412e-05	9.97899e-06
k__Bacteria;p__Firmicutes;c__Bacilli;o__Bacillales;f__Paenibacillaceae;g__Paenibacillus;s__Paenibacillus_sp_FSL_R5-0345;	4.97726e-05	0.000133255	4.08785e-05	8.97615e-05	0.738567	0.332054	-4.43083e-05	6.20966e-05
k__Bacteria;p__Actinobacteria;c__Coriobacteriia;o__Coriobacteriales;f__Atopobiaceae;g__Olsenella;s__Eubacterium_sp_cL-10-1-3;	3.39911e-05	0.000108387	2.45271e-06	1.26899e-05	0.105724	0.209662	-7.04363e-06	7.01203e-05
k__Bacteria;p__Proteobacteria;c__Gammaproteobacteria;o__Pseudomonadales;f__Moraxellaceae;g__Psychrobacter;s__Psychrobacter_fulvigenes;	2.54933e-05	9.33181e-05	1.79865e-05	6.06789e-05	0.685234	0.315391	-2.94743e-05	4.44878e-05
k__Bacteria;p__Cyanobacteria;c__unidentified_Cyanobacteria;o__Synechococcales;f__unidentified_Synechococcales;g__unidentified_Synechococcales;s__Synechococcus_sp_WH_5701;	0	0	1.55338e-05	7.5753e-05	0.157655	0.209662	-3.72926e-05	6.22499e-06
k__Bacteria;p__Bacteroidetes;c__Bacteroidia;o__Flavobacteriales;f__Flavobacteriaceae;g__Flavobacterium;s__Flavobacterium_sp_M1_I3;	1.57816e-05	9.06582e-05	1.63514e-06	1.1446e-05	0.379115	0.22404	-1.8145e-05	4.64378e-05
k__Bacteria;p__Proteobacteria;c__Alphaproteobacteria;o__unidentified_Alphaproteobacteria;f__unidentified_Alphaproteobacteria;g__unidentified_Alphaproteobacteria;s__Alphaproteobacteria_bacterium;	0	0	1.06284e-05	6.87949e-05	0.284897	0.209662	-3.03886e-05	9.13181e-06
k__Bacteria;p__Proteobacteria;c__Gammaproteobacteria;o__unidentified_Gammaproteobacteria;f__Burkholderiaceae;g__Parasutterella;s__Parasutterella_secunda;	1.94235e-05	8.56411e-05	1.47162e-05	7.0199e-05	0.794237	0.338292	-3.12402e-05	4.06546e-05
k__Bacteria;p__Deinococcus-Thermus;c__Deinococci;o__Deinococcales;f__Deinococcaceae;g__Deinococcus;s__Deinococcus_caeni;	1.69955e-05	8.38115e-05	1.63514e-05	5.29441e-05	0.968892	0.383051	-3.23781e-05	3.36664e-05
k__Bacteria;p__Firmicutes;c__Bacilli;o__Lactobacillales;f__Enterococcaceae;g__Enterococcus;s__Enterococcus_cecorum;	1.57816e-05	5.48002e-05	1.79865e-05	7.27104e-05	0.876159	0.357019	-3.02769e-05	2.58669e-05
k__Bacteria;p__Actinobacteria;c__unidentified_Actinobacteria;o__Corynebacteriales;f__Nocardiaceae;g__Rhodococcus;s__Rhodococcus_fascians;	1.09257e-05	4.39675e-05	3.92433e-05	0.00011077	0.111851	0.209662	-6.33983e-05	6.76309e-06
k__Bacteria;p__Actinobacteria;c__unidentified_Actinobacteria;o__Actinomycetales;f__Actinomycetaceae;g__Actinomyces;s__Actinomyces_odontolyticus;	2.30654e-05	4.13306e-05	2.61622e-05	7.73838e-05	0.814998	0.341339	-2.93632e-05	2.31695e-05
k__Bacteria;p__Proteobacteria;c__Gammaproteobacteria;o__Enterobacteriales;f__Enterobacteriaceae;g__Pantoea;s__Candidatus_Pantoea_carbekii;	1.21397e-06	6.97371e-06	1.1446e-05	6.8904e-05	0.30725	0.209662	-3.01583e-05	9.69433e-06
k__Bacteria;p__Firmicutes;c__Clostridia;o__Clostridiales;f__Lachnospiraceae;g__unidentified_Lachnospiraceae;s__Lachnospiraceae_bacterium_A4;	2.42793e-06	9.70699e-06	2.04392e-05	8.14144e-05	0.131696	0.209662	-4.16172e-05	5.59459e-06
k__Bacteria;p__Proteobacteria;c__Gammaproteobacteria;o__Alteromonadales;f__Colwelliaceae;g__Colwellia;s__Colwellia_psychrerythraea;	2.06374e-05	7.36791e-05	3.35203e-05	9.3361e-05	0.488354	0.257268	-4.97217e-05	2.39559e-05
k__Bacteria;p__Firmicutes;c__Bacilli;o__Bacillales;f__Bacillaceae;g__Bacillus;s__Bacillus_coagulans;	2.67073e-05	8.11583e-05	1.55338e-05	4.68446e-05	0.478343	0.25528	-2.02859e-05	4.26328e-05
k__Bacteria;p__Proteobacteria;c__Alphaproteobacteria;o__Sphingomonadales;f__Sphingomonadaceae;g__Sphingomonas;s__Sphingomonas_aerolata;	7.2838e-06	3.53447e-05	2.20744e-05	8.30162e-05	0.272081	0.209662	-4.1439e-05	1.18578e-05
k__Bacteria;p__Proteobacteria;c__Gammaproteobacteria;o__Xanthomonadales;f__Xanthomonadaceae;g__Lysobacter;s__Lysobacter_soli;	0	0	1.47162e-05	6.87553e-05	0.140612	0.209662	-3.44651e-05	5.03257e-06
k__Bacteria;p__Proteobacteria;c__Alphaproteobacteria;o__unidentified_Alphaproteobacteria;f__unidentified_Alphaproteobacteria;g__unidentified_Alphaproteobacteria;s__Acetobacteraceae_bacterium_WX59;	2.42793e-06	1.39474e-05	1.63514e-05	6.53774e-05	0.154807	0.209662	-3.32679e-05	5.42102e-06
k__Bacteria;p__Actinobacteria;c__unidentified_Actinobacteria;o__Corynebacteriales;f__Corynebacteriaceae;g__unidentified_Corynebacteriaceae;s__Corynebacterium_sp_Cip10;	1.21397e-06	6.97371e-06	2.28919e-05	7.03446e-05	0.0371824	0.209662	-4.20154e-05	-1.34059e-06
k__Bacteria;p__Proteobacteria;c__Gammaproteobacteria;o__unidentified_Gammaproteobacteria;f__Burkholderiaceae;g__Massilia;s__Massilia_timonae;	1.21397e-06	6.97371e-06	1.06284e-05	6.32232e-05	0.306572	0.209662	-2.77212e-05	8.89229e-06
k__Bacteria;p__Proteobacteria;c__Gammaproteobacteria;o__unidentified_Gammaproteobacteria;f__Rhodocyclaceae;g__Azoarcus;s__Azoarcus_sp_KH32C;	0	0	1.1446e-05	6.38675e-05	0.215735	0.209662	-2.97909e-05	6.89892e-06
k__Bacteria;p__Firmicutes;c__Clostridia;o__Clostridiales;f__unidentified_Clostridiales;g__Fonticella;s__Fonticella_tunisiensis;	1.82095e-05	7.76363e-05	8.17569e-06	3.3696e-05	0.488333	0.257268	-1.89569e-05	3.90245e-05
k__Bacteria;p__Firmicutes;c__Clostridia;o__Clostridiales;f__Ruminococcaceae;g__unidentified_Ruminococcaceae;s__Colidextribacter_massiliensis;	3.15631e-05	8.12145e-05	1.1446e-05	4.90644e-05	0.208525	0.209662	-1.16146e-05	5.1849e-05
k__Bacteria;p__Proteobacteria;c__Alphaproteobacteria;o__unidentified_Alphaproteobacteria;f__Acetobacteraceae;g__unidentified_Acetobacteraceae;s__Acetobacteraceae_bacterium_PN-29;	0	0	8.17569e-06	5.72298e-05	0.322325	0.209662	-2.4614e-05	8.26264e-06
k__Bacteria;p__Firmicutes;c__Negativicutes;o__Selenomonadales;f__Veillonellaceae;g__Megasphaera;s__Veillonellaceae_bacterium_KA00182;	1.21397e-06	6.97371e-06	1.55338e-05	6.10936e-05	0.110448	0.209662	-3.202e-05	3.38027e-06
k__Bacteria;p__Bacteroidetes;c__Bacteroidia;o__Bacteroidales;f__Prevotellaceae;g__Prevotella;s__Prevotella_nigrescens;	0	0	8.17569e-06	5.72298e-05	0.322325	0.209662	-2.4614e-05	8.26264e-06
k__Bacteria;p__Actinobacteria;c__unidentified_Actinobacteria;o__Micrococcales;f__Micrococcaceae;g__Renibacterium;s__Arthrobacter_sp_IHBB_11108;	2.54933e-05	7.34726e-05	6.54055e-06	1.70493e-05	0.154563	0.209662	-7.49718e-06	4.54027e-05
k__Bacteria;p__Bacteroidetes;c__Bacteroidia;o__Bacteroidales;f__Prevotellaceae;g__unidentified_Prevotellaceae;s__Massiliprevotella_massiliensis;	2.42793e-05	7.62338e-05	1.63514e-06	8.00877e-06	0.0986838	0.209662	-4.47182e-06	4.97602e-05
k__Bacteria;p__Proteobacteria;c__Gammaproteobacteria;o__unidentified_Gammaproteobacteria;f__Burkholderiaceae;g__Comamonas;s__Comamonas_testosteroni;	4.00609e-05	9.86385e-05	4.1696e-05	6.8397e-05	0.934353	0.372659	-4.12714e-05	3.80011e-05
k__Bacteria;p__Firmicutes;c__Bacilli;o__Bacillales;f__Bacillaceae;g__Bacillus;s__[Bacillus]_thermocloacae;	1.57816e-05	7.07754e-05	2.04392e-05	4.48808e-05	0.738783	0.332054	-3.25645e-05	2.32492e-05
k__Bacteria;p__Proteobacteria;c__Alphaproteobacteria;o__unidentified_Alphaproteobacteria;f__unidentified_Alphaproteobacteria;g__unidentified_Alphaproteobacteria;s__bacterium_enrichment_culture_clone_DSR_6;	1.21397e-06	6.97371e-06	8.17569e-06	5.72298e-05	0.403634	0.231999	-2.35623e-05	9.63883e-06
k__Bacteria;p__Firmicutes;c__Clostridia;o__Clostridiales;f__Lachnospiraceae;g__unidentified_Lachnospiraceae;s__bacterium_ic1296;	2.42793e-06	9.70699e-06	1.22635e-05	5.96468e-05	0.262758	0.209662	-2.72693e-05	7.59812e-06
k__Bacteria;p__Proteobacteria;c__Alphaproteobacteria;o__Rhodospirillales;f__unidentified_Rhodospirillales;g__unidentified_Rhodospirillales;s__alpha_proteobacterium_LM-1;	2.42793e-05	7.62338e-05	8.17569e-06	2.45044e-05	0.248259	0.209662	-1.17181e-05	4.39253e-05
k__Bacteria;p__Spirochaetes;c__Spirochaetia;o__Spirochaetales;f__Spirochaetaceae;g__unidentified_Spirochaetaceae;s__Treponema_medium;	1.33536e-05	6.98677e-05	1.63514e-06	8.00877e-06	0.344493	0.213647	-1.31479e-05	3.65849e-05
k__Bacteria;p__Bacteroidetes;c__Bacteroidia;o__Bacteroidales;f__Prevotellaceae;g__Alloprevotella;s__Prevotellamassilia_timonensis;	3.88469e-05	0.000109476	6.54055e-06	3.20351e-05	0.108048	0.209662	-7.45322e-06	7.2066e-05
k__Bacteria;p__Firmicutes;c__Bacilli;o__Bacillales;f__Bacillaceae;g__Aeribacillus;s__Aeribacillus_pallidus;	2.30654e-05	7.62936e-05	1.47162e-05	5.2165e-05	0.585877	0.28504	-2.22114e-05	3.89097e-05
k__Bacteria;p__Proteobacteria;c__Gammaproteobacteria;o__unidentified_Gammaproteobacteria;f__Burkholderiaceae;g__Cupriavidus;s__Cupriavidus_basilensis;	3.6419e-06	2.09211e-05	1.30811e-05	5.50915e-05	0.280335	0.209662	-2.67524e-05	7.87401e-06
k__Bacteria;p__Firmicutes;c__Erysipelotrichia;o__Erysipelotrichales;f__Erysipelotrichaceae;g__Dubosiella;s__Dubosiella_newyorkensis;	1.21397e-06	6.97371e-06	8.99326e-06	5.18896e-05	0.305297	0.209662	-2.28626e-05	7.30399e-06
k__Bacteria;p__unidentified_Bacteria;c__unidentified_Bacteria;o__Campylobacterales;f__Campylobacteraceae;g__Campylobacter;s__Campylobacter_concisus;	1.21397e-05	6.29326e-05	1.63514e-06	8.00877e-06	0.347244	0.214176	-1.1913e-05	3.2922e-05
k__Bacteria;p__Bacteroidetes;c__Bacteroidia;o__Bacteroidales;f__Prevotellaceae;g__unidentified_Prevotellaceae;s__Prevotella_stercorea;	1.45676e-05	6.39864e-05	8.17569e-06	5.17052e-05	0.634247	0.300163	-2.03541e-05	3.31379e-05
k__Bacteria;p__unidentified_Bacteria;c__unidentified_Bacteria;o__Campylobacterales;f__unidentified_Campylobacterales;g__Arcobacter;s__Arcobacter_sp_CpA_b6;	1.45676e-05	6.55352e-05	7.35812e-06	2.67158e-05	0.552413	0.277003	-1.71182e-05	3.15371e-05
k__Bacteria;p__Proteobacteria;c__Gammaproteobacteria;o__Enterobacteriales;f__Enterobacteriaceae;g__Proteus;s__Proteus_mirabilis;	9.71173e-06	2.45941e-05	3.27028e-05	7.39019e-05	0.0478758	0.209662	-4.57603e-05	-2.21792e-07
k__Bacteria;p__Actinobacteria;c__Acidimicrobiia;o__unidentified_Acidimicrobiia;f__unidentified_Acidimicrobiia;g__unidentified_Acidimicrobiia;s__Hevea_brasiliensis_phytoplasma;	0	0	8.99326e-06	5.18896e-05	0.230987	0.209662	-2.38977e-05	5.91118e-06
k__Bacteria;p__Bacteroidetes;c__Bacteroidia;o__Bacteroidales;f__Bacteroidaceae;g__Bacteroides;s__Bacteroides_nordii;	1.94235e-05	7.43567e-05	8.99326e-06	3.29797e-05	0.453303	0.245398	-1.73972e-05	3.82576e-05
k__Bacteria;p__Bacteroidetes;c__Bacteroidia;o__Bacteroidales;f__Prevotellaceae;g__unidentified_Prevotellaceae;s__Prevotella_genomosp_P6;	0	0	7.35812e-06	5.15069e-05	0.322325	0.209662	-2.21526e-05	7.43637e-06
k__Bacteria;p__Proteobacteria;c__Gammaproteobacteria;o__unidentified_Gammaproteobacteria;f__Burkholderiaceae;g__unidentified_Burkholderiaceae;s__Burkholderia_sp_symbiont_of_Dicranocephalus_albipes;	1.09257e-05	3.20999e-05	1.79865e-05	6.231e-05	0.503744	0.257863	-2.79948e-05	1.38732e-05
k__Bacteria;p__Acidobacteria;c__unidentified_Acidobacteria;o__unidentified_Acidobacteria;f__unidentified_Acidobacteria;g__unidentified_Acidobacteria;s__Acidobacteria_bacterium_CB_286306;	4.85587e-06	1.66312e-05	1.63514e-05	6.22333e-05	0.223882	0.209662	-3.02133e-05	7.22228e-06
k__Bacteria;p__Actinobacteria;c__unidentified_Actinobacteria;o__Corynebacteriales;f__Corynebacteriaceae;g__unidentified_Corynebacteriaceae;s__Corynebacterium_glutamicum;	3.5205e-05	8.30464e-05	1.06284e-05	2.68432e-05	0.108918	0.209662	-5.74094e-06	5.48942e-05
k__Bacteria;p__Actinobacteria;c__Rubrobacteria;o__Rubrobacterales;f__unidentified_Rubrobacterales;g__Rubrobacter;s__Rubrobacter_naiadicus;	0	0	8.17569e-06	5.17052e-05	0.273875	0.209662	-2.30272e-05	6.67577e-06
k__Bacteria;p__Firmicutes;c__Clostridia;o__Clostridiales;f__Ruminococcaceae;g__unidentified_Ruminococcaceae;s__Ruminococcus_flavefaciens;	1.69955e-05	3.61525e-05	1.79865e-05	5.48929e-05	0.921736	0.370244	-2.10009e-05	1.90189e-05
k__Bacteria;p__Bacteroidetes;c__Bacteroidia;o__Sphingobacteriales;f__Sphingobacteriaceae;g__unidentified_Sphingobacteriaceae;s__Sphingobacterium_jejuense;	9.71173e-06	5.57897e-05	0	0	0.324813	0.209662	-1.00704e-05	2.94939e-05
k__Bacteria;p__Acidobacteria;c__unidentified_Acidobacteria;o__unidentified_Acidobacteria;f__unidentified_Acidobacteria;g__unidentified_Acidobacteria;s__Acidobacteria_bacterium_SCN_69-37;	4.85587e-06	1.9414e-05	9.81083e-06	4.73517e-05	0.514489	0.262174	-2.0042e-05	1.01321e-05
k__Bacteria;p__Bacteroidetes;c__Ignavibacteria;o__unidentified_Ignavibacteria;f__unidentified_Ignavibacteria;g__unidentified_Ignavibacteria;s__Candidatus_Kapabacteria_sp_59-99;	1.21397e-06	6.97371e-06	7.35812e-06	4.60217e-05	0.3624	0.219852	-1.95647e-05	7.27636e-06
k__Bacteria;p__Proteobacteria;c__Gammaproteobacteria;o__Alteromonadales;f__Pseudoalteromonadaceae;g__Pseudoalteromonas;s__Pseudoalteromonas_shioyasakiensis;	1.21397e-05	3.39409e-05	2.28919e-05	5.95323e-05	0.302325	0.209662	-3.13678e-05	9.86322e-06
k__Bacteria;p__Acidobacteria;c__Acidobacteriia;o__Solibacterales;f__unidentified_Solibacterales;g__Bryobacter;s__Bryobacter_aggregatus;	0	0	8.17569e-06	4.6961e-05	0.228926	0.209662	-2.16645e-05	5.31309e-06
k__Bacteria;p__Acidobacteria;c__unidentified_Acidobacteria;o__unidentified_Acidobacteria;f__unidentified_Acidobacteria;g__unidentified_Acidobacteria;s__uncultivated_soil_bacterium_clone_S111;	0	0	7.35812e-06	4.60217e-05	0.26863	0.209662	-2.05771e-05	5.86086e-06
k__Bacteria;p__Firmicutes;c__Negativicutes;o__Selenomonadales;f__Veillonellaceae;g__Dialister;s__Dialister_pneumosintes;	1.57816e-05	5.91995e-05	8.17569e-06	4.62436e-05	0.536839	0.269908	-1.69039e-05	3.21156e-05
k__Archaea;p__unidentified_Archaea;c__unidentified_Archaea;o__unidentified_Archaea;f__unidentified_Archaea;g__unidentified_Archaea;s__Candidatus_Amesbacteria_bacterium_GW2011_GWC1_47_15;	0	0	6.54055e-06	4.57839e-05	0.322325	0.209662	-1.96912e-05	6.61011e-06
k__Bacteria;p__Acidobacteria;c__unidentified_Acidobacteria;o__unidentified_Acidobacteria;f__unidentified_Acidobacteria;g__unidentified_Acidobacteria;s__Acidobacteria_bacterium_CB_286339;	1.21397e-06	6.97371e-06	9.81083e-06	4.80526e-05	0.223157	0.209662	-2.25923e-05	5.39852e-06
k__Bacteria;p__Proteobacteria;c__Alphaproteobacteria;o__Rhizobiales;f__unidentified_Rhizobiales;g__unidentified_Rhizobiales;s__alpha_proteobacterium_LS7-MT;	9.71173e-06	5.57897e-05	9.81083e-06	3.00797e-05	0.992596	0.386327	-2.14938e-05	2.12956e-05
k__Bacteria;p__Actinobacteria;c__Coriobacteriia;o__Coriobacteriales;f__Atopobiaceae;g__Atopobium;s__Atopobium_vaginae;	8.49777e-06	2.18451e-05	1.96217e-05	5.67269e-05	0.218351	0.209662	-2.89934e-05	6.74565e-06
k__Bacteria;p__Fusobacteria;c__Fusobacteriia;o__Fusobacteriales;f__Leptotrichiaceae;g__Sneathia;s__Sneathia_amnii;	0	0	6.54055e-06	4.57839e-05	0.322325	0.209662	-1.96912e-05	6.61011e-06
k__Bacteria;p__Proteobacteria;c__Gammaproteobacteria;o__unidentified_Gammaproteobacteria;f__unidentified_Gammaproteobacteria;g__unidentified_Gammaproteobacteria;s__gamma_proteobacterium_SCGC_AAA076-P13;	1.21397e-05	5.61968e-05	1.1446e-05	4.47894e-05	0.952881	0.378046	-2.27038e-05	2.40912e-05
k__Bacteria;p__Bacteroidetes;c__Bacteroidia;o__Bacteroidales;f__Prevotellaceae;g__unidentified_Prevotellaceae;s__Prevotella_sp_Marseille-P2931;	1.82095e-05	6.87273e-05	4.08785e-06	2.04351e-05	0.259099	0.209662	-1.0858e-05	3.91013e-05
k__Bacteria;p__Proteobacteria;c__Gammaproteobacteria;o__unidentified_Gammaproteobacteria;f__Burkholderiaceae;g__Sutterella;s__Sutterella_wadsworthensis;	3.15631e-05	8.05946e-05	8.17569e-06	2.30996e-05	0.113484	0.209662	-5.85503e-06	5.26299e-05
k__Bacteria;p__Proteobacteria;c__Gammaproteobacteria;o__unidentified_Gammaproteobacteria;f__Burkholderiaceae;g__Comamonas;s__Comamonas_kerstersii;	1.09257e-05	4.28117e-05	1.47162e-05	5.15201e-05	0.718432	0.32698	-2.46501e-05	1.7069e-05
k__Bacteria;p__Proteobacteria;c__Gammaproteobacteria;o__Enterobacteriales;f__Enterobacteriaceae;g__Rahnella;s__Rahnella_aquatilis;	0	0	8.99326e-06	4.64497e-05	0.181669	0.209662	-2.23352e-05	4.34865e-06
k__Bacteria;p__Bacteroidetes;c__Bacteroidia;o__Bacteroidales;f__Rikenellaceae;g__unidentified_Rikenellaceae;s__Bacteroidales_bacterium_RM71;	8.49777e-06	4.88159e-05	1.63514e-06	1.1446e-05	0.433198	0.237937	-1.07165e-05	2.44418e-05
k__Bacteria;p__Acidobacteria;c__unidentified_Acidobacteria;o__unidentified_Acidobacteria;f__unidentified_Acidobacteria;g__unidentified_Acidobacteria;s__bacterium_enrichment_culture_clone_Anammox_2;	4.85587e-06	2.18451e-05	1.63514e-05	5.71941e-05	0.206559	0.209662	-2.9487e-05	6.49596e-06
k__Bacteria;p__Proteobacteria;c__Gammaproteobacteria;o__unidentified_Gammaproteobacteria;f__Nitrosomonadaceae;g__unidentified_Nitrosomonadaceae;s__bacterium;	0	0	5.72298e-06	4.00609e-05	0.322325	0.209662	-1.72298e-05	5.78385e-06
k__Bacteria;p__Cyanobacteria;c__unidentified_Cyanobacteria;o__unidentified_Cyanobacteria;f__unidentified_Cyanobacteria;g__unidentified_Cyanobacteria;s__Oryza_longistaminata;	9.71173e-06	3.17189e-05	1.96217e-05	6.12609e-05	0.341267	0.212229	-3.05202e-05	1.07004e-05
k__Bacteria;p__Firmicutes;c__Clostridia;o__Clostridiales;f__Lachnospiraceae;g__Roseburia;s__Lachnospiraceae_bacterium_DW52;	1.21397e-06	6.97371e-06	1.1446e-05	4.55298e-05	0.12815	0.209662	-2.35134e-05	3.04939e-06
k__Bacteria;p__Bacteroidetes;c__Ignavibacteria;o__unidentified_Ignavibacteria;f__unidentified_Ignavibacteria;g__unidentified_Ignavibacteria;s__denitrifying_bacterium_enrichment_culture_clone_NOA_1_E9;	8.49777e-06	4.88159e-05	8.17569e-07	5.72298e-06	0.374913	0.222723	-9.69671e-06	2.50571e-05
k__Bacteria;p__Firmicutes;c__Bacilli;o__Bacillales;f__Planococcaceae;g__Solibacillus;s__Solibacillus_silvestris;	2.42793e-06	1.39474e-05	9.81083e-06	4.87435e-05	0.320843	0.209662	-2.21389e-05	7.37305e-06
k__Bacteria;p__Proteobacteria;c__Gammaproteobacteria;o__Aeromonadales;f__Aeromonadaceae;g__Aeromonas;s__Aeromonas_veronii;	2.06374e-05	5.67619e-05	1.30811e-05	3.10178e-05	0.488907	0.257268	-1.42551e-05	2.93678e-05
k__Bacteria;p__Proteobacteria;c__Gammaproteobacteria;o__unidentified_Gammaproteobacteria;f__Rhodocyclaceae;g__Niveibacterium;s__beta_proteobacterium_IMCC1729;	0	0	7.35812e-06	4.06191e-05	0.210898	0.209662	-1.90253e-05	4.30904e-06
k__Bacteria;p__Proteobacteria;c__Gammaproteobacteria;o__unidentified_Gammaproteobacteria;f__Coxiellaceae;g__Coxiella;s__Coxiellaceae_bacterium_RFE02;	1.82095e-05	5.30815e-05	2.45271e-06	9.70379e-06	0.101036	0.209662	-3.24353e-06	3.47571e-05
k__Bacteria;p__Proteobacteria;c__Gammaproteobacteria;o__Salinisphaerales;f__Salinisphaeraceae;g__Salinisphaera;s__Salinisphaera_dokdonensis;	1.57816e-05	6.32938e-05	3.27028e-06	1.60175e-05	0.27385	0.209662	-1.0339e-05	3.53616e-05
k__Bacteria;p__Firmicutes;c__Erysipelotrichia;o__Erysipelotrichales;f__Erysipelotrichaceae;g__unidentified_Erysipelotrichaceae;s__[Clostridium]_innocuum;	4.24888e-05	6.00407e-05	4.08785e-05	7.99086e-05	0.917397	0.369215	-2.9197e-05	3.24178e-05
k__Bacteria;p__Firmicutes;c__Clostridia;o__Clostridiales;f__Lachnospiraceae;g__Anaerostipes;s__Anaerostipes_caccae;	3.6419e-06	1.53975e-05	1.7169e-05	4.7682e-05	0.0693991	0.209662	-2.81607e-05	1.10658e-06
k__Bacteria;p__Firmicutes;c__Clostridia;o__Clostridiales;f__Lachnospiraceae;g__unidentified_Lachnospiraceae;s__Lachnospiraceae_bacterium_A2;	2.42793e-06	1.39474e-05	1.30811e-05	4.72507e-05	0.142783	0.209662	-2.50036e-05	3.69728e-06
k__Bacteria;p__Proteobacteria;c__Alphaproteobacteria;o__Rhizobiales;f__unidentified_Rhizobiales;g__unidentified_Rhizobiales;s__bacterium_Eza8;	0	0	5.72298e-06	4.00609e-05	0.322325	0.209662	-1.72298e-05	5.78385e-06
k__Bacteria;p__Proteobacteria;c__Alphaproteobacteria;o__Rhizobiales;f__unidentified_Rhizobiales;g__unidentified_Rhizobiales;s__alpha_proteobacterium_A0839;	0	0	7.35812e-06	4.1434e-05	0.219867	0.209662	-1.92594e-05	4.54312e-06
k__Bacteria;p__Proteobacteria;c__Gammaproteobacteria;o__unidentified_Gammaproteobacteria;f__Burkholderiaceae;g__Hydrogenophaga;s__Hydrogenophaga_intermedia;	0	0	6.54055e-06	3.59684e-05	0.209187	0.209662	-1.68719e-05	3.79078e-06
k__Bacteria;p__Firmicutes;c__Clostridia;o__Clostridiales;f__unidentified_Clostridiales;g__Anaerococcus;s__Anaerococcus_hydrogenalis;	9.71173e-06	2.83809e-05	7.35812e-06	3.53368e-05	0.739876	0.332054	-1.17102e-05	1.64174e-05
k__Bacteria;p__Firmicutes;c__Clostridia;o__Clostridiales;f__Ruminococcaceae;g__Candidatus_Soleaferrea;s__Bittarella_massiliensis;	8.49777e-06	4.22039e-05	2.45271e-06	9.70379e-06	0.424347	0.237114	-9.14407e-06	2.12342e-05
k__Bacteria;p__Proteobacteria;c__Gammaproteobacteria;o__unidentified_Gammaproteobacteria;f__Burkholderiaceae;g__Tepidimonas;s__Tepidimonas_fonticaldi;	2.06374e-05	5.21573e-05	1.55338e-05	3.25213e-05	0.619045	0.295446	-1.5395e-05	2.56023e-05
k__Bacteria;p__Firmicutes;c__Clostridia;o__Clostridiales;f__unidentified_Clostridiales;g__Anaerococcus;s__Anaerococcus_octavius;	0	0	1.38987e-05	4.66549e-05	0.0423808	0.209662	-2.72995e-05	-4.97824e-07
k__Bacteria;p__Synergistetes;c__Synergistia;o__Synergistales;f__Synergistaceae;g__Fretibacterium;s__Synergistetes_bacterium_oral_taxon_363;	0	0	6.54055e-06	3.50265e-05	0.197399	0.209662	-1.66013e-05	3.52023e-06
k__Bacteria;p__Melainabacteria;c__unidentified_Melainabacteria;o__unidentified_Melainabacteria;f__unidentified_Melainabacteria;g__unidentified_Melainabacteria;s__Candidatus_Melainabacteria_bacterium_MELA1;	7.2838e-06	4.18422e-05	0	0	0.324813	0.209662	-7.55281e-06	2.21204e-05
k__Bacteria;p__Firmicutes;c__Bacilli;o__Bacillales;f__Bacillaceae;g__Bacillus;s__Bacillaceae_bacterium_NS1-3;	1.33536e-05	4.66183e-05	1.47162e-05	3.80876e-05	0.889558	0.360526	-2.09115e-05	1.81863e-05
k__Bacteria;p__Proteobacteria;c__Alphaproteobacteria;o__unidentified_Alphaproteobacteria;f__unidentified_Alphaproteobacteria;g__unidentified_Alphaproteobacteria;s__Saccharina_japonica;	1.09257e-05	4.39675e-05	1.96217e-05	5.73132e-05	0.440151	0.240585	-3.10067e-05	1.36148e-05
k__Bacteria;p__Verrucomicrobia;c__Verrucomicrobiae;o__unidentified_Verrucomicrobiae;f__unidentified_Verrucomicrobiae;g__unidentified_Verrucomicrobiae;s__bacterium_Ellin516;	0	0	4.90542e-06	3.43379e-05	0.322325	0.209662	-1.47684e-05	4.95758e-06
k__Bacteria;p__Firmicutes;c__Bacilli;o__Bacillales;f__Bacillaceae;g__Oceanobacillus;s__Oceanobacillus_caeni;	0	0	4.90542e-06	3.43379e-05	0.322325	0.209662	-1.47684e-05	4.95758e-06
k__Bacteria;p__Proteobacteria;c__Gammaproteobacteria;o__Oceanospirillales;f__Halomonadaceae;g__Halomonas;s__Halomonas_alimentaria;	4.85587e-06	1.9414e-05	1.55338e-05	4.7553e-05	0.163863	0.209662	-2.58169e-05	4.461e-06
k__Bacteria;p__Cyanobacteria;c__unidentified_Cyanobacteria;o__unidentified_Cyanobacteria;f__unidentified_Cyanobacteria;g__unidentified_Cyanobacteria;s__Gloeotilopsis_sterilis;	0	0	4.90542e-06	3.43379e-05	0.322325	0.209662	-1.47684e-05	4.95758e-06
k__Bacteria;p__Proteobacteria;c__Gammaproteobacteria;o__Pseudomonadales;f__Moraxellaceae;g__Acinetobacter;s__Acinetobacter_variabilis;	4.85587e-06	1.66312e-05	4.90542e-06	3.43379e-05	0.993083	0.386327	-1.13996e-05	1.13005e-05
k__Bacteria;p__Verrucomicrobia;c__Verrucomicrobiae;o__unidentified_Verrucomicrobiae;f__unidentified_Verrucomicrobiae;g__unidentified_Verrucomicrobiae;s__bacterium_Ellin518;	0	0	4.90542e-06	3.43379e-05	0.322325	0.209662	-1.47684e-05	4.95758e-06
k__Bacteria;p__Firmicutes;c__Bacilli;o__Bacillales;f__Bacillaceae;g__Marinococcus;s__Marinococcus_halophilus;	2.42793e-06	1.39474e-05	9.81083e-06	4.44377e-05	0.281635	0.209662	-2.09732e-05	6.20744e-06
k__Bacteria;p__Fusobacteria;c__Fusobacteriia;o__Fusobacteriales;f__Fusobacteriaceae;g__Fusobacterium;s__Fusobacterium_gonidiaformans;	7.2838e-06	4.18422e-05	1.63514e-06	8.00877e-06	0.448958	0.244217	-9.34212e-06	2.06394e-05
k__Bacteria;p__Firmicutes;c__Clostridia;o__Clostridiales;f__Lachnospiraceae;g__unidentified_Lachnospiraceae;s__Lachnospiraceae_bacterium_COE1;	3.6419e-06	1.53975e-05	1.1446e-05	4.16967e-05	0.236499	0.209662	-2.08478e-05	5.23967e-06
k__Bacteria;p__Proteobacteria;c__Gammaproteobacteria;o__Oceanospirillales;f__unidentified_Oceanospirillales;g__Neptunomonas;s__Neptunomonas_japonica;	9.71173e-06	4.36901e-05	9.81083e-06	3.11714e-05	0.99107	0.386327	-1.77723e-05	1.75741e-05
k__Bacteria;p__Firmicutes;c__Bacilli;o__Lactobacillales;f__Lactobacillaceae;g__Lactobacillus;s__Lactobacillus_bombi;	0	0	7.35812e-06	3.62707e-05	0.16205	0.209662	-1.77763e-05	3.06003e-06
k__Bacteria;p__Gracilibacteria;c__unidentified_Gracilibacteria;o__unidentified_Gracilibacteria;f__unidentified_Gracilibacteria;g__unidentified_Gracilibacteria;s__Gracilibacteria_bacterium_oral_taxon_873;	0	0	8.17569e-06	4.08703e-05	0.167861	0.209662	-1.9915e-05	3.56362e-06
k__Bacteria;p__Firmicutes;c__Bacilli;o__Bacillales;f__Thermoactinomycetaceae;g__Novibacillus;s__Novibacillus_thermophilus;	8.49777e-06	4.22039e-05	2.45271e-06	1.26899e-05	0.429622	0.237845	-9.30285e-06	2.1393e-05
k__Bacteria;p__Bacteroidetes;c__Bacteroidia;o__Bacteroidales;f__Bacteroidaceae;g__Bacteroides;s__Bacteroides_sp_Marseille-P3108;	0	0	6.54055e-06	3.30623e-05	0.172524	0.209662	-1.60372e-05	2.95605e-06
k__Bacteria;p__Firmicutes;c__Clostridia;o__Clostridiales;f__Ruminococcaceae;g__unidentified_Ruminococcaceae;s__Carnobacterium_sp_N15MGS-251;	2.18514e-05	5.01671e-05	7.35812e-06	3.13243e-05	0.146108	0.209662	-5.22849e-06	3.4215e-05
k__Bacteria;p__Acidobacteria;c__unidentified_Acidobacteria;o__unidentified_Acidobacteria;f__unidentified_Acidobacteria;g__unidentified_Acidobacteria;s__bacterium_YC-LK-LKJ1;	6.06983e-06	2.47787e-05	1.7169e-05	4.40366e-05	0.149656	0.209662	-2.6285e-05	4.08671e-06
k__Bacteria;p__Melainabacteria;c__unidentified_Melainabacteria;o__unidentified_Melainabacteria;f__unidentified_Melainabacteria;g__unidentified_Melainabacteria;s__Clostridium_sp_K4410MGS-306;	0	0	4.08785e-06	2.86149e-05	0.322325	0.209662	-1.2307e-05	4.13132e-06
k__Bacteria;p__Planctomycetes;c__Phycisphaerae;o__Phycisphaerales;f__Phycisphaeraceae;g__unidentified_Phycisphaeraceae;s__iron-reducing_bacterium_enrichment_culture_clone_HN122;	0	0	4.08785e-06	2.86149e-05	0.322325	0.209662	-1.2307e-05	4.13132e-06
k__Bacteria;p__Firmicutes;c__Clostridia;o__Clostridiales;f__Lachnospiraceae;g__unidentified_Lachnospiraceae;s__[Bacteroides]_pectinophilus;	1.82095e-05	4.48911e-05	3.27028e-06	1.60175e-05	0.074487	0.209662	-1.5514e-06	3.14298e-05
k__Bacteria;p__Proteobacteria;c__Gammaproteobacteria;o__unidentified_Gammaproteobacteria;f__unidentified_Gammaproteobacteria;g__unidentified_Gammaproteobacteria;s__Steroidobacter_sp_WWH78;	0	0	5.72298e-06	2.9484e-05	0.180582	0.209662	-1.41918e-05	2.74581e-06
k__Bacteria;p__Proteobacteria;c__Gammaproteobacteria;o__Oceanospirillales;f__unidentified_Oceanospirillales;g__Neptuniibacter;s__Neptuniibacter_marinus;	8.49777e-06	3.71477e-05	8.99326e-06	3.08856e-05	0.949742	0.377464	-1.61544e-05	1.51634e-05
k__Bacteria;p__Proteobacteria;c__Gammaproteobacteria;o__Vibrionales;f__Vibrionaceae;g__Vibrio;s__Vibrio_alfacsensis;	1.94235e-05	5.31102e-05	6.54055e-06	1.8909e-05	0.189102	0.209662	-6.62402e-06	3.23898e-05
k__Bacteria;p__Bacteroidetes;c__Bacteroidia;o__Flavobacteriales;f__unidentified_Flavobacteriales;g__Chryseobacterium;s__Chryseobacterium_haifense;	7.2838e-06	3.53447e-05	5.72298e-06	3.0597e-05	0.836841	0.345993	-1.35263e-05	1.6648e-05
k__Bacteria;p__Cyanobacteria;c__unidentified_Cyanobacteria;o__unidentified_Cyanobacteria;f__unidentified_Cyanobacteria;g__unidentified_Cyanobacteria;s__Phormidium_sp_CYN64;	0	0	4.08785e-06	2.86149e-05	0.322325	0.209662	-1.2307e-05	4.13132e-06
k__Bacteria;p__Bacteroidetes;c__Bacteroidia;o__Flavobacteriales;f__Flavobacteriaceae;g__Flavobacterium;s__Flavobacterium_sp_MGE_SAT_384;	4.85587e-06	2.78948e-05	5.72298e-06	2.9484e-05	0.893075	0.361303	-1.36833e-05	1.19491e-05
k__Bacteria;p__Proteobacteria;c__Gammaproteobacteria;o__unidentified_Gammaproteobacteria;f__Rhodocyclaceae;g__unidentified_Rhodocyclaceae;s__Rhodocyclaceae_bacterium_ICHIAU1;	2.42793e-06	9.70699e-06	6.54055e-06	3.30623e-05	0.415572	0.233948	-1.41482e-05	5.92294e-06
k__Bacteria;p__Proteobacteria;c__Deltaproteobacteria;o__Myxococcales;f__unidentified_Myxococcales;g__unidentified_Myxococcales;s__Myxococcales_bacterium_Gsoil_473;	0	0	4.08785e-06	2.86149e-05	0.322325	0.209662	-1.2307e-05	4.13132e-06
k__Bacteria;p__Actinobacteria;c__unidentified_Actinobacteria;o__Bifidobacteriales;f__Bifidobacteriaceae;g__Bifidobacterium;s__Bifidobacterium_minimum;	2.54933e-05	5.90968e-05	7.35812e-06	2.67158e-05	0.106034	0.209662	-4.02604e-06	4.02964e-05
k__Bacteria;p__Cyanobacteria;c__unidentified_Cyanobacteria;o__unidentified_Cyanobacteria;f__unidentified_Cyanobacteria;g__unidentified_Cyanobacteria;s__Trachydiscus_minutus;	1.21397e-06	6.97371e-06	4.08785e-06	2.86149e-05	0.503113	0.257863	-1.14157e-05	5.66791e-06
k__Bacteria;p__Firmicutes;c__Clostridia;o__Clostridiales;f__Lachnospiraceae;g__unidentified_Lachnospiraceae;s__Clostridium_sp_Culture-54;	1.33536e-05	4.20957e-05	9.81083e-06	3.00797e-05	0.678309	0.31378	-1.34916e-05	2.05772e-05
k__Bacteria;p__Actinobacteria;c__Acidimicrobiia;o__unidentified_Acidimicrobiia;f__unidentified_Acidimicrobiia;g__unidentified_Acidimicrobiia;s__Acidimicrobidae_bacterium_YM18-244;	8.49777e-06	3.71477e-05	4.08785e-06	1.87277e-05	0.531925	0.268704	-9.70274e-06	1.85226e-05
k__Bacteria;p__Firmicutes;c__Clostridia;o__Clostridiales;f__Lachnospiraceae;g__unidentified_Lachnospiraceae;s__Lachnospiraceae_bacterium_M18-1;	9.71173e-06	3.00962e-05	1.96217e-05	5.17975e-05	0.277725	0.209662	-2.7958e-05	8.13816e-06
k__Bacteria;p__Bacteroidetes;c__Bacteroidia;o__Bacteroidales;f__Bacteroidaceae;g__Bacteroides;s__Bacteroides_barnesiae;	0	0	6.54055e-06	3.30623e-05	0.172524	0.209662	-1.60372e-05	2.95605e-06
k__Bacteria;p__Actinobacteria;c__Acidimicrobiia;o__unidentified_Acidimicrobiia;f__unidentified_Acidimicrobiia;g__unidentified_Acidimicrobiia;s__bacterium_enrichment_culture_clone_auto73_4W;	0	0	5.72298e-06	2.9484e-05	0.180582	0.209662	-1.41918e-05	2.74581e-06
k__Bacteria;p__Bacteroidetes;c__Bacteroidia;o__Bacteroidales;f__Bacteroidaceae;g__Bacteroides;s__Bacteroides_cellulosilyticus;	1.21397e-05	3.24296e-05	2.37095e-05	4.47285e-05	0.178636	0.209662	-2.85394e-05	5.3997e-06
k__Bacteria;p__Firmicutes;c__Bacilli;o__Bacillales;f__Bacillaceae;g__unidentified_Bacillaceae;s__halophilic_and_alkaliphilic_bacterium_D-15-9;	0	0	4.08785e-06	2.86149e-05	0.322325	0.209662	-1.2307e-05	4.13132e-06
k__Bacteria;p__Proteobacteria;c__Gammaproteobacteria;o__Oceanospirillales;f__Kangiellaceae;g__Kangiella;s__Kangiella_japonica;	4.85587e-06	2.18451e-05	1.63514e-05	4.76247e-05	0.144595	0.209662	-2.70325e-05	4.04141e-06
k__Bacteria;p__Proteobacteria;c__Deltaproteobacteria;o__Oligoflexales;f__unidentified_Oligoflexales;g__unidentified_Oligoflexales;s__Bdellovibrionales_bacterium_GWC1_52_8;	0	0	4.08785e-06	2.86149e-05	0.322325	0.209662	-1.2307e-05	4.13132e-06
k__Bacteria;p__Firmicutes;c__Negativicutes;o__Selenomonadales;f__Veillonellaceae;g__unidentified_Veillonellaceae;s__Propionispora_sp;	1.21397e-06	6.97371e-06	5.72298e-06	2.9484e-05	0.308091	0.209662	-1.32911e-05	4.27304e-06
k__Bacteria;p__Bacteroidetes;c__Bacteroidia;o__Chitinophagales;f__Saprospiraceae;g__unidentified_Saprospiraceae;s__Saccharina_japonica;	1.09257e-05	4.39675e-05	2.45271e-06	1.7169e-05	0.298327	0.209662	-7.78857e-06	2.47345e-05
k__Bacteria;p__Proteobacteria;c__Gammaproteobacteria;o__Vibrionales;f__Vibrionaceae;g__Aliivibrio;s__Aliivibrio_logei;	1.21397e-06	6.97371e-06	4.08785e-06	2.86149e-05	0.503113	0.257863	-1.14157e-05	5.66791e-06
k__Bacteria;p__Proteobacteria;c__Gammaproteobacteria;o__Alteromonadales;f__Colwelliaceae;g__Colwellia;s__Colwellia_aestuarii;	7.2838e-06	3.07951e-05	1.30811e-05	4.12028e-05	0.468656	0.251897	-2.16439e-05	1.00493e-05
k__Bacteria;p__Actinobacteria;c__unidentified_Actinobacteria;o__Corynebacteriales;f__Corynebacteriaceae;g__Corynebacterium;s__Corynebacterium_durum;	2.42793e-06	1.39474e-05	7.35812e-06	3.13243e-05	0.33613	0.210777	-1.50812e-05	5.22081e-06
k__Bacteria;p__Proteobacteria;c__Gammaproteobacteria;o__Xanthomonadales;f__Xanthomonadaceae;g__Pseudoxanthomonas;s__Pseudoxanthomonas_ginsengisoli;	0	0	4.90542e-06	2.90645e-05	0.243249	0.209662	-1.32537e-05	3.44287e-06
k__Bacteria;p__Proteobacteria;c__Gammaproteobacteria;o__Pseudomonadales;f__Pseudomonadaceae;g__Pseudomonas;s__Pseudomonas_pachastrellae;	0	0	9.81083e-06	3.96672e-05	0.0898221	0.209662	-2.12046e-05	1.58292e-06
k__Bacteria;p__Proteobacteria;c__Gammaproteobacteria;o__unidentified_Gammaproteobacteria;f__Neisseriaceae;g__Neisseria;s__Neisseria_oralis;	2.42793e-06	1.39474e-05	7.35812e-06	3.13243e-05	0.33613	0.210777	-1.50812e-05	5.22081e-06
k__Bacteria;p__Proteobacteria;c__Gammaproteobacteria;o__unidentified_Gammaproteobacteria;f__Burkholderiaceae;g__Limnohabitans;s__Limnohabitans_curvus;	0	0	8.17569e-06	3.26887e-05	0.0863777	0.209662	-1.7565e-05	1.2136e-06
k__Bacteria;p__Proteobacteria;c__Gammaproteobacteria;o__Xanthomonadales;f__Rhodanobacteraceae;g__Rhodanobacter;s__Rhodanobacter_lindaniclasticus;	0	0	6.54055e-06	3.09738e-05	0.145901	0.209662	-1.54373e-05	2.35616e-06
k__Bacteria;p__Bacteroidetes;c__Ignavibacteria;o__unidentified_Ignavibacteria;f__unidentified_Ignavibacteria;g__unidentified_Ignavibacteria;s__Chlorobi_bacterium_OLB5;	0	0	4.90542e-06	2.53798e-05	0.182406	0.209662	-1.21953e-05	2.38451e-06
k__Bacteria;p__Firmicutes;c__Clostridia;o__Clostridiales;f__Lachnospiraceae;g__unidentified_Lachnospiraceae;s__bacterium_enrichment_culture_clone_Ecwsrb026;	1.09257e-05	2.29974e-05	9.81083e-06	2.89468e-05	0.846915	0.347644	-1.03443e-05	1.2574e-05
k__Bacteria;p__Firmicutes;c__Bacilli;o__Lactobacillales;f__Streptococcaceae;g__Streptococcus;s__Streptococcus_hyointestinalis;	2.42793e-06	9.70699e-06	1.06284e-05	3.44767e-05	0.120655	0.209662	-1.86207e-05	2.21977e-06
k__Bacteria;p__Bacteroidetes;c__Bacteroidia;o__Cytophagales;f__Cytophagaceae;g__Cytophaga;s__Hypsibius_dujardini;	0	0	4.08785e-06	2.34805e-05	0.228926	0.209662	-1.08322e-05	2.65655e-06
k__Bacteria;p__Cyanobacteria;c__unidentified_Cyanobacteria;o__unidentified_Cyanobacteria;f__unidentified_Cyanobacteria;g__unidentified_Cyanobacteria;s__Teleaulax_amphioxeia;	7.2838e-06	3.07951e-05	3.27028e-06	1.79842e-05	0.502903	0.257863	-7.94717e-06	1.59742e-05
k__Bacteria;p__Bacteroidetes;c__Bacteroidia;o__Bacteroidales;f__Prevotellaceae;g__Prevotella;s__Prevotella_pallens;	7.2838e-06	2.9121e-05	8.17569e-07	5.72298e-06	0.216585	0.209662	-3.97272e-06	1.69052e-05
k__Bacteria;p__Acidobacteria;c__unidentified_Acidobacteria;o__unidentified_Acidobacteria;f__unidentified_Acidobacteria;g__unidentified_Acidobacteria;s__bacterium_Ellin6099;	0	0	4.08785e-06	2.34805e-05	0.228926	0.209662	-1.08322e-05	2.65655e-06
k__Bacteria;p__Firmicutes;c__Bacilli;o__Bacillales;f__Staphylococcaceae;g__Staphylococcus;s__Staphylococcus_sciuri;	4.85587e-06	1.9414e-05	5.72298e-06	2.83273e-05	0.86978	0.355277	-1.13595e-05	9.62525e-06
k__Bacteria;p__Proteobacteria;c__Deltaproteobacteria;o__Bradymonadales;f__unidentified_Bradymonadales;g__unidentified_Bradymonadales;s__delta_proteobacterium_GMD14H09;	0	0	3.27028e-06	2.28919e-05	0.322325	0.209662	-9.84561e-06	3.30506e-06
k__Bacteria;p__Proteobacteria;c__Gammaproteobacteria;o__unidentified_Gammaproteobacteria;f__Burkholderiaceae;g__Curvibacter;s__Curvibacter_gracilis;	3.6419e-06	1.16953e-05	6.54055e-06	2.63039e-05	0.499819	0.257863	-1.14201e-05	5.62276e-06
k__Bacteria;p__Actinobacteria;c__unidentified_Actinobacteria;o__Micrococcales;f__Promicromonosporaceae;g__Cellulosimicrobium;s__Cellulosimicrobium_cellulans;	6.06983e-06	2.26645e-05	1.06284e-05	2.92283e-05	0.429863	0.237845	-1.59945e-05	6.87736e-06
k__Bacteria;p__Nitrospirae;c__Nitrospira;o__Nitrospirales;f__Nitrospiraceae;g__unidentified_Nitrospiraceae;s__Nitrospira_sp_enrichment_culture_clone_M1-9;	7.2838e-06	3.07951e-05	4.08785e-06	2.04351e-05	0.602849	0.290912	-9.05958e-06	1.54515e-05
k__Bacteria;p__Proteobacteria;c__Gammaproteobacteria;o__unidentified_Gammaproteobacteria;f__Burkholderiaceae;g__Janthinobacterium;s__Janthinobacterium_lividum;	6.06983e-06	2.85411e-05	3.27028e-06	1.37729e-05	0.6031	0.290912	-7.98362e-06	1.35827e-05
k__Bacteria;p__Firmicutes;c__Bacilli;o__Lactobacillales;f__Lactobacillaceae;g__Lactobacillus;s__Lactobacillus_aviarius;	4.85587e-06	2.78948e-05	2.45271e-06	1.26899e-05	0.645356	0.304146	-8.0645e-06	1.28708e-05
k__Bacteria;p__Bacteroidetes;c__Bacteroidia;o__Bacteroidales;f__Bacteroidaceae;g__Bacteroides;s__Bacteroides_caecigallinarum;	0	0	4.90542e-06	2.40263e-05	0.159429	0.209662	-1.18066e-05	1.99575e-06
k__Bacteria;p__Bacteroidetes;c__Bacteroidia;o__Bacteroidales;f__unidentified_Bacteroidales;g__unidentified_Bacteroidales;s__Bacteroidia_bacterium_feline_oral_taxon_141;	4.85587e-06	2.78948e-05	0	0	0.324813	0.209662	-5.03521e-06	1.47469e-05
k__Bacteria;p__Firmicutes;c__Clostridia;o__Clostridiales;f__Christensenellaceae;g__unidentified_Christensenellaceae;s__bacterium_YE57;	9.71173e-06	3.17189e-05	7.35812e-06	2.54335e-05	0.723062	0.328426	-1.08753e-05	1.55825e-05
k__Bacteria;p__unidentified_Bacteria;c__unidentified_Bacteria;o__unidentified_Bacteria;f__unidentified_Bacteria;g__unidentified_Bacteria;s__TM7_phylum_sp_canine_oral_taxon_308;	0	0	3.27028e-06	2.28919e-05	0.322325	0.209662	-9.84561e-06	3.30506e-06
k__Bacteria;p__Firmicutes;c__Clostridia;o__Clostridiales;f__Lachnospiraceae;g__Blautia;s__Lachnospiraceae_bacterium_615;	1.21397e-06	6.97371e-06	7.35812e-06	2.91114e-05	0.161678	0.209662	-1.48231e-05	2.53482e-06
k__Bacteria;p__Bacteroidetes;c__Bacteroidia;o__Bacteroidales;f__Bacteroidaceae;g__Bacteroides;s__Bacteroides_eggerthii;	3.6419e-06	1.16953e-05	8.99326e-06	3.19498e-05	0.288229	0.209662	-1.53321e-05	4.62939e-06
k__Bacteria;p__Proteobacteria;c__Gammaproteobacteria;o__Cellvibrionales;f__Porticoccaceae;g__unidentified_Porticoccaceae;s__Alteromonadaceae_bacterium_NB0076_02;	6.06983e-06	2.85411e-05	2.45271e-06	1.26899e-05	0.497907	0.257863	-7.0669e-06	1.43011e-05
k__Bacteria;p__Proteobacteria;c__Gammaproteobacteria;o__unidentified_Gammaproteobacteria;f__unidentified_Gammaproteobacteria;g__Methylophaga;s__Methylophaga_nitratireducenticrescens;	7.2838e-06	3.07951e-05	1.06284e-05	3.03507e-05	0.629163	0.299204	-1.71023e-05	1.04131e-05
k__Bacteria;p__Firmicutes;c__Erysipelotrichia;o__Erysipelotrichales;f__Erysipelotrichaceae;g__Faecalitalea;s__Eubacterium_sp_1-3;	0	0	5.72298e-06	2.58592e-05	0.127904	0.209662	-1.31506e-05	1.70464e-06
k__Bacteria;p__Proteobacteria;c__Deltaproteobacteria;o__Bdellovibrionales;f__Bdellovibrionaceae;g__Bdellovibrio;s__Bdellovibrio_bacteriovorus;	1.21397e-06	6.97371e-06	3.27028e-06	2.28919e-05	0.557735	0.277938	-9.03301e-06	4.92039e-06
k__Bacteria;p__Firmicutes;c__Bacilli;o__Lactobacillales;f__Aerococcaceae;g__Aerococcus;s__Aerococcus_christensenii;	1.21397e-06	6.97371e-06	3.27028e-06	2.28919e-05	0.557735	0.277938	-9.03301e-06	4.92039e-06
k__Bacteria;p__Firmicutes;c__Negativicutes;o__Selenomonadales;f__Veillonellaceae;g__Dialister;s__Veillonellaceae_bacterium_DNF00626;	3.6419e-06	1.53975e-05	4.08785e-06	2.34805e-05	0.91754	0.369215	-8.99079e-06	8.0989e-06
k__Bacteria;p__Proteobacteria;c__Gammaproteobacteria;o__Pseudomonadales;f__Moraxellaceae;g__Moraxella;s__Moraxella_catarrhalis;	7.2838e-06	3.07951e-05	2.45271e-06	9.70379e-06	0.388669	0.228489	-6.39523e-06	1.60574e-05
k__Bacteria;p__Bacteroidetes;c__Bacteroidia;o__Bacteroidales;f__Bacteroidaceae;g__Bacteroides;s__Bacteroides_salyersiae;	1.33536e-05	3.96414e-05	4.08785e-06	1.6848e-05	0.212213	0.209662	-5.50654e-06	2.40381e-05
k__Bacteria;p__Bacteroidetes;c__Bacteroidia;o__Bacteroidales;f__Prevotellaceae;g__Prevotella;s__Prevotella_maculosa;	0	0	3.27028e-06	2.28919e-05	0.322325	0.209662	-9.84561e-06	3.30506e-06
k__Bacteria;p__Proteobacteria;c__Gammaproteobacteria;o__unidentified_Gammaproteobacteria;f__Burkholderiaceae;g__Oxalobacter;s__Oxalobacter_formigenes;	4.85587e-06	2.78948e-05	2.45271e-06	1.7169e-05	0.660645	0.308772	-8.53315e-06	1.33395e-05
k__Bacteria;p__Thermotogae;c__unidentified_Thermotogae;o__Thermotogales;f__Fervidobacteriaceae;g__Thermosipho;s__Thermosipho_geolei;	0	0	3.27028e-06	2.28919e-05	0.322325	0.209662	-9.84561e-06	3.30506e-06
k__Bacteria;p__Spirochaetes;c__Spirochaetia;o__Spirochaetales;f__Spirochaetaceae;g__unidentified_Spirochaetaceae;s__Treponema_sp_5:C:AT040;	0	0	3.27028e-06	2.28919e-05	0.322325	0.209662	-9.84561e-06	3.30506e-06
k__Bacteria;p__Proteobacteria;c__Deltaproteobacteria;o__Desulfovibrionales;f__Desulfovibrionaceae;g__Desulfovibrio;s__Desulfovibrio_sp_ABHU2SB;	8.49777e-06	3.12847e-05	2.45271e-06	9.70379e-06	0.289181	0.209662	-5.35011e-06	1.74402e-05
k__Bacteria;p__Firmicutes;c__Clostridia;o__Clostridiales;f__unidentified_Clostridiales;g__unidentified_Clostridiales;s__bacterium_LD2013;	1.69955e-05	3.47375e-05	8.99326e-06	2.74465e-05	0.271448	0.209662	-6.42531e-06	2.24298e-05
k__Bacteria;p__Acidobacteria;c__Acidobacteriia;o__Solibacterales;f__unidentified_Solibacterales;g__Bryobacter;s__uncultivated_soil_bacterium_clone_C002;	0	0	4.08785e-06	2.34805e-05	0.228926	0.209662	-1.08322e-05	2.65655e-06
k__Bacteria;p__Proteobacteria;c__Gammaproteobacteria;o__Alteromonadales;f__Shewanellaceae;g__Shewanella;s__Shewanella_putrefaciens;	2.42793e-06	9.70699e-06	6.54055e-06	2.87339e-05	0.357743	0.217678	-1.29835e-05	4.75827e-06
k__Bacteria;p__Firmicutes;c__Clostridia;o__Clostridiales;f__Ruminococcaceae;g__unidentified_Ruminococcaceae;s__Clostridiales_bacterium_canine_oral_taxon_123;	1.33536e-05	3.56444e-05	7.35812e-06	2.4083e-05	0.401997	0.231999	-8.24499e-06	2.0236e-05
k__Bacteria;p__Firmicutes;c__Bacilli;o__Bacillales;f__Paenibacillaceae;g__Ammoniibacillus;s__Ammoniibacillus_agariperforans;	0	0	2.45271e-06	1.7169e-05	0.322325	0.209662	-7.38421e-06	2.47879e-06
k__Bacteria;p__Actinobacteria;c__unidentified_Actinobacteria;o__Micrococcales;f__Dermabacteraceae;g__Brachybacterium;s__Brachybacterium_paraconglomeratum;	1.21397e-06	6.97371e-06	1.06284e-05	2.68432e-05	0.0227628	0.209662	-1.74682e-05	-1.36064e-06
k__Bacteria;p__Proteobacteria;c__Gammaproteobacteria;o__unidentified_Gammaproteobacteria;f__Neisseriaceae;g__Neisseria;s__Neisseria_sp;	0	0	3.27028e-06	1.79842e-05	0.209187	0.209662	-8.43594e-06	1.89539e-06
k__Bacteria;p__Cyanobacteria;c__unidentified_Cyanobacteria;o__unidentified_Cyanobacteria;f__unidentified_Cyanobacteria;g__unidentified_Cyanobacteria;s__Carnegiea_gigantea;	0	0	2.45271e-06	1.7169e-05	0.322325	0.209662	-7.38421e-06	2.47879e-06
k__Bacteria;p__Proteobacteria;c__Gammaproteobacteria;o__Alteromonadales;f__Alteromonadaceae;g__Alteromonas;s__Alteromonas_macleodii;	3.6419e-06	1.53975e-05	4.90542e-06	1.94076e-05	0.744058	0.332608	-8.94122e-06	6.41419e-06
k__Bacteria;p__Firmicutes;c__Erysipelotrichia;o__Erysipelotrichales;f__Erysipelotrichaceae;g__Solobacterium;s__Solobacterium_moorei;	1.33536e-05	3.11386e-05	1.63514e-06	8.00877e-06	0.0416254	0.209662	4.70258e-07	2.29667e-05
k__Bacteria;p__Firmicutes;c__Clostridia;o__Clostridiales;f__unidentified_Clostridiales;g__unidentified_Clostridiales;s__Clostridium_pasteurianum;	6.06983e-06	2.47787e-05	2.45271e-06	1.26899e-05	0.44367	0.241923	-5.81625e-06	1.30505e-05
k__Bacteria;p__Actinobacteria;c__unidentified_Actinobacteria;o__Corynebacteriales;f__Corynebacteriaceae;g__unidentified_Corynebacteriaceae;s__Corynebacterium_imitans;	1.21397e-06	6.97371e-06	2.45271e-06	1.7169e-05	0.652242	0.305478	-6.69936e-06	4.22188e-06
k__Bacteria;p__Proteobacteria;c__Gammaproteobacteria;o__unidentified_Gammaproteobacteria;f__Nitrosomonadaceae;g__unidentified_Nitrosomonadaceae;s__bacterium_TG159;	1.21397e-06	6.97371e-06	3.27028e-06	1.79842e-05	0.4718	0.252385	-7.72832e-06	3.6157e-06
k__Bacteria;p__Proteobacteria;c__Gammaproteobacteria;o__unidentified_Gammaproteobacteria;f__Nitrosomonadaceae;g__unidentified_Nitrosomonadaceae;s__bacterium_TG160;	0	0	2.45271e-06	1.7169e-05	0.322325	0.209662	-7.38421e-06	2.47879e-06
k__Bacteria;p__Firmicutes;c__Clostridia;o__Clostridiales;f__unidentified_Clostridiales;g__Peptoniphilus;s__Peptoniphilus_sp_BV3AC2;	1.21397e-06	6.97371e-06	4.08785e-06	1.87277e-05	0.331567	0.209662	-8.74025e-06	2.99249e-06
k__Bacteria;p__Proteobacteria;c__Gammaproteobacteria;o__Pseudomonadales;f__Moraxellaceae;g__Moraxella;s__Moraxella_lacunata;	0	0	4.08785e-06	2.04351e-05	0.167861	0.209662	-9.9575e-06	1.78181e-06
k__Bacteria;p__Proteobacteria;c__Deltaproteobacteria;o__unidentified_Deltaproteobacteria;f__unidentified_Deltaproteobacteria;g__unidentified_Deltaproteobacteria;s__delta_proteobacterium_WX152;	0	0	4.90542e-06	2.106e-05	0.109546	0.209662	-1.09546e-05	1.14373e-06
k__Bacteria;p__Bacteroidetes;c__Bacteroidia;o__Bacteroidales;f__unidentified_Bacteroidales;g__unidentified_Bacteroidales;s__rumen_bacterium_YS3;	0	0	3.27028e-06	1.79842e-05	0.209187	0.209662	-8.43594e-06	1.89539e-06
k__Bacteria;p__Proteobacteria;c__Gammaproteobacteria;o__unidentified_Gammaproteobacteria;f__Burkholderiaceae;g__Sutterella;s__Duodenibacillus_massiliensis;	3.6419e-06	2.09211e-05	1.63514e-06	1.1446e-05	0.617642	0.295446	-6.03389e-06	1.00474e-05
k__Bacteria;p__Firmicutes;c__Clostridia;o__Clostridiales;f__unidentified_Clostridiales;g__Anaerococcus;s__Anaerococcus_prevotii;	2.42793e-06	1.39474e-05	4.08785e-06	1.87277e-05	0.647171	0.304365	-8.85089e-06	5.53107e-06
k__Bacteria;p__Proteobacteria;c__Gammaproteobacteria;o__unidentified_Gammaproteobacteria;f__unidentified_Gammaproteobacteria;g__unidentified_Gammaproteobacteria;s__endosymbiont_of_Vannella_sp_A1;	0	0	3.27028e-06	1.79842e-05	0.209187	0.209662	-8.43594e-06	1.89539e-06
k__Bacteria;p__Bacteroidetes;c__Bacteroidia;o__Bacteroidales;f__Prevotellaceae;g__unidentified_Prevotellaceae;s__Prevotella_sp_DJF_CP65;	0	0	2.45271e-06	1.7169e-05	0.322325	0.209662	-7.38421e-06	2.47879e-06
k__Bacteria;p__Firmicutes;c__Bacilli;o__Lactobacillales;f__Streptococcaceae;g__Streptococcus;s__Streptococcus_mutans;	3.6419e-06	2.09211e-05	0	0	0.324813	0.209662	-3.77641e-06	1.10602e-05
k__Bacteria;p__Proteobacteria;c__Gammaproteobacteria;o__unidentified_Gammaproteobacteria;f__unidentified_Gammaproteobacteria;g__unidentified_Gammaproteobacteria;s__beta_proteobacterium_WF17;	2.42793e-06	9.70699e-06	5.72298e-06	2.31292e-05	0.377682	0.223778	-1.06981e-05	4.10801e-06
k__Bacteria;p__Proteobacteria;c__Gammaproteobacteria;o__Oceanospirillales;f__unidentified_Oceanospirillales;g__Pseudohongiella;s__Pseudohongiella_sp_SCS-49;	0	0	2.45271e-06	1.7169e-05	0.322325	0.209662	-7.38421e-06	2.47879e-06
k__Bacteria;p__Bacteroidetes;c__Bacteroidia;o__Sphingobacteriales;f__Sphingobacteriaceae;g__Sphingobacterium;s__Sphingobacterium_faecium;	2.42793e-06	1.39474e-05	3.27028e-06	1.79842e-05	0.812276	0.340831	-7.87933e-06	6.19464e-06
k__Bacteria;p__Proteobacteria;c__Gammaproteobacteria;o__Aeromonadales;f__Succinivibrionaceae;g__Ruminobacter;s__Ruminobacter_amylophilus;	3.6419e-06	1.53975e-05	4.90542e-06	2.106e-05	0.754665	0.336019	-9.28316e-06	6.75612e-06
k__Bacteria;p__Firmicutes;c__Clostridia;o__Clostridiales;f__Ruminococcaceae;g__unidentified_Ruminococcaceae;s__Ruminiclostridium_sp_KB18;	4.85587e-06	1.66312e-05	9.81083e-06	2.89468e-05	0.329332	0.209662	-1.5004e-05	5.09409e-06
k__Bacteria;p__Proteobacteria;c__Alphaproteobacteria;o__unidentified_Alphaproteobacteria;f__unidentified_Alphaproteobacteria;g__unidentified_Alphaproteobacteria;s__bacterium_Ellin6089;	0	0	2.45271e-06	1.7169e-05	0.322325	0.209662	-7.38421e-06	2.47879e-06
k__Bacteria;p__Chloroflexi;c__unidentified_Chloroflexi;o__unidentified_Chloroflexi;f__unidentified_Chloroflexi;g__unidentified_Chloroflexi;s__bacterium_SCGC_AG-212-C10;	0	0	7.35812e-06	2.67158e-05	0.059788	0.209662	-1.50318e-05	3.15544e-07
k__Archaea;p__Euryarchaeota;c__Methanobacteria;o__Methanobacteriales;f__Methanobacteriaceae;g__Methanobrevibacter;s__Methanobrevibacter_ruminantium;	3.6419e-06	2.09211e-05	1.63514e-06	8.00877e-06	0.602128	0.290912	-5.71862e-06	9.73215e-06
k__Bacteria;p__Deinococcus-Thermus;c__Deinococci;o__Thermales;f__Thermaceae;g__Meiothermus;s__Meiothermus_silvanus;	4.85587e-06	2.18451e-05	4.08785e-06	1.87277e-05	0.869344	0.355277	-8.52791e-06	1.00639e-05
k__Bacteria;p__Firmicutes;c__Clostridia;o__Clostridiales;f__unidentified_Clostridiales;g__unidentified_Clostridiales;s__Clostridium_isatidis;	7.2838e-06	1.86147e-05	1.30811e-05	2.99205e-05	0.283041	0.209662	-1.64724e-05	4.87783e-06
k__Bacteria;p__Proteobacteria;c__Gammaproteobacteria;o__Xanthomonadales;f__Xanthomonadaceae;g__Thermomonas;s__Thermomonas_fusca;	6.06983e-06	2.47787e-05	8.17569e-07	5.72298e-06	0.23976	0.209662	-3.66677e-06	1.41713e-05
k__Bacteria;p__Proteobacteria;c__Gammaproteobacteria;o__Enterobacteriales;f__Enterobacteriaceae;g__Pantoea;s__Pantoea_sp_PSNIH2;	1.21397e-06	6.97371e-06	3.27028e-06	1.79842e-05	0.4718	0.252385	-7.72832e-06	3.6157e-06
k__Bacteria;p__Proteobacteria;c__Alphaproteobacteria;o__Caulobacterales;f__Caulobacteraceae;g__Phenylobacterium;s__alpha_proteobacterium_KAS1;	3.6419e-06	1.53975e-05	4.90542e-06	1.94076e-05	0.744058	0.332608	-8.94122e-06	6.41419e-06
k__Bacteria;p__Actinobacteria;c__unidentified_Actinobacteria;o__Bifidobacteriales;f__Bifidobacteriaceae;g__Bifidobacterium;s__Bifidobacterium_subtile;	9.71173e-06	3.17189e-05	4.08785e-06	1.6848e-05	0.355534	0.217678	-6.51338e-06	1.77612e-05
k__Bacteria;p__Proteobacteria;c__Deltaproteobacteria;o__Desulfobacterales;f__Desulfobulbaceae;g__Desulfocapsa;s__Desulfocapsa_sulfexigens;	1.21397e-06	6.97371e-06	7.35812e-06	2.54335e-05	0.114151	0.209662	-1.38117e-05	1.52338e-06
k__Bacteria;p__Firmicutes;c__Clostridia;o__Clostridiales;f__Ruminococcaceae;g__unidentified_Ruminococcaceae;s__Clostridium_sp_Culture_Jar-13;	3.6419e-06	1.16953e-05	4.90542e-06	2.106e-05	0.728917	0.329758	-8.49619e-06	5.96915e-06
k__Bacteria;p__Deinococcus-Thermus;c__Deinococci;o__Thermales;f__Thermaceae;g__Thermus;s__Thermus_scotoductus;	2.42793e-06	1.39474e-05	3.27028e-06	1.79842e-05	0.812276	0.340831	-7.87933e-06	6.19464e-06
k__Bacteria;p__Actinobacteria;c__unidentified_Actinobacteria;o__Corynebacteriales;f__Corynebacteriaceae;g__unidentified_Corynebacteriaceae;s__Corynebacterium_lipophiloflavum;	6.06983e-06	2.26645e-05	8.99326e-06	2.35096e-05	0.574389	0.281881	-1.32559e-05	7.40902e-06
k__Bacteria;p__Actinobacteria;c__Coriobacteriia;o__Coriobacteriales;f__Atopobiaceae;g__Olsenella;s__bacterium_OL-1;	1.21397e-06	6.97371e-06	4.90542e-06	2.106e-05	0.259536	0.209662	-1.01758e-05	2.79287e-06
k__Bacteria;p__Firmicutes;c__Erysipelotrichia;o__Erysipelotrichales;f__Erysipelotrichaceae;g__Erysipelatoclostridium;s__[Clostridium]_spiroforme;	6.06983e-06	2.47787e-05	7.35812e-06	2.11247e-05	0.80749	0.340087	-1.18142e-05	9.23758e-06
k__Bacteria;p__Tenericutes;c__Mollicutes;o__Mycoplasmatales;f__Mycoplasmataceae;g__Mycoplasma;s__Mycoplasma_hominis;	0	0	2.45271e-06	1.7169e-05	0.322325	0.209662	-7.38421e-06	2.47879e-06
k__Bacteria;p__Firmicutes;c__Negativicutes;o__Selenomonadales;f__Veillonellaceae;g__Megasphaera;s__Megasphaera_sp_MH;	1.21397e-06	6.97371e-06	4.08785e-06	2.04351e-05	0.366814	0.22023	-9.19155e-06	3.44379e-06
k__Bacteria;p__Proteobacteria;c__Alphaproteobacteria;o__unidentified_Alphaproteobacteria;f__unidentified_Alphaproteobacteria;g__unidentified_Alphaproteobacteria;s__Lacibacterium_aquatile;	0	0	4.90542e-06	2.106e-05	0.109546	0.209662	-1.09546e-05	1.14373e-06
k__Bacteria;p__Firmicutes;c__Clostridia;o__Clostridiales;f__Lachnospiraceae;g__unidentified_Lachnospiraceae;s__Clostridium_sp_ASF356;	4.85587e-06	1.9414e-05	4.90542e-06	2.40263e-05	0.991819	0.386327	-9.64064e-06	9.54154e-06
k__Bacteria;p__Proteobacteria;c__Deltaproteobacteria;o__Desulfuromonadales;f__Geobacteraceae;g__Geobacter;s__Geobacter_soli;	2.42793e-06	1.39474e-05	4.90542e-06	2.106e-05	0.523465	0.266147	-1.01712e-05	5.21623e-06
k__Bacteria;p__Firmicutes;c__Clostridia;o__Clostridiales;f__Lachnospiraceae;g__Blautia;s__Blautia_coccoides;	4.85587e-06	2.18451e-05	8.17569e-07	5.72298e-06	0.306292	0.209662	-3.85826e-06	1.19349e-05
k__Bacteria;p__Rokubacteria;c__unidentified_Rokubacteria;o__unidentified_Rokubacteria;f__unidentified_Rokubacteria;g__unidentified_Rokubacteria;s__candidate_division_NC10_bacterium_RIFCSPLOWO2_02_FULL_66_22;	0	0	2.45271e-06	1.7169e-05	0.322325	0.209662	-7.38421e-06	2.47879e-06
k__Bacteria;p__Firmicutes;c__Clostridia;o__Clostridiales;f__Christensenellaceae;g__unidentified_Christensenellaceae;s__bacterium_enrichment_culture_clone_E29;	1.21397e-06	6.97371e-06	1.1446e-05	3.16709e-05	0.0332462	0.209662	-1.96209e-05	-8.43134e-07
k__Bacteria;p__Chloroflexi;c__Dehalococcoidia;o__unidentified_Dehalococcoidia;f__unidentified_Dehalococcoidia;g__unidentified_Dehalococcoidia;s__bacterium_YC-LK-LKJ27;	3.6419e-06	1.53975e-05	4.08785e-06	2.04351e-05	0.910695	0.367772	-8.33457e-06	7.44267e-06
k__Bacteria;p__Cyanobacteria;c__unidentified_Cyanobacteria;o__unidentified_Cyanobacteria;f__unidentified_Cyanobacteria;g__unidentified_Cyanobacteria;s__Leptolyngbya_sp_CENA375;	0	0	2.45271e-06	1.7169e-05	0.322325	0.209662	-7.38421e-06	2.47879e-06
k__Bacteria;p__Proteobacteria;c__Gammaproteobacteria;o__Methylococcales;f__unidentified_Methylococcales;g__Methylovulum;s__Methylovulum_psychrotolerans;	0	0	4.08785e-06	2.04351e-05	0.167861	0.209662	-9.9575e-06	1.78181e-06
k__Bacteria;p__Bacteroidetes;c__Bacteroidia;o__Flavobacteriales;f__Flavobacteriaceae;g__Aequorivita;s__Aequorivita_viscosa;	1.21397e-06	6.97371e-06	7.35812e-06	2.54335e-05	0.114151	0.209662	-1.38117e-05	1.52338e-06
k__Bacteria;p__Firmicutes;c__Bacilli;o__Lactobacillales;f__Lactobacillaceae;g__Lactobacillus;s__Lactobacillus_acidipiscis;	0	0	2.45271e-06	1.7169e-05	0.322325	0.209662	-7.38421e-06	2.47879e-06
k__Bacteria;p__Synergistetes;c__Synergistia;o__Synergistales;f__Synergistaceae;g__Pyramidobacter;s__Pyramidobacter_piscolens;	2.42793e-06	1.39474e-05	4.08785e-06	2.04351e-05	0.66317	0.309104	-9.21622e-06	5.89639e-06
k__Bacteria;p__Fibrobacteres;c__Fibrobacteria;o__Fibrobacterales;f__Fibrobacteraceae;g__unidentified_Fibrobacteraceae;s__Juncus_effusus;	0	0	2.45271e-06	1.7169e-05	0.322325	0.209662	-7.38421e-06	2.47879e-06
k__Bacteria;p__Actinobacteria;c__unidentified_Actinobacteria;o__Actinomycetales;f__Actinomycetaceae;g__Actinomyces;s__Actinomyces_graevenitzii;	7.2838e-06	2.54445e-05	3.27028e-06	1.37729e-05	0.412012	0.233692	-5.74987e-06	1.37769e-05
k__Bacteria;p__Proteobacteria;c__Deltaproteobacteria;o__Desulfovibrionales;f__Desulfovibrionaceae;g__Desulfovibrio;s__Desulfovibrio_sp_UNSW3caefatS;	3.6419e-06	2.09211e-05	2.45271e-06	1.7169e-05	0.787455	0.336409	-7.59539e-06	9.97377e-06
k__Bacteria;p__Proteobacteria;c__Gammaproteobacteria;o__Pseudomonadales;f__Pseudomonadaceae;g__Pseudomonas;s__Pseudomonas_psychrotolerans;	2.42793e-06	9.70699e-06	7.35812e-06	2.4083e-05	0.202718	0.209662	-1.25788e-05	2.71842e-06
k__Bacteria;p__Firmicutes;c__Bacilli;o__Lactobacillales;f__Lactobacillaceae;g__Lactobacillus;s__Lactobacillus_hayakitensis;	2.42793e-06	1.39474e-05	2.45271e-06	1.7169e-05	0.994291	0.386327	-6.8968e-06	6.84725e-06
k__Bacteria;p__Firmicutes;c__Clostridia;o__Clostridiales;f__Ruminococcaceae;g__unidentified_Ruminococcaceae;s__[Clostridium]_leptum;	4.85587e-06	2.18451e-05	2.45271e-06	1.26899e-05	0.571114	0.281881	-6.07375e-06	1.08801e-05
k__Bacteria;p__Bacteroidetes;c__Ignavibacteria;o__unidentified_Ignavibacteria;f__unidentified_Ignavibacteria;g__unidentified_Ignavibacteria;s__Chlorobi_bacterium_OLB6;	0	0	3.27028e-06	1.79842e-05	0.209187	0.209662	-8.43594e-06	1.89539e-06
k__Bacteria;p__Verrucomicrobia;c__Verrucomicrobiae;o__unidentified_Verrucomicrobiae;f__unidentified_Verrucomicrobiae;g__unidentified_Verrucomicrobiae;s__Verrucomicrobia_bacterium_ADurbBin018;	0	0	2.45271e-06	1.7169e-05	0.322325	0.209662	-7.38421e-06	2.47879e-06
k__Bacteria;p__Proteobacteria;c__Gammaproteobacteria;o__Enterobacteriales;f__Enterobacteriaceae;g__Pectobacterium;s__Pectobacterium_aroidearum;	3.6419e-06	2.09211e-05	3.27028e-06	1.37729e-05	0.92882	0.371108	-7.94044e-06	8.68368e-06
k__Bacteria;p__Bacteroidetes;c__Bacteroidia;o__Bacteroidales;f__Prevotellaceae;g__unidentified_Prevotellaceae;s__Marseilla_massiliensis;	2.42793e-06	1.39474e-05	2.45271e-06	1.7169e-05	0.994291	0.386327	-6.8968e-06	6.84725e-06
k__Bacteria;p__Proteobacteria;c__Alphaproteobacteria;o__Rhizobiales;f__Xanthobacteraceae;g__Rhodopseudomonas;s__Rhodopseudomonas_palustris;	7.2838e-06	2.33905e-05	3.27028e-06	1.79842e-05	0.408	0.231999	-5.62903e-06	1.36561e-05
k__Bacteria;p__Bacteroidetes;c__Bacteroidia;o__Bacteroidales;f__Rikenellaceae;g__Alistipes;s__Alistipes_obesi;	4.85587e-06	2.18451e-05	3.27028e-06	1.37729e-05	0.712733	0.325042	-7.01824e-06	1.01894e-05
k__Bacteria;p__Tenericutes;c__Mollicutes;o__Acholeplasmatales;f__Acholeplasmataceae;g__Acholeplasma;s__Mycoplasmataceae_genomosp_P1_oral_clone_MB1_G23;	0	0	2.45271e-06	1.26899e-05	0.182406	0.209662	-6.09767e-06	1.19226e-06
k__Bacteria;p__Firmicutes;c__Clostridia;o__Clostridiales;f__unidentified_Clostridiales;g__unidentified_Clostridiales;s__[Eubacterium]_nodatum;	8.49777e-06	2.40315e-05	1.63514e-06	8.00877e-06	0.12212	0.209662	-1.9263e-06	1.56516e-05
k__Bacteria;p__Proteobacteria;c__Gammaproteobacteria;o__Xanthomonadales;f__Xanthomonadaceae;g__Pseudoxanthomonas;s__Pseudoxanthomonas_mexicana;	2.42793e-06	9.70699e-06	5.72298e-06	1.82852e-05	0.292871	0.209662	-9.49065e-06	2.90055e-06
k__Bacteria;p__Firmicutes;c__Clostridia;o__Clostridiales;f__unidentified_Clostridiales;g__unidentified_Clostridiales;s__Peptostreptococcaceae_bacterium_canine_oral_taxon_066;	0	0	1.63514e-06	1.1446e-05	0.322325	0.209662	-4.9228e-06	1.65253e-06
k__Bacteria;p__Bacteroidetes;c__Bacteroidia;o__Bacteroidales;f__Bacteroidaceae;g__Bacteroides;s__Bacteroides_coprophilus;	1.21397e-06	6.97371e-06	2.45271e-06	1.26899e-05	0.571836	0.281881	-5.58287e-06	3.10539e-06
k__Bacteria;p__Firmicutes;c__Clostridia;o__Clostridiales;f__Ruminococcaceae;g__Anaerotruncus;s__Anaerotruncus_rubiinfantis;	0	0	1.63514e-06	1.1446e-05	0.322325	0.209662	-4.9228e-06	1.65253e-06
k__Bacteria;p__Bacteroidetes;c__Bacteroidia;o__Bacteroidales;f__Prevotellaceae;g__Alloprevotella;s__Alloprevotella_tannerae;	0	0	1.63514e-06	1.1446e-05	0.322325	0.209662	-4.9228e-06	1.65253e-06
k__Bacteria;p__Actinobacteria;c__unidentified_Actinobacteria;o__Actinomycetales;f__Actinomycetaceae;g__Actinomyces;s__Actinomyces_massiliensis;	0	0	1.63514e-06	1.1446e-05	0.322325	0.209662	-4.9228e-06	1.65253e-06
k__Bacteria;p__Proteobacteria;c__Gammaproteobacteria;o__Xanthomonadales;f__Rhodanobacteraceae;g__Dyella;s__Dyella_sp_BM6;	0	0	1.63514e-06	1.1446e-05	0.322325	0.209662	-4.9228e-06	1.65253e-06
k__Bacteria;p__Gracilibacteria;c__unidentified_Gracilibacteria;o__unidentified_Gracilibacteria;f__unidentified_Gracilibacteria;g__unidentified_Gracilibacteria;s__candidate_division_CPR1_bacterium_ADurbBin160;	0	0	1.63514e-06	1.1446e-05	0.322325	0.209662	-4.9228e-06	1.65253e-06
k__Bacteria;p__Firmicutes;c__Bacilli;o__Lactobacillales;f__Aerococcaceae;g__Aerococcus;s__Aerococcus_viridans;	6.06983e-06	1.76938e-05	1.63514e-06	8.00877e-06	0.184538	0.209662	-2.20137e-06	1.10708e-05
k__Bacteria;p__Proteobacteria;c__Alphaproteobacteria;o__unidentified_Alphaproteobacteria;f__unidentified_Alphaproteobacteria;g__Thalassobaculum;s__bacterium_DG949;	2.42793e-06	1.39474e-05	8.17569e-07	5.72298e-06	0.533255	0.268704	-3.57015e-06	6.79088e-06
k__Bacteria;p__Bacteroidetes;c__Bacteroidia;o__Flavobacteriales;f__Flavobacteriaceae;g__Jejudonia;s__Aequorivita_sp_HC6-5;	1.21397e-06	6.97371e-06	1.63514e-06	1.1446e-05	0.836688	0.345993	-4.47448e-06	3.63214e-06
k__Bacteria;p__Proteobacteria;c__Deltaproteobacteria;o__Desulfovibrionales;f__Desulfovibrionaceae;g__Desulfovibrio;s__Pseudodesulfovibrio_profundus;	0	0	1.63514e-06	1.1446e-05	0.322325	0.209662	-4.9228e-06	1.65253e-06
k__Bacteria;p__Bacteroidetes;c__Bacteroidia;o__Sphingobacteriales;f__Sphingobacteriaceae;g__Sphingobacterium;s__Sphingobacterium_multivorum;	0	0	2.45271e-06	1.26899e-05	0.182406	0.209662	-6.09767e-06	1.19226e-06
k__Bacteria;p__Firmicutes;c__Erysipelotrichia;o__Erysipelotrichales;f__Erysipelotrichaceae;g__Dielma;s__Traorella_massiliensis;	2.42793e-06	1.39474e-05	0	0	0.324813	0.209662	-2.5176e-06	7.37347e-06
k__Bacteria;p__Bacteroidetes;c__Bacteroidia;o__Bacteroidales;f__Bacteroidaceae;g__Bacteroides;s__Bacteroidaceae_bacterium_DJF_B220;	2.42793e-06	1.39474e-05	0	0	0.324813	0.209662	-2.5176e-06	7.37347e-06
k__Bacteria;p__Actinobacteria;c__unidentified_Actinobacteria;o__Corynebacteriales;f__Dietziaceae;g__Dietzia;s__Dietzia_maris;	0	0	3.27028e-06	1.60175e-05	0.159429	0.209662	-7.87105e-06	1.3305e-06
k__Bacteria;p__Proteobacteria;c__Gammaproteobacteria;o__Alteromonadales;f__Shewanellaceae;g__Shewanella;s__Shewanella_baltica;	0	0	3.27028e-06	1.60175e-05	0.159429	0.209662	-7.87105e-06	1.3305e-06
k__Bacteria;p__Firmicutes;c__Bacilli;o__Lactobacillales;f__Carnobacteriaceae;g__Carnobacterium;s__Carnobacterium_maltaromaticum;	0	0	1.63514e-06	1.1446e-05	0.322325	0.209662	-4.9228e-06	1.65253e-06
k__Bacteria;p__Actinobacteria;c__unidentified_Actinobacteria;o__Corynebacteriales;f__Corynebacteriaceae;g__unidentified_Corynebacteriaceae;s__Corynebacterium_amycolatum;	6.06983e-06	2.03317e-05	8.17569e-07	5.72298e-06	0.156988	0.209662	-2.11882e-06	1.26233e-05
k__Bacteria;p__Bacteroidetes;c__Bacteroidia;o__Bacteroidales;f__Muribaculaceae;g__unidentified_Muribaculaceae;s__Gram-negative_bacterium_cTPY-13;	0	0	1.63514e-06	1.1446e-05	0.322325	0.209662	-4.9228e-06	1.65253e-06
k__Bacteria;p__Cyanobacteria;c__unidentified_Cyanobacteria;o__unidentified_Cyanobacteria;f__unidentified_Cyanobacteria;g__unidentified_Cyanobacteria;s__Epipyxis_sp_PR26KG;	0	0	1.63514e-06	1.1446e-05	0.322325	0.209662	-4.9228e-06	1.65253e-06
k__Bacteria;p__Bacteroidetes;c__Bacteroidia;o__Flavobacteriales;f__Flavobacteriaceae;g__Kriegella;s__Kriegella_aquimaris;	0	0	1.63514e-06	1.1446e-05	0.322325	0.209662	-4.9228e-06	1.65253e-06
k__Bacteria;p__Firmicutes;c__Bacilli;o__Lactobacillales;f__Lactobacillaceae;g__Lactobacillus;s__Lactobacillus_oligofermentans;	2.42793e-06	1.39474e-05	8.17569e-07	5.72298e-06	0.533255	0.268704	-3.57015e-06	6.79088e-06
k__Bacteria;p__Firmicutes;c__Clostridia;o__Clostridiales;f__Ruminococcaceae;g__Ruminiclostridium;s__[Clostridium]_caenicola;	3.6419e-06	1.53975e-05	8.17569e-07	5.72298e-06	0.319891	0.209662	-2.84853e-06	8.49719e-06
k__Bacteria;p__Bacteroidetes;c__Bacteroidia;o__Bacteroidales;f__Prevotellaceae;g__Prevotella;s__Prevotella_amnii;	0	0	2.45271e-06	1.26899e-05	0.182406	0.209662	-6.09767e-06	1.19226e-06
k__Bacteria;p__Bacteroidetes;c__Bacteroidia;o__Bacteroidales;f__Prolixibacteraceae;g__unidentified_Prolixibacteraceae;s__benzene_mineralizing_consortium_clone_SB-1;	1.21397e-06	6.97371e-06	4.08785e-06	1.47304e-05	0.240658	0.209662	-7.71554e-06	1.96778e-06
k__Bacteria;p__Bacteroidetes;c__Bacteroidia;o__Flavobacteriales;f__Flavobacteriaceae;g__Salegentibacter;s__Salegentibacter_sp;	2.42793e-06	1.39474e-05	0	0	0.324813	0.209662	-2.5176e-06	7.37347e-06
k__Bacteria;p__Proteobacteria;c__Gammaproteobacteria;o__unidentified_Gammaproteobacteria;f__unidentified_Gammaproteobacteria;g__Candidatus_Berkiella;s__Candidatus_Berkiella_cookevillensis;	2.42793e-06	1.39474e-05	2.45271e-06	9.70379e-06	0.992963	0.386327	-5.6336e-06	5.58405e-06
k__Bacteria;p__Firmicutes;c__Clostridia;o__Clostridiales;f__unidentified_Clostridiales;g__unidentified_Clostridiales;s__Clostridiales_bacterium_S5-A14a;	2.42793e-06	9.70699e-06	3.27028e-06	1.37729e-05	0.746196	0.332905	-6.0039e-06	4.31921e-06
k__Bacteria;p__Firmicutes;c__Bacilli;o__Lactobacillales;f__Lactobacillaceae;g__Lactobacillus;s__Lactobacillus_farciminis;	1.21397e-06	6.97371e-06	5.72298e-06	2.00304e-05	0.151791	0.209662	-1.07192e-05	1.70112e-06
k__Bacteria;p__Proteobacteria;c__Deltaproteobacteria;o__Desulfuromonadales;f__Geobacteraceae;g__Geobacter;s__Geobacter_sp_AOG5;	0	0	1.63514e-06	1.1446e-05	0.322325	0.209662	-4.9228e-06	1.65253e-06
k__Bacteria;p__Bacteroidetes;c__Bacteroidia;o__Chitinophagales;f__Saprospiraceae;g__unidentified_Saprospiraceae;s__bacterium_YC-LK-LKJ25;	0	0	2.45271e-06	1.26899e-05	0.182406	0.209662	-6.09767e-06	1.19226e-06
k__Bacteria;p__Bacteroidetes;c__Bacteroidia;o__Chitinophagales;f__Saprospiraceae;g__Lewinella;s__Lewinella_nigricans;	0	0	1.63514e-06	1.1446e-05	0.322325	0.209662	-4.9228e-06	1.65253e-06
k__Bacteria;p__Firmicutes;c__Clostridia;o__Clostridiales;f__Christensenellaceae;g__unidentified_Christensenellaceae;s__bacterium_enrichment_culture_clone_PKS4;	1.21397e-06	6.97371e-06	3.27028e-06	1.60175e-05	0.429949	0.237845	-7.22192e-06	3.1093e-06
k__Bacteria;p__Proteobacteria;c__Gammaproteobacteria;o__Beggiatoales;f__Beggiatoaceae;g__Beggiatoa;s__Beggiatoa_sp_LPN;	4.85587e-06	1.66312e-05	0	0	0.103236	0.209662	-1.04131e-06	1.0753e-05
k__Bacteria;p__Firmicutes;c__Bacilli;o__Lactobacillales;f__Lactobacillaceae;g__Lactobacillus;s__Lactobacillus_brevis;	2.42793e-06	1.39474e-05	0	0	0.324813	0.209662	-2.5176e-06	7.37347e-06
k__Bacteria;p__Proteobacteria;c__Gammaproteobacteria;o__unidentified_Gammaproteobacteria;f__Burkholderiaceae;g__unidentified_Burkholderiaceae;s__Burkholderiales_bacterium_X4;	0	0	1.63514e-06	1.1446e-05	0.322325	0.209662	-4.9228e-06	1.65253e-06
k__Bacteria;p__Actinobacteria;c__unidentified_Actinobacteria;o__Corynebacteriales;f__Corynebacteriaceae;g__Corynebacterium;s__Corynebacterium_glucuronolyticum;	2.42793e-06	1.39474e-05	3.27028e-06	1.37729e-05	0.788325	0.336409	-7.07798e-06	5.3933e-06
k__Bacteria;p__Proteobacteria;c__Gammaproteobacteria;o__Aeromonadales;f__Succinivibrionaceae;g__Succinatimonas;s__Succinatimonas_hippei;	2.42793e-06	1.39474e-05	2.45271e-06	9.70379e-06	0.992963	0.386327	-5.6336e-06	5.58405e-06
k__Bacteria;p__Cyanobacteria;c__unidentified_Cyanobacteria;o__unidentified_Cyanobacteria;f__unidentified_Cyanobacteria;g__unidentified_Cyanobacteria;s__Phalacroma_mitra;	0	0	1.63514e-06	1.1446e-05	0.322325	0.209662	-4.9228e-06	1.65253e-06
k__Bacteria;p__Firmicutes;c__Bacilli;o__Bacillales;f__Paenibacillaceae;g__Paenibacillus;s__Paenibacillus_cineris;	2.42793e-06	1.39474e-05	0	0	0.324813	0.209662	-2.5176e-06	7.37347e-06
k__Archaea;p__Euryarchaeota;c__Thermoplasmata;o__unidentified_Thermoplasmata;f__unidentified_Thermoplasmata;g__unidentified_Thermoplasmata;s__Marine_group_II_euryarchaeote_REDSEA-S03_B6;	2.42793e-06	1.39474e-05	0	0	0.324813	0.209662	-2.5176e-06	7.37347e-06
k__Bacteria;p__Bacteroidetes;c__Bacteroidia;o__Flavobacteriales;f__Flavobacteriaceae;g__Flavobacterium;s__Flavobacterium_cucumis;	2.42793e-06	1.39474e-05	2.45271e-06	1.26899e-05	0.993502	0.386327	-6.07746e-06	6.02791e-06
k__Bacteria;p__Gracilibacteria;c__unidentified_Gracilibacteria;o__unidentified_Gracilibacteria;f__unidentified_Gracilibacteria;g__unidentified_Gracilibacteria;s__candidate_division_SR1_bacterium_MGEHA;	0	0	1.63514e-06	1.1446e-05	0.322325	0.209662	-4.9228e-06	1.65253e-06
k__Bacteria;p__Firmicutes;c__Bacilli;o__Lactobacillales;f__Lactobacillaceae;g__Lactobacillus;s__Lactobacillus_equigenerosi;	1.21397e-06	6.97371e-06	1.63514e-06	1.1446e-05	0.836688	0.345993	-4.47448e-06	3.63214e-06
k__Bacteria;p__Proteobacteria;c__Gammaproteobacteria;o__Aeromonadales;f__Succinivibrionaceae;g__Anaerobiospirillum;s__Anaerobiospirillum_succiniciproducens;	0	0	4.90542e-06	1.94076e-05	0.0831962	0.209662	-1.04799e-05	6.69094e-07
k__Bacteria;p__Bacteroidetes;c__Bacteroidia;o__Bacteroidales;f__Bacteroidaceae;g__Bacteroides;s__Bacteroides_clarus;	2.42793e-06	1.39474e-05	0	0	0.324813	0.209662	-2.5176e-06	7.37347e-06
k__Bacteria;p__Firmicutes;c__Clostridia;o__Clostridiales;f__unidentified_Clostridiales;g__Peptoniphilus;s__Peptoniphilus_coxii;	4.85587e-06	1.9414e-05	1.63514e-06	1.1446e-05	0.395316	0.228822	-4.33193e-06	1.07734e-05
k__Bacteria;p__Proteobacteria;c__Deltaproteobacteria;o__Myxococcales;f__unidentified_Myxococcales;g__unidentified_Myxococcales;s__Deltaproteobacteria_bacterium_RIFOXYB12_FULL_58_9;	3.6419e-06	1.53975e-05	8.17569e-07	5.72298e-06	0.319891	0.209662	-2.84853e-06	8.49719e-06
k__Bacteria;p__Bacteroidetes;c__Bacteroidia;o__Bacteroidales;f__Rikenellaceae;g__unidentified_Rikenellaceae;s__Bacteroidales_bacterium_P13;	1.21397e-06	6.97371e-06	1.63514e-06	1.1446e-05	0.836688	0.345993	-4.47448e-06	3.63214e-06
k__Bacteria;p__Firmicutes;c__Clostridia;o__Clostridiales;f__Ruminococcaceae;g__unidentified_Ruminococcaceae;s__rumen_bacterium_R-21;	1.21397e-06	6.97371e-06	1.63514e-06	1.1446e-05	0.836688	0.345993	-4.47448e-06	3.63214e-06
k__Bacteria;p__Cyanobacteria;c__unidentified_Cyanobacteria;o__Nostocales;f__unidentified_Nostocales;g__unidentified_Nostocales;s__[Oscillatoria]_sp_PCC_6506;	0	0	3.27028e-06	1.60175e-05	0.159429	0.209662	-7.87105e-06	1.3305e-06
k__Bacteria;p__Firmicutes;c__Clostridia;o__Clostridiales;f__unidentified_Clostridiales;g__Murdochiella;s__Levyella_massiliensis;	4.85587e-06	1.66312e-05	0	0	0.103236	0.209662	-1.04131e-06	1.0753e-05
k__Bacteria;p__Chlamydiae;c__unidentified_Chlamydiae;o__Chlamydiales;f__Chlamydiaceae;g__Chlamydia;s__Chlamydia_suis;	0	0	1.63514e-06	1.1446e-05	0.322325	0.209662	-4.9228e-06	1.65253e-06
k__Bacteria;p__Proteobacteria;c__Gammaproteobacteria;o__Oceanospirillales;f__Halomonadaceae;g__Halomonas;s__Candidatus_Halomonas_phosphatis;	0	0	2.45271e-06	1.26899e-05	0.182406	0.209662	-6.09767e-06	1.19226e-06
k__Bacteria;p__Bacteroidetes;c__Bacteroidia;o__Flavobacteriales;f__unidentified_Flavobacteriales;g__Chryseobacterium;s__Chryseobacterium_hominis;	2.42793e-06	1.39474e-05	4.08785e-06	1.47304e-05	0.607013	0.292175	-8.0659e-06	4.74607e-06
k__Bacteria;p__Spirochaetes;c__Spirochaetia;o__Spirochaetales;f__Spirochaetaceae;g__Sediminispirochaeta;s__spirochete_endosymbiont_of_a_lucinid_bivalve;	0	0	2.45271e-06	1.26899e-05	0.182406	0.209662	-6.09767e-06	1.19226e-06
k__Bacteria;p__Tenericutes;c__Mollicutes;o__Acholeplasmatales;f__Acholeplasmataceae;g__Acholeplasma;s__Acholeplasma_sp_enrichment_culture;	2.42793e-06	1.39474e-05	1.63514e-06	1.1446e-05	0.787455	0.336409	-5.06359e-06	6.64918e-06
k__Bacteria;p__Firmicutes;c__Clostridia;o__Clostridiales;f__Ruminococcaceae;g__unidentified_Ruminococcaceae;s__iron-reducing_bacterium_enrichment_culture_clone_HN-HFO10;	4.85587e-06	1.66312e-05	3.27028e-06	1.37729e-05	0.652208	0.305478	-5.41662e-06	8.5878e-06
k__Bacteria;p__Rokubacteria;c__unidentified_Rokubacteria;o__unidentified_Rokubacteria;f__unidentified_Rokubacteria;g__unidentified_Rokubacteria;s__candidate_division_NC10_bacterium_CSP1-5;	0	0	1.63514e-06	1.1446e-05	0.322325	0.209662	-4.9228e-06	1.65253e-06
k__Bacteria;p__Firmicutes;c__Bacilli;o__Bacillales;f__Bacillaceae;g__Bacillus;s__Bacillus_andreraoultii;	8.49777e-06	2.40315e-05	3.27028e-06	1.37729e-05	0.263986	0.209662	-4.07685e-06	1.45318e-05
k__Bacteria;p__Firmicutes;c__Negativicutes;o__Selenomonadales;f__Veillonellaceae;g__Megasphaera;s__Megasphaera_micronuciformis;	9.71173e-06	2.24625e-05	1.63514e-06	1.1446e-05	0.0633565	0.209662	-4.69178e-07	1.66224e-05
k__Bacteria;p__Bacteroidetes;c__Bacteroidia;o__Flavobacteriales;f__Crocinitomicaceae;g__unidentified_Crocinitomicaceae;s__bacterium_DG1021;	2.42793e-06	1.39474e-05	1.63514e-06	1.1446e-05	0.787455	0.336409	-5.06359e-06	6.64918e-06
k__Bacteria;p__Firmicutes;c__Clostridia;o__Clostridiales;f__Lachnospiraceae;g__unidentified_Lachnospiraceae;s__Clostridiales_bacterium_CHKCI001;	2.42793e-06	9.70699e-06	4.08785e-06	1.6848e-05	0.574064	0.281881	-7.51411e-06	4.19429e-06
k__Bacteria;p__Proteobacteria;c__Deltaproteobacteria;o__Desulfovibrionales;f__Desulfovibrionaceae;g__Mailhella;s__Mailhella_massiliensis;	0	0	3.27028e-06	1.37729e-05	0.10301	0.209662	-7.22631e-06	6.85752e-07
k__Bacteria;p__Acidobacteria;c__Holophagae;o__Holophagales;f__Holophagaceae;g__Holophaga;s__Geothrix_sp;	0	0	1.63514e-06	1.1446e-05	0.322325	0.209662	-4.9228e-06	1.65253e-06
k__Bacteria;p__Actinobacteria;c__Coriobacteriia;o__Coriobacteriales;f__Coriobacteriaceae;g__Collinsella;s__Collinsella_stercoris;	1.21397e-06	6.97371e-06	7.35812e-06	2.26522e-05	0.0804662	0.209662	-1.30561e-05	7.67816e-07
k__Bacteria;p__unidentified_Bacteria;c__unidentified_Bacteria;o__unidentified_Bacteria;f__unidentified_Bacteria;g__unidentified_Bacteria;s__soil_bacterium_WF55;	2.42793e-06	1.39474e-05	0	0	0.324813	0.209662	-2.5176e-06	7.37347e-06
k__Bacteria;p__Cyanobacteria;c__unidentified_Cyanobacteria;o__unidentified_Cyanobacteria;f__unidentified_Cyanobacteria;g__unidentified_Cyanobacteria;s__Cryptomonas_curvata;	0	0	2.45271e-06	1.26899e-05	0.182406	0.209662	-6.09767e-06	1.19226e-06
k__Bacteria;p__Rokubacteria;c__unidentified_Rokubacteria;o__unidentified_Rokubacteria;f__unidentified_Rokubacteria;g__unidentified_Rokubacteria;s__bacterium_WX65;	2.42793e-06	1.39474e-05	0	0	0.324813	0.209662	-2.5176e-06	7.37347e-06
k__Bacteria;p__Elusimicrobia;c__unidentified_Elusimicrobia;o__unidentified_Elusimicrobia;f__unidentified_Elusimicrobia;g__unidentified_Elusimicrobia;s__actinobacterium_YJF1-30;	0	0	1.63514e-06	1.1446e-05	0.322325	0.209662	-4.9228e-06	1.65253e-06
k__Bacteria;p__Proteobacteria;c__Alphaproteobacteria;o__Rhodobacterales;f__Rhodobacteraceae;g__unidentified_Rhodobacteraceae;s__alpha_proteobacterium_GMD37D2;	3.6419e-06	1.53975e-05	6.54055e-06	2.2165e-05	0.486761	0.257268	-1.11547e-05	5.35743e-06
k__Bacteria;p__Proteobacteria;c__Gammaproteobacteria;o__unidentified_Gammaproteobacteria;f__Nitrosomonadaceae;g__Nitrosomonas;s__Nitrosomonas_europaea;	0	0	2.45271e-06	1.26899e-05	0.182406	0.209662	-6.09767e-06	1.19226e-06
k__Bacteria;p__Proteobacteria;c__Gammaproteobacteria;o__Oceanospirillales;f__unidentified_Oceanospirillales;g__unidentified_Oceanospirillales;s__Alcanivoracaceae_bacterium_GI5;	0	0	1.63514e-06	1.1446e-05	0.322325	0.209662	-4.9228e-06	1.65253e-06
k__Bacteria;p__Firmicutes;c__Clostridia;o__Clostridiales;f__Ruminococcaceae;g__unidentified_Ruminococcaceae;s__Gorbachella_massiliensis;	2.42793e-06	1.39474e-05	8.17569e-07	5.72298e-06	0.533255	0.268704	-3.57015e-06	6.79088e-06
k__Bacteria;p__Bacteroidetes;c__Bacteroidia;o__Bacteroidales;f__Prevotellaceae;g__Prevotella;s__Prevotella_intermedia;	2.42793e-06	1.39474e-05	1.63514e-06	8.00877e-06	0.769027	0.336409	-4.60897e-06	6.19456e-06
k__Bacteria;p__Firmicutes;c__Clostridia;o__Clostridiales;f__unidentified_Clostridiales;g__Anaerosalibacter;s__Anaerosalibacter_bizertensis;	1.21397e-06	6.97371e-06	0	0	0.324813	0.209662	-1.2588e-06	3.68674e-06
k__Bacteria;p__Firmicutes;c__Clostridia;o__Clostridiales;f__Lachnospiraceae;g__unidentified_Lachnospiraceae;s__Clostridium_sp_Culture-27;	1.21397e-06	6.97371e-06	1.63514e-06	8.00877e-06	0.801363	0.338703	-3.74445e-06	2.90211e-06
k__Bacteria;p__Proteobacteria;c__Alphaproteobacteria;o__unidentified_Alphaproteobacteria;f__unidentified_Alphaproteobacteria;g__unidentified_Alphaproteobacteria;s__Alphaproteobacteria_bacterium_CG1_02_46_17;	1.21397e-06	6.97371e-06	8.17569e-07	5.72298e-06	0.787455	0.336409	-2.5318e-06	3.32459e-06
k__Bacteria;p__Actinobacteria;c__unidentified_Actinobacteria;o__Pseudonocardiales;f__Pseudonocardiaceae;g__Saccharomonospora;s__Saccharomonospora_viridis;	0	0	8.17569e-07	5.72298e-06	0.322325	0.209662	-2.4614e-06	8.26264e-07
k__Bacteria;p__Proteobacteria;c__Deltaproteobacteria;o__unidentified_Deltaproteobacteria;f__unidentified_Deltaproteobacteria;g__unidentified_Deltaproteobacteria;s__Deltaproteobacteria_bacterium_RBG_19FT_COMBO_58_16;	0	0	8.17569e-07	5.72298e-06	0.322325	0.209662	-2.4614e-06	8.26264e-07
k__Bacteria;p__Proteobacteria;c__Gammaproteobacteria;o__Oceanospirillales;f__Alcanivoracaceae;g__Alcanivorax;s__Alcanivorax_jadensis;	1.21397e-06	6.97371e-06	1.63514e-06	8.00877e-06	0.801363	0.338703	-3.74445e-06	2.90211e-06
k__Bacteria;p__Actinobacteria;c__unidentified_Actinobacteria;o__unidentified_Actinobacteria;f__unidentified_Actinobacteria;g__unidentified_Actinobacteria;s__bacterium_rJ7;	0	0	1.63514e-06	8.00877e-06	0.159429	0.209662	-3.93553e-06	6.65249e-07
k__Bacteria;p__Firmicutes;c__Clostridia;o__Clostridiales;f__unidentified_Clostridiales;g__Gallicola;s__Peptostreptococcaceae_bacterium_SK031;	1.21397e-06	6.97371e-06	8.17569e-07	5.72298e-06	0.787455	0.336409	-2.5318e-06	3.32459e-06
k__Bacteria;p__Tenericutes;c__Mollicutes;o__unidentified_Mollicutes;f__unidentified_Mollicutes;g__unidentified_Mollicutes;s__Firmicutes_bacterium_CAG:822;	1.21397e-06	6.97371e-06	0	0	0.324813	0.209662	-1.2588e-06	3.68674e-06
k__Bacteria;p__Firmicutes;c__Erysipelotrichia;o__Erysipelotrichales;f__Erysipelotrichaceae;g__Faecalitalea;s__Faecalitalea_cylindroides;	1.21397e-06	6.97371e-06	8.17569e-07	5.72298e-06	0.787455	0.336409	-2.5318e-06	3.32459e-06
k__Bacteria;p__Actinobacteria;c__unidentified_Actinobacteria;o__Corynebacteriales;f__Corynebacteriaceae;g__unidentified_Corynebacteriaceae;s__Corynebacterium_pseudodiphtheriticum;	1.21397e-06	6.97371e-06	0	0	0.324813	0.209662	-1.2588e-06	3.68674e-06
k__Bacteria;p__Gemmatimonadetes;c__unidentified_Gemmatimonadetes;o__Gemmatimonadales;f__Gemmatimonadaceae;g__unidentified_Gemmatimonadaceae;s__Gemmatimonadetes_bacterium_WY71;	0	0	8.17569e-07	5.72298e-06	0.322325	0.209662	-2.4614e-06	8.26264e-07
k__Bacteria;p__unidentified_Bacteria;c__unidentified_Bacteria;o__unidentified_Bacteria;f__unidentified_Bacteria;g__unidentified_Bacteria;s__Marinimicrobia_bacterium_JGI_0000113-D11;	0	0	8.17569e-07	5.72298e-06	0.322325	0.209662	-2.4614e-06	8.26264e-07
k__Bacteria;p__Bacteroidetes;c__Bacteroidia;o__Bacteroidales;f__Prevotellaceae;g__Prevotella;s__Prevotella_timonensis;	0	0	1.63514e-06	8.00877e-06	0.159429	0.209662	-3.93553e-06	6.65249e-07
k__Bacteria;p__Firmicutes;c__Bacilli;o__Bacillales;f__Bacillaceae;g__Calditerricola;s__Calditerricola_yamamurae;	2.42793e-06	9.70699e-06	0	0	0.160469	0.209662	-1.01402e-06	5.86988e-06
k__Bacteria;p__Bacteroidetes;c__Bacteroidia;o__Bacteroidales;f__Prevotellaceae;g__unidentified_Prevotellaceae;s__Prevotella_sp_S7-1-8;	0	0	8.17569e-07	5.72298e-06	0.322325	0.209662	-2.4614e-06	8.26264e-07
k__Bacteria;p__Proteobacteria;c__Deltaproteobacteria;o__Myxococcales;f__unidentified_Myxococcales;g__unidentified_Myxococcales;s__Anaeromyxobacter_dehalogenans;	0	0	8.17569e-07	5.72298e-06	0.322325	0.209662	-2.4614e-06	8.26264e-07
k__Bacteria;p__Proteobacteria;c__Gammaproteobacteria;o__Xanthomonadales;f__Xanthomonadaceae;g__Lysobacter;s__Lysobacter_brunescens;	1.21397e-06	6.97371e-06	2.45271e-06	9.70379e-06	0.503368	0.257863	-4.90604e-06	2.42855e-06
k__Bacteria;p__Firmicutes;c__Clostridia;o__Clostridiales;f__Eubacteriaceae;g__Eubacterium;s__Eubacterium_limosum;	0	0	8.17569e-07	5.72298e-06	0.322325	0.209662	-2.4614e-06	8.26264e-07
k__Bacteria;p__Firmicutes;c__Negativicutes;o__Selenomonadales;f__Acidaminococcaceae;g__Acidaminococcus;s__Acidaminococcus_intestini;	1.21397e-06	6.97371e-06	0	0	0.324813	0.209662	-1.2588e-06	3.68674e-06
k__Bacteria;p__Firmicutes;c__Clostridia;o__Clostridiales;f__Ruminococcaceae;g__Fastidiosipila;s__Clostridiales_bacterium_KA00274;	0	0	8.17569e-07	5.72298e-06	0.322325	0.209662	-2.4614e-06	8.26264e-07
k__Bacteria;p__Proteobacteria;c__Alphaproteobacteria;o__Rhodospirillales;f__unidentified_Rhodospirillales;g__unidentified_Rhodospirillales;s__alpha_proteobacterium_HIMB59;	0	0	1.63514e-06	8.00877e-06	0.159429	0.209662	-3.93553e-06	6.65249e-07
k__Bacteria;p__Actinobacteria;c__unidentified_Actinobacteria;o__Propionibacteriales;f__Nocardioidaceae;g__Nocardioides;s__Nocardioides_sp;	0	0	8.17569e-07	5.72298e-06	0.322325	0.209662	-2.4614e-06	8.26264e-07
k__Bacteria;p__Proteobacteria;c__Alphaproteobacteria;o__unidentified_Alphaproteobacteria;f__unidentified_Alphaproteobacteria;g__unidentified_Alphaproteobacteria;s__alpha_proteobacterium_SCGC_AAA015-N04;	1.21397e-06	6.97371e-06	0	0	0.324813	0.209662	-1.2588e-06	3.68674e-06
k__Bacteria;p__Acidobacteria;c__unidentified_Acidobacteria;o__unidentified_Acidobacteria;f__unidentified_Acidobacteria;g__unidentified_Acidobacteria;s__Acidobacteria_bacterium_WX184;	0	0	8.17569e-07	5.72298e-06	0.322325	0.209662	-2.4614e-06	8.26264e-07
k__Bacteria;p__Actinobacteria;c__unidentified_Actinobacteria;o__Actinomycetales;f__Actinomycetaceae;g__Actinomyces;s__Actinomyces_sp_oral_clone_IP081;	2.42793e-06	9.70699e-06	1.63514e-06	8.00877e-06	0.699029	0.319438	-3.28956e-06	4.87515e-06
k__Bacteria;p__Firmicutes;c__Clostridia;o__Clostridiales;f__unidentified_Clostridiales;g__unidentified_Clostridiales;s__Ihubacter_massiliensis;	3.6419e-06	1.16953e-05	8.17569e-07	5.72298e-06	0.204953	0.209662	-1.60187e-06	7.25053e-06
k__Bacteria;p__Chloroflexi;c__Anaerolineae;o__unidentified_Anaerolineae;f__unidentified_Anaerolineae;g__unidentified_Anaerolineae;s__anaerobic_bacterium_MO-CFX2;	0	0	8.17569e-07	5.72298e-06	0.322325	0.209662	-2.4614e-06	8.26264e-07
k__Bacteria;p__Proteobacteria;c__Deltaproteobacteria;o__Desulfovibrionales;f__Desulfovibrionaceae;g__Desulfovibrio;s__Desulfovibrio_sp_TomC;	0	0	1.63514e-06	8.00877e-06	0.159429	0.209662	-3.93553e-06	6.65249e-07
k__Bacteria;p__Firmicutes;c__Clostridia;o__Clostridiales;f__unidentified_Clostridiales;g__unidentified_Clostridiales;s__Clostridium_magnum;	1.21397e-06	6.97371e-06	8.17569e-07	5.72298e-06	0.787455	0.336409	-2.5318e-06	3.32459e-06
k__Bacteria;p__Actinobacteria;c__unidentified_Actinobacteria;o__Micrococcales;f__Dermacoccaceae;g__Kytococcus;s__Kytococcus_sedentarius;	1.21397e-06	6.97371e-06	8.17569e-07	5.72298e-06	0.787455	0.336409	-2.5318e-06	3.32459e-06
k__Bacteria;p__Proteobacteria;c__Gammaproteobacteria;o__unidentified_Gammaproteobacteria;f__Chromobacteriaceae;g__Vogesella;s__Hydromonas_duriensis;	1.21397e-06	6.97371e-06	0	0	0.324813	0.209662	-1.2588e-06	3.68674e-06
k__Bacteria;p__Proteobacteria;c__Deltaproteobacteria;o__Bradymonadales;f__Bradymonadaceae;g__Bradymonas;s__Bradymonas_sediminis;	0	0	8.17569e-07	5.72298e-06	0.322325	0.209662	-2.4614e-06	8.26264e-07
k__Bacteria;p__Firmicutes;c__Clostridia;o__Clostridiales;f__Lachnospiraceae;g__unidentified_Lachnospiraceae;s__bacterium_YGB2004;	0	0	8.17569e-07	5.72298e-06	0.322325	0.209662	-2.4614e-06	8.26264e-07
k__Bacteria;p__Cyanobacteria;c__unidentified_Cyanobacteria;o__unidentified_Cyanobacteria;f__unidentified_Cyanobacteria;g__unidentified_Cyanobacteria;s__Proboscia_indica;	2.42793e-06	9.70699e-06	8.17569e-07	5.72298e-06	0.395316	0.228822	-2.16596e-06	5.38669e-06
k__Bacteria;p__Proteobacteria;c__Gammaproteobacteria;o__Pasteurellales;f__Pasteurellaceae;g__Rodentibacter;s__Rodentibacter_pneumotropicus;	3.6419e-06	1.16953e-05	0	0	0.0831091	0.209662	-5.0506e-07	7.78886e-06
k__Bacteria;p__Firmicutes;c__Clostridia;o__Clostridiales;f__unidentified_Clostridiales;g__unidentified_Clostridiales;s__bacterium_AD3011;	1.21397e-06	6.97371e-06	1.63514e-06	8.00877e-06	0.801363	0.338703	-3.74445e-06	2.90211e-06
k__Bacteria;p__Firmicutes;c__Clostridia;o__Clostridiales;f__unidentified_Clostridiales;g__unidentified_Clostridiales;s__Clostridium_sp_Cas13;	0	0	1.63514e-06	8.00877e-06	0.159429	0.209662	-3.93553e-06	6.65249e-07
k__Bacteria;p__Firmicutes;c__Clostridia;o__Clostridiales;f__Christensenellaceae;g__Christensenella;s__Christensenella_minuta;	1.21397e-06	6.97371e-06	8.17569e-07	5.72298e-06	0.787455	0.336409	-2.5318e-06	3.32459e-06
k__Bacteria;p__Proteobacteria;c__Deltaproteobacteria;o__Desulfovibrionales;f__Desulfovibrionaceae;g__Desulfovibrio;s__Desulfovibrio_simplex;	0	0	8.17569e-07	5.72298e-06	0.322325	0.209662	-2.4614e-06	8.26264e-07
k__Bacteria;p__Bacteroidetes;c__Bacteroidia;o__Sphingobacteriales;f__unidentified_Sphingobacteriales;g__unidentified_Sphingobacteriales;s__Bacteroidetes_bacterium_OLB10;	2.42793e-06	9.70699e-06	8.17569e-07	5.72298e-06	0.395316	0.228822	-2.16596e-06	5.38669e-06
k__Bacteria;p__Actinobacteria;c__unidentified_Actinobacteria;o__Micrococcales;f__Brevibacteriaceae;g__Brevibacterium;s__Brevibacterium_epidermidis;	2.42793e-06	9.70699e-06	4.08785e-06	1.22522e-05	0.497086	0.257863	-6.50361e-06	3.18378e-06
k__Bacteria;p__Actinobacteria;c__Coriobacteriia;o__Coriobacteriales;f__Eggerthellaceae;g__Gordonibacter;s__Gordonibacter_urolithinfaciens;	1.21397e-06	6.97371e-06	0	0	0.324813	0.209662	-1.2588e-06	3.68674e-06
k__Bacteria;p__Firmicutes;c__Erysipelotrichia;o__Erysipelotrichales;f__Erysipelotrichaceae;g__Erysipelatoclostridium;s__Clostridiales_bacterium_CHKCI006;	1.21397e-06	6.97371e-06	0	0	0.324813	0.209662	-1.2588e-06	3.68674e-06
k__Bacteria;p__Proteobacteria;c__Gammaproteobacteria;o__unidentified_Gammaproteobacteria;f__unidentified_Gammaproteobacteria;g__unidentified_Gammaproteobacteria;s__agricultural_soil_bacterium_SC-I-81;	0	0	1.63514e-06	8.00877e-06	0.159429	0.209662	-3.93553e-06	6.65249e-07
k__Bacteria;p__Chloroflexi;c__unidentified_Chloroflexi;o__unidentified_Chloroflexi;f__unidentified_Chloroflexi;g__unidentified_Chloroflexi;s__Chloroflexi_bacterium_OLB14;	0	0	2.45271e-06	9.70379e-06	0.0831962	0.209662	-5.23996e-06	3.34547e-07
k__Bacteria;p__Deinococcus-Thermus;c__Deinococci;o__Deinococcales;f__Deinococcaceae;g__Deinococcus;s__Deinococcus_geothermalis;	1.21397e-06	6.97371e-06	8.17569e-07	5.72298e-06	0.787455	0.336409	-2.5318e-06	3.32459e-06
k__Bacteria;p__Proteobacteria;c__Gammaproteobacteria;o__unidentified_Gammaproteobacteria;f__Burkholderiaceae;g__Comamonas;s__Ottowia_sp_oral_taxon_894;	0	0	8.17569e-07	5.72298e-06	0.322325	0.209662	-2.4614e-06	8.26264e-07
k__Bacteria;p__Bacteroidetes;c__Bacteroidia;o__Bacteroidales;f__unidentified_Bacteroidales;g__Proteiniphilum;s__Proteiniphilum_saccharofermentans;	2.42793e-06	9.70699e-06	0	0	0.160469	0.209662	-1.01402e-06	5.86988e-06
k__Bacteria;p__Proteobacteria;c__Gammaproteobacteria;o__unidentified_Gammaproteobacteria;f__Burkholderiaceae;g__Pandoraea;s__Pandoraea_thiooxydans;	0	0	8.17569e-07	5.72298e-06	0.322325	0.209662	-2.4614e-06	8.26264e-07
k__Bacteria;p__Proteobacteria;c__Alphaproteobacteria;o__Caulobacterales;f__Parvularculaceae;g__unidentified_Parvularculaceae;s__Parvularculaceae_bacterium_HSF6;	1.21397e-06	6.97371e-06	8.17569e-07	5.72298e-06	0.787455	0.336409	-2.5318e-06	3.32459e-06
k__Bacteria;p__Bacteroidetes;c__Bacteroidia;o__Bacteroidales;f__Barnesiellaceae;g__Coprobacter;s__Coprobacter_secundus;	1.21397e-06	6.97371e-06	8.17569e-07	5.72298e-06	0.787455	0.336409	-2.5318e-06	3.32459e-06
k__Bacteria;p__Bacteroidetes;c__Ignavibacteria;o__unidentified_Ignavibacteria;f__unidentified_Ignavibacteria;g__unidentified_Ignavibacteria;s__Ignavibacteria_bacterium_RIFCSPLOWO2_12_FULL_56_21;	0	0	8.17569e-07	5.72298e-06	0.322325	0.209662	-2.4614e-06	8.26264e-07
k__Bacteria;p__Proteobacteria;c__Gammaproteobacteria;o__unidentified_Gammaproteobacteria;f__Nitrosomonadaceae;g__unidentified_Nitrosomonadaceae;s__Betaproteobacteria_bacterium_UKL13-2;	0	0	8.17569e-07	5.72298e-06	0.322325	0.209662	-2.4614e-06	8.26264e-07
k__Bacteria;p__Chloroflexi;c__Anaerolineae;o__Anaerolineales;f__Anaerolineaceae;g__unidentified_Anaerolineaceae;s__Chloroflexi_bacterium_ADurbBin120;	0	0	8.17569e-07	5.72298e-06	0.322325	0.209662	-2.4614e-06	8.26264e-07
k__Bacteria;p__Bacteroidetes;c__Bacteroidia;o__Bacteroidales;f__Prevotellaceae;g__unidentified_Prevotellaceae;s__Prevotella_salivae;	0	0	8.17569e-07	5.72298e-06	0.322325	0.209662	-2.4614e-06	8.26264e-07
k__Bacteria;p__Firmicutes;c__Erysipelotrichia;o__Erysipelotrichales;f__Erysipelotrichaceae;g__Faecalicoccus;s__Faecalicoccus_pleomorphus;	0	0	1.63514e-06	8.00877e-06	0.159429	0.209662	-3.93553e-06	6.65249e-07
k__Bacteria;p__Firmicutes;c__Clostridia;o__unidentified_Clostridia;f__unidentified_Clostridia;g__unidentified_Clostridia;s__Clostridia_bacterium_enrichment_culture_clone_WSC-8;	1.21397e-06	6.97371e-06	3.27028e-06	1.10825e-05	0.3058	0.209662	-6.02684e-06	1.91422e-06
k__Bacteria;p__Bacteroidetes;c__Bacteroidia;o__Bacteroidales;f__Rikenellaceae;g__Alistipes;s__Alistipes_sp_N15MGS-157;	1.21397e-06	6.97371e-06	2.45271e-06	9.70379e-06	0.503368	0.257863	-4.90604e-06	2.42855e-06
k__Bacteria;p__Firmicutes;c__Clostridia;o__Clostridiales;f__Peptococcaceae;g__Desulfotomaculum;s__Desulfotomaculum_intricatum;	1.21397e-06	6.97371e-06	8.17569e-07	5.72298e-06	0.787455	0.336409	-2.5318e-06	3.32459e-06
k__Bacteria;p__Actinobacteria;c__unidentified_Actinobacteria;o__Corynebacteriales;f__Nocardiaceae;g__Rhodococcus;s__Rhodococcus_hoagii;	3.6419e-06	1.16953e-05	8.17569e-07	5.72298e-06	0.204953	0.209662	-1.60187e-06	7.25053e-06
k__Bacteria;p__Chloroflexi;c__Chloroflexia;o__Thermomicrobiales;f__unidentified_Thermomicrobiales;g__unidentified_Thermomicrobiales;s__bacterium_QTYC46b;	0	0	8.17569e-07	5.72298e-06	0.322325	0.209662	-2.4614e-06	8.26264e-07
k__Bacteria;p__Proteobacteria;c__Alphaproteobacteria;o__Sphingomonadales;f__Sphingomonadaceae;g__unidentified_Sphingomonadaceae;s__Hankyongella_aquatica;	0	0	8.17569e-07	5.72298e-06	0.322325	0.209662	-2.4614e-06	8.26264e-07
k__Bacteria;p__Bacteroidetes;c__Bacteroidia;o__Flavobacteriales;f__Flavobacteriaceae;g__unidentified_Flavobacteriaceae;s__Rhodobacteraceae_bacterium_REDSEA-S34_B6;	1.21397e-06	6.97371e-06	8.17569e-07	5.72298e-06	0.787455	0.336409	-2.5318e-06	3.32459e-06
k__Bacteria;p__Firmicutes;c__Clostridia;o__Clostridiales;f__Eubacteriaceae;g__Anaerofustis;s__Anaerofustis_sp_Marseille-P2441;	2.42793e-06	9.70699e-06	8.17569e-07	5.72298e-06	0.395316	0.228822	-2.16596e-06	5.38669e-06
k__Bacteria;p__Bacteroidetes;c__Bacteroidia;o__Bacteroidales;f__Bacteroidaceae;g__Bacteroides;s__Bacteroides_graminisolvens;	0	0	1.63514e-06	8.00877e-06	0.159429	0.209662	-3.93553e-06	6.65249e-07
k__Bacteria;p__Bacteroidetes;c__Bacteroidia;o__Bacteroidales;f__Prevotellaceae;g__unidentified_Prevotellaceae;s__bacterium_P3;	1.21397e-06	6.97371e-06	0	0	0.324813	0.209662	-1.2588e-06	3.68674e-06
k__Bacteria;p__Deinococcus-Thermus;c__Deinococci;o__Deinococcales;f__Deinococcaceae;g__Deinococcus;s__Deinococcus_reticulitermitis;	0	0	8.17569e-07	5.72298e-06	0.322325	0.209662	-2.4614e-06	8.26264e-07
k__Bacteria;p__Acidobacteria;c__unidentified_Acidobacteria;o__unidentified_Acidobacteria;f__unidentified_Acidobacteria;g__unidentified_Acidobacteria;s__Aminicenantes_bacterium_clone_OPB95;	0	0	8.17569e-07	5.72298e-06	0.322325	0.209662	-2.4614e-06	8.26264e-07
k__Bacteria;p__Firmicutes;c__Clostridia;o__Clostridiales;f__Lachnospiraceae;g__Acetitomaculum;s__Firmicutes_bacterium_CAG_194_44_15;	0	0	2.45271e-06	9.70379e-06	0.0831962	0.209662	-5.23996e-06	3.34547e-07
k__Bacteria;p__Proteobacteria;c__Gammaproteobacteria;o__unidentified_Gammaproteobacteria;f__unidentified_Gammaproteobacteria;g__Candidatus_Nitrosoglobus;s__Candidatus_Nitrosoglobus_terrae;	3.6419e-06	1.16953e-05	1.63514e-06	8.00877e-06	0.394122	0.228822	-2.67955e-06	6.69307e-06
k__Bacteria;p__Proteobacteria;c__Gammaproteobacteria;o__unidentified_Gammaproteobacteria;f__Burkholderiaceae;g__Sutterella;s__Sutterella_sp_YIT_12072;	0	0	1.63514e-06	8.00877e-06	0.159429	0.209662	-3.93553e-06	6.65249e-07
k__Bacteria;p__Proteobacteria;c__Alphaproteobacteria;o__Rhodospirillales;f__unidentified_Rhodospirillales;g__unidentified_Rhodospirillales;s__Pelagibacteraceae_bacterium_ETNP-OMZ-SAG-A7;	2.42793e-06	9.70699e-06	1.63514e-06	8.00877e-06	0.699029	0.319438	-3.28956e-06	4.87515e-06
k__Bacteria;p__Firmicutes;c__Bacilli;o__Lactobacillales;f__Leuconostocaceae;g__Leuconostoc;s__Leuconostoc_lactis;	1.21397e-06	6.97371e-06	0	0	0.324813	0.209662	-1.2588e-06	3.68674e-06
k__Bacteria;p__Bacteroidetes;c__Bacteroidia;o__Flavobacteriales;f__Flavobacteriaceae;g__Tenacibaculum;s__Tenacibaculum_litoreum;	1.21397e-06	6.97371e-06	0	0	0.324813	0.209662	-1.2588e-06	3.68674e-06
k__Bacteria;p__Firmicutes;c__Clostridia;o__Clostridiales;f__Lachnospiraceae;g__unidentified_Lachnospiraceae;s__Lachnospiraceae_bacterium_G41;	1.21397e-06	6.97371e-06	8.17569e-07	5.72298e-06	0.787455	0.336409	-2.5318e-06	3.32459e-06
Others	0.519511	0.162119	0.51605	0.168028	0.925834	0.370983	-0.0704224	0.0773447

## Sheet: LC
Diversity indices	P value (LC.abx vs LC.nonabx)
Observed OTUs	0.4027
Shannon	0.5789
Chao1	0.1514
Beta-diversity (weighted UniFrac distance)	0.397598

## Sheet: LUSC
Diversity indices	P value (LUSC.abx vs LUSC.nonabx)
Observed OTUs	0.5588
Shannon	0.448
Chao1	0.5588
Beta-diversity (weighted UniFrac distance)	0.124152

## Sheet: LUAD
Diversity indices	P value (LUAD.abx vs LUAD.nonabx)
Observed OTUs	0.8827
Shannon	0.06725
Chao1	0.3982
Beta-diversity (weighted UniFrac distance)	0.000341133

## Sheet: LUSC_Phylum
Taxa	avg(LUSC.abx)	sd(LUSC.abx)	avg(LUSC.nonabx)	sd(LUSC.nonabx)	p.value	q.values	interval lower	interval upper
k__Bacteria;p__Proteobacteria;	0.778455	0.274589	0.789696	0.231986	0.912923	0.473794	-0.22608	0.203598
k__Bacteria;p__Firmicutes;	0.167414	0.279531	0.0850593	0.172611	0.409214	0.292229	-0.126797	0.291507
k__Bacteria;p__Bacteroidetes;	0.0189448	0.0470827	0.0312195	0.0870944	0.620525	0.384867	-0.0625132	0.0379639
k__Bacteria;p__Actinobacteria;	0.002632	0.00269115	0.00294448	0.00296777	0.775169	0.466641	-0.00256501	0.00194006
k__Bacteria;p__unidentified_Bacteria;	0.00232754	0.00561334	0.0218071	0.0456711	0.0747661	0.218611	-0.0410929	0.00213373
k__Bacteria;p__Fusobacteria;	0.00268809	0.00770944	0.000446679	0.00142625	0.384968	0.291827	-0.00329253	0.00777535
k__Bacteria;p__Acidobacteria;	0.00100152	0.000991232	0.000969474	0.000560792	0.925942	0.473794	-0.000703765	0.000767863
k__Bacteria;p__Spirochaetes;	0.000104158	0.000274449	0.000122186	0.000232678	0.860883	0.473794	-0.000232903	0.000196848
k__Bacteria;p__Calditrichaeota;	0	0	0.00193094	0.0041408	0.050755	0.189718	-0.00386889	7.02042e-06
k__Bacteria;p__Verrucomicrobia;	0.000272414	0.000489479	0.000729108	0.00114707	0.138762	0.236677	-0.00107073	0.00015734
k__Bacteria;p__Tenericutes;	0.00235157	0.00593451	0.0018448	0.00779892	0.84492	0.473794	-0.00479157	0.00580511
k__Bacteria;p__Nitrospirae;	0.00011217	0.00023798	0.0013821	0.00333469	0.106179	0.236677	-0.00283644	0.000296578
k__Bacteria;p__Cyanobacteria;	0.000436664	0.000518716	0.000582886	0.000987164	0.599153	0.383224	-0.000709695	0.00041725
k__Bacteria;p__Chloroflexi;	9.61461e-05	0.000115182	0.000510776	0.000577894	0.00539853	0.110495	-0.000693173	-0.000136087
k__Bacteria;p__Gemmatimonadetes;	2.80426e-05	4.24385e-05	0.000402612	0.000760266	0.0405057	0.189718	-0.000731196	-1.79431e-05
k__Bacteria;p__Rokubacteria;	0	0	8.01218e-06	2.4661e-05	0.16255	0.237643	-1.95539e-05	3.52951e-06
k__Bacteria;p__Latescibacteria;	0	0	0.000284432	0.000623865	0.0556153	0.189718	-0.00057641	7.54548e-06
k__Bacteria;p__Dadabacteria;	0.000705072	0.00076366	0.000558849	0.000540681	0.596921	0.383224	-0.000434321	0.000726765
k__Bacteria;p__Planctomycetes;	0.000280426	0.000337823	0.00050677	0.000511921	0.160437	0.237643	-0.000548454	9.57656e-05
k__Bacteria;p__Hydrogenedentes;	0	0	0.000174265	0.00037989	0.0542646	0.189718	-0.000352059	3.52903e-06
k__Archaea;p__Thaumarchaeota;	5.20792e-05	0.000113388	4.00609e-06	1.79158e-05	0.214696	0.274643	-3.32415e-05	0.000129388
k__Archaea;p__Euryarchaeota;	0.000128195	0.000326987	3.80578e-05	9.76758e-05	0.414054	0.292229	-0.000145955	0.000326229
k__Bacteria;p__Fibrobacteres;	0	0	4.00609e-06	1.79158e-05	0.329877	0.281172	-1.23909e-05	4.37875e-06
k__Bacteria;p__Deferribacteres;	8.01218e-06	2.53367e-05	1.00152e-05	2.86976e-05	0.847231	0.473794	-2.33959e-05	1.93898e-05
k__Bacteria;p__Melainabacteria;	0	0	3.60548e-05	0.00010143	0.128408	0.236677	-8.35256e-05	1.1416e-05
k__Bacteria;p__Zixibacteria;	0	0	8.01218e-05	0.000170955	0.04971	0.189718	-0.000160131	-1.12371e-07
k__Bacteria;p__Armatimonadetes;	4.00609e-06	1.26684e-05	1.00152e-05	3.15038e-05	0.464725	0.317059	-2.26296e-05	1.06113e-05
k__Bacteria;p__Deinococcus-Thermus;	8.01218e-06	1.68912e-05	4.607e-05	9.75027e-05	0.104637	0.236677	-8.47138e-05	8.59811e-06
k__Archaea;p__unidentified_Archaea;	0	0	1.60244e-05	5.57529e-05	0.214111	0.274643	-4.21175e-05	1.00688e-05
k__Bacteria;p__Lentisphaerae;	0	0	6.00913e-06	2.68737e-05	0.329877	0.281172	-1.85864e-05	6.56813e-06
k__Bacteria;p__Synergistetes;	2.00304e-05	3.40452e-05	1.80274e-05	5.43335e-05	0.902734	0.473794	-3.13456e-05	3.53517e-05
k__Bacteria;p__Thermotogae;	0	0	1.80274e-05	8.0621e-05	0.329877	0.281172	-5.57592e-05	1.97044e-05
k__Bacteria;p__Atribacteria;	8.01218e-06	1.68912e-05	2.40365e-05	7.28322e-05	0.359635	0.283109	-5.15012e-05	1.94525e-05
k__Bacteria;p__Gracilibacteria;	0	0	2.80426e-05	7.91673e-05	0.12967	0.236677	-6.50941e-05	9.00881e-06
k__Bacteria;p__Candidatus_Moranbacteria;	0	0	6.00913e-06	2.68737e-05	0.329877	0.281172	-1.85864e-05	6.56813e-06
k__Bacteria;p__Chlamydiae;	0	0	2.00304e-06	8.95789e-06	0.329877	0.281172	-6.19547e-06	2.18938e-06
k__Bacteria;p__Caldiserica;	4.00609e-06	1.26684e-05	0	0	0.343436	0.281172	-5.05631e-06	1.30685e-05
k__Bacteria;p__Margulisbacteria;	0	0	2.00304e-06	8.95789e-06	0.329877	0.281172	-6.19547e-06	2.18938e-06
k__Archaea;p__Crenarchaeota;	0	0	2.00304e-06	8.95789e-06	0.329877	0.281172	-6.19547e-06	2.18938e-06
Others	0.0219173	0.0217205	0.0584689	0.163193	0.336511	0.281172	-0.11393	0.0408269

[truncated: 11 more sheets: LUSC_Class, LUSC_Order, LUSC_Family, LUSC_Genus, LUSC_Species, LUAD_Phylum, LUAD_Class, LUAD_Order, LUAD_Family, LUAD_Genus, LUAD_Species]
