# Supplementary material for: Distinct respiratory microbiota associates with lung cancer clinicopathological characteristics
Source: Front Oncol. 2023 Feb 2;13:847182. doi: 10.3389/fonc.2023.847182 (PMC9932187; doi:10.3389/fonc.2023.847182)
Supplement: SUPPLEMENTARY TABLE S7 — Comparison of respiratory bacterial diversity and taxa between different lung cancer pathology and stages without antibiotic exposure. [file Table_7.xlsx]

## Sheet: alpha_Chao1
Group-Pair	Difference	pvalue	sig.	LCL	UCL
BPD-LUAD	15.8485	0.0088	**	4.19592	27.501
BPD-LUSC	21.3667	0.0007	***	9.58992	33.1434
LUAD-LUSC	5.51818	0.162		-2.29859	13.335
LC.I-LC.II	9	0.163		-3.75654	21.7565
LC.I-LC.III	0.352941	0.9447		-9.79401	10.4999
LC.II-LC.III	-8.64706	0.219		-22.5843	5.29022

## Sheet: alpha_observed OTUs
Group-Pair	Difference	pvalue	sig.	LCL	UCL
BPD-LUAD	18.8333	0.0022	**	7.17546	30.4912
BPD-LUSC	20.8833	0.0009	***	9.10121	32.6654
LUAD-LUSC	2.05	0.6001		-5.77034	9.87034
LC.I-LC.II	8.91493	0.1627		-3.71172	21.5416
LC.I-LC.III	-3.49357	0.4887		-13.5372	6.55007
LC.II-LC.III	-12.4085	0.0769		-26.2039	1.38687

## Sheet: alpha_Shannon
Group-Pair	Difference	pvalue	sig.	LCL	UCL
BPD-LUAD	6.89394	0.2942		-6.18832	19.9762
BPD-LUSC	3.61667	0.5844		-9.60501	16.8383
LUAD-LUSC	-3.27727	0.4559		-12.0531	5.49857
LC.I-LC.II	5.28472	0.4152		-7.61545	18.1849
LC.I-LC.III	-0.878676	0.8644		-11.1399	9.38253
LC.II-LC.III	-6.1634	0.3846		-20.2576	7.93081

## Sheet: beta LUSC LUAD BPD
Group-Pair	Difference	pvalue	sig.	LCL	UCL
BPD-LUAD	191.461	0	***	132.642	250.279
BPD-LUSC	86.7281	0.0042	**	27.5236	145.933
LUAD-LUSC	-104.733	0	***	-126.353	-83.1124
LC.I-LC.II	-37.3683	0.2557		-101.873	27.1367
LC.I-LC.III	-83.1943	0	***	-119.367	-47.0218
LC.II-LC.III	-45.826	0.1994		-115.87	24.2184

## Sheet: t_Phylum_LUSC vs LUAD
Taxa	avg(LUSC)	sd(LUSC)	avg(LUAD)	sd(LUAD)	p.value	q.values	interval lower	interval upper

## Sheet: t_Phylum_LUSC vs BPD
Taxa	avg(LUSC)	sd(LUSC)	avg(BPD)	sd(BPD)	p.value	q.values	interval lower	interval upper
k__Bacteria;p__Proteobacteria;	0.789696	0.231986	0.6843	0.333325	0.494367	0.0262794	-0.244144	0.454937
k__Bacteria;p__Firmicutes;	0.0850593	0.172611	0.12093	0.166231	0.657393	0.0298316	-0.213999	0.142257
k__Bacteria;p__Bacteroidetes;	0.0312195	0.0870944	0.0355607	0.046926	0.875707	0.036206	-0.0622127	0.0535302
k__Bacteria;p__Actinobacteria;	0.00294448	0.00296777	0.0246708	0.0180145	0.0315479	0.0168267	-0.0406169	-0.00283586
k__Bacteria;p__unidentified_Bacteria;	0.0218071	0.0456711	0.00382582	0.00675036	0.10361	0.0225258	-0.00398894	0.0399516
k__Bacteria;p__Fusobacteria;	0.000446679	0.00142625	0.0169791	0.0398472	0.356172	0.0225258	-0.0583479	0.025283
k__Bacteria;p__Acidobacteria;	0.000969474	0.000560792	0.0145888	0.0321017	0.346337	0.0225258	-0.0473077	0.020069
k__Bacteria;p__Spirochaetes;	0.000122186	0.000232678	0.0107096	0.0259195	0.362978	0.0225258	-0.0377882	0.0166134
k__Bacteria;p__Calditrichaeota;	0.00193094	0.0041408	6.67682e-06	1.63548e-05	0.0514865	0.0168267	-1.3734e-05	0.00386225
k__Bacteria;p__Verrucomicrobia;	0.000729108	0.00114707	0.00685709	0.0146761	0.353563	0.0225258	-0.0215268	0.00927084
k__Bacteria;p__Tenericutes;	0.0018448	0.00779892	8.67986e-05	0.000137419	0.326294	0.0225258	-0.00189338	0.00540939
k__Bacteria;p__Nitrospirae;	0.0013821	0.00333469	0.000186951	0.000198965	0.127202	0.0225258	-0.000372349	0.00276265
k__Bacteria;p__Cyanobacteria;	0.000582886	0.000987164	0.00600913	0.00809436	0.161742	0.0225258	-0.0139171	0.00306456
k__Bacteria;p__Chloroflexi;	0.000510776	0.000577894	0.00408621	0.0083476	0.34233	0.0225258	-0.0123344	0.00518357
k__Bacteria;p__Gemmatimonadetes;	0.000402612	0.000760266	0.00263734	0.00567901	0.380101	0.0228125	-0.00819138	0.00372192
k__Bacteria;p__Rokubacteria;	8.01218e-06	2.4661e-05	0.000106829	0.000261677	0.397783	0.0231276	-0.000373357	0.000175723
k__Bacteria;p__Latescibacteria;	0.000284432	0.000623865	0.00073445	0.00175988	0.563708	0.0268921	-0.00229192	0.00139189
k__Bacteria;p__Dadabacteria;	0.000558849	0.000540681	7.3445e-05	0.000144256	0.00140683	0.00261743	0.000207825	0.000762984
k__Bacteria;p__Planctomycetes;	0.00050677	0.000511921	0.000100152	0.00012857	0.00360241	0.00335118	0.000146613	0.000666623
k__Bacteria;p__Hydrogenedentes;	0.000174265	0.00037989	0	0	0.0542646	0.0168267	-3.52903e-06	0.000352059
k__Archaea;p__Thaumarchaeota;	4.00609e-06	1.79158e-05	0.000360548	0.000616469	0.215774	0.0225258	-0.00100347	0.000290386
k__Archaea;p__Euryarchaeota;	3.80578e-05	9.76758e-05	1.33536e-05	2.06874e-05	0.30233	0.0225258	-2.37212e-05	7.31297e-05
k__Bacteria;p__Fibrobacteres;	4.00609e-06	1.79158e-05	0.000126859	0.000240921	0.267103	0.0225258	-0.000375643	0.000129936
k__Bacteria;p__Deferribacteres;	1.00152e-05	2.86976e-05	0.000160244	0.000298716	0.273063	0.0225258	-0.000463625	0.000163168
k__Bacteria;p__Melainabacteria;	3.60548e-05	0.00010143	0.000213658	0.000245213	0.138572	0.0225258	-0.000434124	7.89171e-05
k__Bacteria;p__Elusimicrobia;	0	0	9.34754e-05	0.000228967	0.363217	0.0225258	-0.000333762	0.000146811
k__Bacteria;p__Zixibacteria;	8.01218e-05	0.000170955	0	0	0.04971	0.0168267	1.12371e-07	0.000160131
k__Bacteria;p__Armatimonadetes;	1.00152e-05	3.15038e-05	0.000140213	0.000199099	0.170551	0.0225258	-0.00033899	7.85942e-05
k__Bacteria;p__Deinococcus-Thermus;	4.607e-05	9.75027e-05	4.00609e-05	4.38845e-05	0.833578	0.0360672	-5.2949e-05	6.49673e-05
k__Archaea;p__unidentified_Archaea;	1.60244e-05	5.57529e-05	7.3445e-05	0.000179903	0.473827	0.0259284	-0.000245791	0.00013095
k__Bacteria;p__Lentisphaerae;	6.00913e-06	2.68737e-05	0	0	0.329877	0.0225258	-6.56813e-06	1.85864e-05
k__Bacteria;p__Synergistetes;	1.80274e-05	5.43335e-05	2.67073e-05	4.85162e-05	0.717263	0.0317734	-6.11291e-05	4.37694e-05
k__Bacteria;p__Thermotogae;	1.80274e-05	8.0621e-05	6.67682e-06	1.63548e-05	0.560674	0.0268921	-2.84242e-05	5.11254e-05
k__Bacteria;p__Atribacteria;	2.40365e-05	7.28322e-05	0	0	0.156346	0.0225258	-1.005e-05	5.81231e-05
k__Bacteria;p__Gracilibacteria;	2.80426e-05	7.91673e-05	1.33536e-05	3.27096e-05	0.514905	0.0265398	-3.14285e-05	6.08065e-05
k__Bacteria;p__Candidatus_Moranbacteria;	6.00913e-06	2.68737e-05	1.33536e-05	3.27096e-05	0.631046	0.0293518	-4.18212e-05	2.71322e-05
k__Bacteria;p__Parcubacteria;	0	0	2.00304e-05	4.90644e-05	0.363217	0.0225258	-7.15203e-05	3.14595e-05
k__Bacteria;p__Berkelbacteria;	0	0	1.33536e-05	3.27096e-05	0.363217	0.0225258	-4.76802e-05	2.0973e-05
k__Bacteria;p__Chlamydiae;	2.00304e-06	8.95789e-06	1.33536e-05	3.27096e-05	0.437328	0.0246563	-4.5613e-05	2.29118e-05
k__Bacteria;p__Candidatus_Liptonbacteria;	0	0	1.33536e-05	3.27096e-05	0.363217	0.0225258	-4.76802e-05	2.0973e-05
k__Bacteria;p__Candidatus_Nomurabacteria;	0	0	6.67682e-06	1.63548e-05	0.363217	0.0225258	-2.38401e-05	1.04865e-05
k__Bacteria;p__Margulisbacteria;	2.00304e-06	8.95789e-06	0	0	0.329877	0.0225258	-2.18938e-06	6.19547e-06
k__Archaea;p__Crenarchaeota;	2.00304e-06	8.95789e-06	6.67682e-06	1.63548e-05	0.527795	0.0265398	-2.17811e-05	1.24336e-05
k__Bacteria;p__Candidatus_Zambryskibacteria;	0	0	6.67682e-06	1.63548e-05	0.363217	0.0225258	-2.38401e-05	1.04865e-05
Others	0.0584689	0.163193	0.0661873	0.0549931	0.858587	0.036206	-0.0962695	0.0808327

## Sheet: t_Phylum_LUAD vs BPD
Taxa	avg(BPD)	sd(BPD)	avg(LUAD)	sd(LUAD)	p.value	q.values	interval lower	interval upper
k__Bacteria;p__Proteobacteria;	0.6843	0.333325	0.880651	0.11969	0.211601	0.291216	-0.545248	0.152546
k__Bacteria;p__Firmicutes;	0.12093	0.166231	0.0375662	0.0268876	0.274734	0.291216	-0.0909653	0.257694
k__Bacteria;p__Bacteroidetes;	0.0355607	0.046926	0.0145676	0.0277746	0.335532	0.291216	-0.0280955	0.0700817
k__Bacteria;p__Actinobacteria;	0.0246708	0.0180145	0.00466163	0.00409173	0.0414838	0.291216	0.00112805	0.0388903
k__Bacteria;p__unidentified_Bacteria;	0.00382582	0.00675036	0.0199649	0.0701396	0.299852	0.291216	-0.0476456	0.0153675
k__Bacteria;p__Fusobacteria;	0.0169791	0.0398472	0.000426102	0.000707675	0.355586	0.291216	-0.0252637	0.0583698
k__Bacteria;p__Acidobacteria;	0.0145888	0.0321017	0.00449775	0.0146329	0.484194	0.305531	-0.0234862	0.0436684
k__Bacteria;p__Spirochaetes;	0.0107096	0.0259195	2.91352e-05	6.44563e-05	0.359131	0.291216	-0.0165204	0.0378813
k__Bacteria;p__Calditrichaeota;	6.67682e-06	1.63548e-05	0.00152049	0.00504423	0.173877	0.291216	-0.00375033	0.000722701
k__Bacteria;p__Verrucomicrobia;	0.00685709	0.0146761	0.000768441	0.00212039	0.356902	0.291216	-0.00930451	0.0214818
k__Bacteria;p__Tenericutes;	8.67986e-05	0.000137419	4.37028e-05	5.91739e-05	0.484304	0.305531	-0.000100661	0.000186852
k__Bacteria;p__Nitrospirae;	0.000186951	0.000198965	0.000280426	0.000727637	0.598026	0.35887	-0.000453481	0.00026653
k__Bacteria;p__Cyanobacteria;	0.00600913	0.00809436	0.000497119	0.000683629	0.156283	0.291216	-0.00298085	0.0140049
k__Bacteria;p__Chloroflexi;	0.00408621	0.0083476	0.000666468	0.00129645	0.362567	0.291216	-0.00533499	0.0121745
k__Bacteria;p__Gemmatimonadetes;	0.00263734	0.00567901	0.000755694	0.00238172	0.460777	0.305531	-0.0040597	0.007823
k__Bacteria;p__Rokubacteria;	0.000106829	0.000261677	0.000455237	0.00193111	0.42096	0.305531	-0.00122732	0.000530507
k__Bacteria;p__Latescibacteria;	0.00073445	0.00175988	0.000284068	0.000947523	0.568982	0.349978	-0.00139014	0.00229091
k__Bacteria;p__Dadabacteria;	7.3445e-05	0.000144256	0.000719275	0.000989313	0.00703982	0.086603	-0.00109801	-0.000193651
k__Bacteria;p__Planctomycetes;	0.000100152	0.00012857	0.000630049	0.000551395	0.000347756	0.00855611	-0.000794589	-0.000265204
k__Bacteria;p__Hydrogenedentes;	0	0	3.27771e-05	0.000117049	0.203202	0.291216	-8.46738e-05	1.91196e-05
k__Archaea;p__Thaumarchaeota;	0.000360548	0.000616469	9.10475e-06	3.01106e-05	0.221467	0.291216	-0.000295459	0.000998346
k__Archaea;p__Euryarchaeota;	1.33536e-05	2.06874e-05	1.27466e-05	3.1243e-05	0.955924	0.522652	-2.28191e-05	2.40331e-05
k__Bacteria;p__Fibrobacteres;	0.000126859	0.000240921	4.00609e-05	0.000170413	0.437415	0.305531	-0.000165669	0.000339267
k__Bacteria;p__Deferribacteres;	0.000160244	0.000298716	1.63885e-05	3.638e-05	0.291679	0.291216	-0.000169503	0.000457213
k__Bacteria;p__Melainabacteria;	0.000213658	0.000245213	2.73142e-05	3.98435e-05	0.121964	0.291216	-7.08142e-05	0.000443502
k__Bacteria;p__Elusimicrobia;	9.34754e-05	0.000228967	1.63885e-05	3.638e-05	0.448079	0.305531	-0.000163041	0.000317215
k__Bacteria;p__Zixibacteria;	0	0	3.27771e-05	0.000108933	0.172797	0.291216	-8.10752e-05	1.5521e-05
k__Bacteria;p__Armatimonadetes;	0.000140213	0.000199099	1.63885e-05	5.19529e-05	0.189494	0.291216	-8.47819e-05	0.000332431
k__Bacteria;p__Deinococcus-Thermus;	4.00609e-05	4.38845e-05	3.82399e-05	9.04088e-05	0.945611	0.522652	-5.35458e-05	5.71877e-05
k__Archaea;p__unidentified_Archaea;	7.3445e-05	0.000179903	9.10475e-06	3.01106e-05	0.422174	0.305531	-0.000124319	0.000252999
k__Bacteria;p__Lentisphaerae;	0	0	2.36723e-05	9.38771e-05	0.250127	0.291216	-6.52951e-05	1.79504e-05
k__Bacteria;p__Synergistetes;	2.67073e-05	4.85162e-05	5.28075e-05	9.36549e-05	0.366923	0.291216	-8.56284e-05	3.34279e-05
k__Bacteria;p__Thermotogae;	6.67682e-06	1.63548e-05	7.2838e-06	3.4164e-05	0.951697	0.522652	-2.13716e-05	2.01576e-05
k__Bacteria;p__Atribacteria;	0	0	1.82095e-06	8.54101e-06	0.328695	0.291216	-5.60782e-06	1.96592e-06
k__Bacteria;p__Gracilibacteria;	1.33536e-05	3.27096e-05	9.10475e-06	3.48187e-05	0.787677	0.461424	-3.07086e-05	3.92063e-05
k__Bacteria;p__Candidatus_Moranbacteria;	1.33536e-05	3.27096e-05	0	0	0.363217	0.291216	-2.0973e-05	4.76802e-05
k__Bacteria;p__Parcubacteria;	2.00304e-05	4.90644e-05	3.6419e-06	1.17877e-05	0.452716	0.305531	-3.50295e-05	6.78066e-05
k__Bacteria;p__Berkelbacteria;	1.33536e-05	3.27096e-05	0	0	0.363217	0.291216	-2.0973e-05	4.76802e-05
k__Bacteria;p__Chlamydiae;	1.33536e-05	3.27096e-05	0	0	0.363217	0.291216	-2.0973e-05	4.76802e-05
k__Bacteria;p__Candidatus_Liptonbacteria;	1.33536e-05	3.27096e-05	0	0	0.363217	0.291216	-2.0973e-05	4.76802e-05
k__Bacteria;p__Candidatus_Nomurabacteria;	6.67682e-06	1.63548e-05	0	0	0.363217	0.291216	-1.04865e-05	2.38401e-05
k__Archaea;p__Crenarchaeota;	6.67682e-06	1.63548e-05	0	0	0.363217	0.291216	-1.04865e-05	2.38401e-05
k__Bacteria;p__Candidatus_Yanofskybacteria;	0	0	1.82095e-06	8.54101e-06	0.328695	0.291216	-5.60782e-06	1.96592e-06
k__Bacteria;p__Candidatus_Zambryskibacteria;	6.67682e-06	1.63548e-05	0	0	0.363217	0.291216	-1.04865e-05	2.38401e-05
Others	0.0661873	0.0549931	0.030663	0.063709	0.20866	0.291216	-0.0237927	0.0948413

## Sheet: t_Class_LUSC vs LUAD
Taxa	avg(LUSC)	sd(LUSC)	avg(LUAD)	sd(LUAD)	p.value	q.values	interval lower	interval upper

## Sheet: t_Class_LUSC vs BPD
Taxa	avg(LUSC)	sd(LUSC)	avg(BPD)	sd(BPD)	p.value	q.values	interval lower	interval upper
k__Bacteria;p__Proteobacteria;c__Gammaproteobacteria;	0.479511	0.188833	0.314111	0.35404	0.314953	0.0667705	-0.204902	0.535702
k__Bacteria;p__Firmicutes;c__Bacilli;	0.054597	0.174093	0.0721296	0.147792	0.81224	0.110021	-0.17845	0.143384
k__Bacteria;p__Proteobacteria;c__Alphaproteobacteria;	0.307764	0.130567	0.363893	0.287786	0.66028	0.0999597	-0.357126	0.244867
k__Bacteria;p__Firmicutes;c__Clostridia;	0.0277882	0.029558	0.0452287	0.024915	0.182092	0.0667705	-0.0445977	0.00971668
k__Bacteria;p__Bacteroidetes;c__Bacteroidia;	0.0275158	0.0874004	0.0347194	0.0472942	0.796491	0.110021	-0.0654253	0.0510181
k__Bacteria;p__Actinobacteria;c__unidentified_Actinobacteria;	0.00119582	0.00073826	0.02192	0.0162251	0.0259802	0.0667705	-0.0377503	-0.00369802
k__Bacteria;p__unidentified_Bacteria;c__unidentified_Bacteria;	0.0218071	0.0456711	0.00382582	0.00675036	0.10361	0.0667705	-0.00398894	0.0399516
k__Bacteria;p__Bacteroidetes;c__Chlorobia;	0.00303261	0.00661545	0	0	0.054413	0.0667705	-6.35e-05	0.00612873
k__Bacteria;p__Fusobacteria;c__Fusobacteriia;	0.000446679	0.00142625	0.0169791	0.0398472	0.356172	0.0667705	-0.0583479	0.025283
k__Bacteria;p__Acidobacteria;c__Acidobacteriia;	0.000252384	0.000368336	0.0123588	0.0278796	0.336136	0.0667705	-0.0413641	0.0171513
k__Bacteria;p__Actinobacteria;c__Coriobacteriia;	0.000180274	0.000342774	0.000894693	0.000562377	0.0247945	0.0667705	-0.00130305	-0.000125786
k__Bacteria;p__Spirochaetes;c__Spirochaetia;	0.000108164	0.000229985	0.0107096	0.0259195	0.362397	0.0667705	-0.0378022	0.0165993
k__Bacteria;p__Calditrichaeota;c__unidentified_Calditrichaeota;	0.00193093	0.0041408	6.68e-06	1.64e-05	0.0514865	0.0667705	-1.37e-05	0.00386225
k__Bacteria;p__Firmicutes;c__Erysipelotrichia;	0.00108765	0.00133945	0.00269076	0.00211928	0.128566	0.0667705	-0.00382215	0.000615947
k__Bacteria;p__Verrucomicrobia;c__Verrucomicrobiae;	0.000729108	0.00114707	0.00685709	0.0146761	0.353563	0.0667705	-0.0215268	0.00927084
k__Bacteria;p__Acidobacteria;c__unidentified_Acidobacteria;	0.000667014	0.000481832	0.00088134	0.00135498	0.718264	0.102697	-0.00163244	0.00120379
k__Bacteria;p__Tenericutes;c__Mollicutes;	0.0018448	0.00779892	8.68e-05	0.000137419	0.326294	0.0667705	-0.00189338	0.00540939
k__Bacteria;p__Proteobacteria;c__Deltaproteobacteria;	0.00240566	0.00387125	0.00620944	0.00971527	0.388169	0.0696978	-0.0139681	0.00636054
k__Bacteria;p__Nitrospirae;c__Nitrospira;	0.00136808	0.00333978	0.000126859	0.000163057	0.113995	0.0667705	-0.000326399	0.00280884
k__Bacteria;p__Cyanobacteria;c__unidentified_Cyanobacteria;	0.000558849	0.000964223	0.00588227	0.00782423	0.156712	0.0667705	-0.0135308	0.00288394
k__Bacteria;p__Firmicutes;c__Negativicutes;	0.0015784	0.00168664	0.000874663	0.00051454	0.116187	0.0667705	-0.000187475	0.00159495
k__Bacteria;p__Gemmatimonadetes;c__unidentified_Gemmatimonadetes;	5.81e-05	0.000121563	0.00262399	0.00568564	0.319317	0.0667705	-0.00853253	0.00340073
k__Bacteria;p__Actinobacteria;c__Acidimicrobiia;	0.00148826	0.00313415	0.000941431	0.00209158	0.629163	0.0971539	-0.00184915	0.00294281
k__Bacteria;p__Actinobacteria;c__Thermoleophilia;	6.21e-05	0.000103552	0.000694389	0.00130273	0.288079	0.0667705	-0.00199916	0.000734576
k__Bacteria;p__Chloroflexi;c__Chloroflexia;	4.81e-05	5.75e-05	0.000574206	0.00125607	0.352013	0.0667705	-0.00184421	0.000791942
k__Bacteria;p__Bacteroidetes;c__Ignavibacteria;	0.000620944	0.00113603	0.000834602	0.00106306	0.681191	0.101142	-0.00135635	0.000929035
k__Bacteria;p__Planctomycetes;c__Phycisphaerae;	0.000432658	0.000353474	9.35e-05	0.000130838	0.00172693	0.0133334	0.000141594	0.00053677
k__Bacteria;p__Chloroflexi;c__Anaerolineae;	0.000242368	0.000275557	0.000554176	0.00108429	0.515369	0.0828981	-0.00144781	0.000824195
k__Bacteria;p__Gemmatimonadetes;c__Longimicrobia;	0	0	1.34e-05	3.27e-05	0.363217	0.0667705	-4.77e-05	2.1e-05
k__Bacteria;p__Acidobacteria;c__Holophagae;	1.4e-05	2.35e-05	0.000413963	0.000916919	0.334203	0.0667705	-0.00136217	0.000562287
k__Archaea;p__Thaumarchaeota;c__Nitrososphaeria;	4.01e-06	1.79e-05	0.000280426	0.000510521	0.242136	0.0667705	-0.000812159	0.000259319
k__Bacteria;p__Chloroflexi;c__Ktedonobacteria;	1.8e-05	7.18e-05	0.000240365	0.000493254	0.320603	0.0667705	-0.00073966	0.000294984
k__Archaea;p__Euryarchaeota;c__Methanobacteria;	4.01e-06	1.23e-05	1.34e-05	2.07e-05	0.332587	0.0667705	-3.1e-05	1.23e-05
k__Bacteria;p__Fibrobacteres;c__Fibrobacteria;	4.01e-06	1.79e-05	0.000100152	0.000178709	0.245	0.0667705	-0.000283634	9.13e-05
k__Bacteria;p__Deferribacteres;c__unidentified_Deferribacteres;	1e-05	2.87e-05	0.000160244	0.000298716	0.273063	0.0667705	-0.000463625	0.000163168
k__Bacteria;p__Planctomycetes;c__Planctomycetacia;	1.8e-05	6.43e-05	6.68e-06	1.64e-05	0.480943	0.0790064	-2.14e-05	4.41e-05
k__Bacteria;p__Actinobacteria;c__Rubrobacteria;	2e-06	8.96e-06	2e-05	3.35e-05	0.24695	0.0667705	-5.31e-05	1.71e-05
k__Bacteria;p__Bacteroidetes;c__Rhodothermia;	5.01e-05	0.000103878	6.68e-06	1.64e-05	0.0864774	0.0667705	-6.76e-06	9.36e-05
k__Bacteria;p__Melainabacteria;c__unidentified_Melainabacteria;	3.61e-05	0.00010143	0.000133536	0.000203747	0.303045	0.0667705	-0.000310568	0.000115605
k__Bacteria;p__Chloroflexi;c__Dehalococcoidia;	0	0	4.01e-05	9.81e-05	0.363217	0.0667705	-0.000143041	6.29e-05
k__Bacteria;p__Chloroflexi;c__unidentified_Chloroflexi;	1.6e-05	4.19e-05	0.000106829	0.000142578	0.181266	0.0667705	-0.000240119	5.85e-05
k__Bacteria;p__Deinococcus-Thermus;c__Deinococci;	4.61e-05	9.75e-05	4.01e-05	4.39e-05	0.833578	0.110965	-5.29e-05	6.5e-05
k__Bacteria;p__Armatimonadetes;c__Fimbriimonadia;	1e-05	3.15e-05	0.000133536	0.000202165	0.195286	0.0667705	-0.000335533	8.85e-05
k__Archaea;p__unidentified_Archaea;c__unidentified_Archaea;	1.6e-05	5.58e-05	7.34e-05	0.000179903	0.473827	0.0790064	-0.000245791	0.00013095
k__Archaea;p__Euryarchaeota;c__Methanomicrobia;	3.41e-05	9.49e-05	0	0	0.124939	0.0667705	-1.03e-05	7.85e-05
k__Bacteria;p__Firmicutes;c__Limnochordia;	6.01e-06	2.69e-05	6.68e-06	1.64e-05	0.941802	0.123247	-1.99e-05	1.86e-05
k__Bacteria;p__Synergistetes;c__Synergistia;	1.8e-05	5.43e-05	2.67e-05	4.85e-05	0.717263	0.102697	-6.11e-05	4.38e-05
k__Bacteria;p__Thermotogae;c__unidentified_Thermotogae;	1.8e-05	8.06e-05	6.68e-06	1.64e-05	0.560674	0.0883449	-2.84e-05	5.11e-05
k__Bacteria;p__Gracilibacteria;c__unidentified_Gracilibacteria;	2.8e-05	7.92e-05	0	0	0.12967	0.0667705	-9.01e-06	6.51e-05
k__Bacteria;p__Spirochaetes;c__unidentified_Spirochaetes;	1.4e-05	4.74e-05	0	0	0.201172	0.0667705	-8.14e-06	3.62e-05
k__Bacteria;p__Fibrobacteres;c__Chitinivibrionia;	0	0	2.67e-05	6.54e-05	0.363217	0.0667705	-9.54e-05	4.19e-05
k__Bacteria;p__Lentisphaerae;c__Lentisphaeria;	6.01e-06	2.69e-05	0	0	0.329877	0.0667705	-6.57e-06	1.86e-05
k__Bacteria;p__Rokubacteria;c__unidentified_Rokubacteria;	4.01e-06	1.79e-05	2e-05	4.91e-05	0.46574	0.0790064	-6.74e-05	3.53e-05
k__Bacteria;p__Candidatus_Liptonbacteria;c__unidentified_Candidatus_Liptonbacteria;	0	0	1.34e-05	3.27e-05	0.363217	0.0667705	-4.77e-05	2.1e-05
k__Bacteria;p__Elusimicrobia;c__unidentified_Elusimicrobia;	0	0	1.34e-05	3.27e-05	0.363217	0.0667705	-4.77e-05	2.1e-05
k__Bacteria;p__Chlamydiae;c__unidentified_Chlamydiae;	2e-06	8.96e-06	1.34e-05	3.27e-05	0.437328	0.0767399	-4.56e-05	2.29e-05
k__Bacteria;p__Candidatus_Zambryskibacteria;c__unidentified_Candidatus_Zambryskibacteria;	0	0	6.68e-06	1.64e-05	0.363217	0.0667705	-2.38e-05	1.05e-05
k__Bacteria;p__Armatimonadetes;c__Chthonomonadetes;	0	0	6.68e-06	1.64e-05	0.363217	0.0667705	-2.38e-05	1.05e-05
Others	0.0602997	0.162691	0.0713752	0.0629304	0.805916	0.110021	-0.103452	0.0813011

## Sheet: t_Class_LUAD vs BPD
Taxa	avg(BPD)	sd(BPD)	avg(LUAD)	sd(LUAD)	p.value	q.values	interval lower	interval upper
k__Bacteria;p__Proteobacteria;c__Gammaproteobacteria;	0.314111	0.35404	0.428353	0.115918	0.469291	0.27622	-0.484935	0.256451
k__Bacteria;p__Firmicutes;c__Bacilli;	0.0721296	0.147792	0.00460154	0.00361302	0.313937	0.249134	-0.0875673	0.222624
k__Bacteria;p__Proteobacteria;c__Alphaproteobacteria;	0.363893	0.287786	0.448951	0.0961857	0.50585	0.282852	-0.386361	0.216244
k__Bacteria;p__Firmicutes;c__Clostridia;	0.0452287	0.024915	0.0312293	0.0253894	0.258678	0.249134	-0.0125256	0.0405245
k__Bacteria;p__Bacteroidetes;c__Bacteroidia;	0.0347194	0.0472942	0.00666103	0.00477351	0.206117	0.249134	-0.0215601	0.0776769
k__Bacteria;p__Actinobacteria;c__unidentified_Actinobacteria;	0.02192	0.0162251	0.00296997	0.00286205	0.0351899	0.249134	0.00193645	0.0359636
k__Bacteria;p__unidentified_Bacteria;c__unidentified_Bacteria;	0.00382582	0.00675036	0.0199649	0.0701396	0.299852	0.249134	-0.0476456	0.0153675
k__Bacteria;p__Bacteroidetes;c__Chlorobia;	0	0	0.00758061	0.0283052	0.222848	0.249134	-0.0201304	0.00496919
k__Bacteria;p__Fusobacteria;c__Fusobacteriia;	0.0169791	0.0398472	0.000426102	0.000707675	0.355586	0.249134	-0.0252637	0.0583698
k__Bacteria;p__Acidobacteria;c__Acidobacteriia;	0.0123588	0.0278796	0.000156602	0.00017997	0.332681	0.249134	-0.0170556	0.04146
k__Bacteria;p__Actinobacteria;c__Coriobacteriia;	0.000894693	0.000562377	0.00044067	0.000610565	0.121382	0.249134	-0.000148163	0.00105621
k__Bacteria;p__Spirochaetes;c__Spirochaetia;	0.0107096	0.0259195	1.82095e-05	3.85586e-05	0.358682	0.249134	-0.0165094	0.0378922
k__Bacteria;p__Calditrichaeota;c__unidentified_Calditrichaeota;	6.67682e-06	1.63548e-05	0.00152049	0.00504423	0.173877	0.249134	-0.00375033	0.000722701
k__Bacteria;p__Firmicutes;c__Erysipelotrichia;	0.00269076	0.00211928	0.000828532	0.00147496	0.0867058	0.249134	-0.000358059	0.00408251
k__Bacteria;p__Verrucomicrobia;c__Verrucomicrobiae;	0.00685709	0.0146761	0.000768441	0.00212039	0.356902	0.249134	-0.00930451	0.0214818
k__Bacteria;p__Acidobacteria;c__unidentified_Acidobacteria;	0.00088134	0.00135498	0.00249652	0.00732103	0.33874	0.249134	-0.00502605	0.00179568
k__Bacteria;p__Tenericutes;c__Mollicutes;	8.67986e-05	0.000137419	4.37028e-05	5.91739e-05	0.484304	0.27622	-0.000100661	0.000186852
k__Bacteria;p__Proteobacteria;c__Deltaproteobacteria;	0.00620944	0.00971527	0.00334144	0.00638624	0.51865	0.283329	-0.00730287	0.0130389
k__Bacteria;p__Nitrospirae;c__Nitrospira;	0.000126859	0.000163057	0.000253112	0.00071132	0.452783	0.274726	-0.000466792	0.000214286
k__Bacteria;p__Cyanobacteria;c__unidentified_Cyanobacteria;	0.00588227	0.00782423	0.0004607	0.000651353	0.150489	0.249134	-0.0027879	0.013631
k__Bacteria;p__Firmicutes;c__Negativicutes;	0.000874663	0.00051454	0.000895907	0.000890273	0.941228	0.45233	-0.000627506	0.000585018
k__Bacteria;p__Gemmatimonadetes;c__unidentified_Gemmatimonadetes;	0.00262399	0.00568564	0.000457058	0.00153325	0.396135	0.260585	-0.00378968	0.00812354
k__Bacteria;p__Actinobacteria;c__Acidimicrobiia;	0.000941431	0.00209159	0.00078665	0.00175501	0.872802	0.436699	-0.00204698	0.00235654
k__Bacteria;p__Actinobacteria;c__Thermoleophilia;	0.000694389	0.00130273	0.000380578	0.0011569	0.608363	0.321275	-0.00106092	0.00168854
k__Bacteria;p__Chloroflexi;c__Chloroflexia;	0.000574206	0.00125606	0.000103794	0.000206748	0.402063	0.260585	-0.000846818	0.00178764
k__Bacteria;p__Bacteroidetes;c__Ignavibacteria;	0.000834602	0.00106306	0.000271321	0.000634013	0.261522	0.249134	-0.000548813	0.00167537
k__Bacteria;p__Planctomycetes;c__Phycisphaerae;	9.34754e-05	0.000130838	0.000528075	0.000307499	4.71155e-05	0.0013436	-0.00061078	-0.00025842
k__Bacteria;p__Chloroflexi;c__Anaerolineae;	0.000554176	0.00108429	0.000185737	0.000332092	0.446795	0.274726	-0.000767095	0.00150397
k__Bacteria;p__Gemmatimonadetes;c__Longimicrobia;	1.33536e-05	3.27096e-05	0.000127466	0.000510137	0.309206	0.249134	-0.000341598	0.000113372
k__Bacteria;p__Acidobacteria;c__Holophagae;	0.000413963	0.000916919	0.00015296	0.000464666	0.526574	0.283329	-0.000697918	0.00121992
k__Archaea;p__Thaumarchaeota;c__Nitrososphaeria;	0.000280426	0.000510521	9.10475e-06	3.01106e-05	0.249823	0.249134	-0.000264386	0.000807029
k__Bacteria;p__Chloroflexi;c__Ktedonobacteria;	0.000240365	0.000493254	2.54933e-05	6.12508e-05	0.335272	0.249134	-0.000302552	0.000732297
k__Archaea;p__Euryarchaeota;c__Methanobacteria;	1.33536e-05	2.06874e-05	3.6419e-06	1.17877e-05	0.313216	0.249134	-1.19259e-05	3.13494e-05
k__Bacteria;p__Fibrobacteres;c__Fibrobacteria;	0.000100152	0.000178709	4.00609e-05	0.000170413	0.482877	0.27622	-0.000129251	0.000249433
k__Bacteria;p__Deferribacteres;c__unidentified_Deferribacteres;	0.000160244	0.000298716	1.63885e-05	3.638e-05	0.291679	0.249134	-0.000169503	0.000457213
k__Bacteria;p__Planctomycetes;c__Planctomycetacia;	6.67682e-06	1.63548e-05	4.00609e-05	0.000149383	0.315743	0.249134	-0.000100749	3.3981e-05
k__Bacteria;p__Actinobacteria;c__Rubrobacteria;	2.00304e-05	3.35173e-05	5.46285e-05	0.000142334	0.308244	0.249134	-0.000103034	3.38383e-05
k__Bacteria;p__Bacteroidetes;c__Rhodothermia;	6.67682e-06	1.63548e-05	5.46285e-05	0.000144466	0.141872	0.249134	-0.000113177	1.72735e-05
k__Bacteria;p__Melainabacteria;c__unidentified_Melainabacteria;	0.000133536	0.000203747	2.73142e-05	3.98435e-05	0.258758	0.249134	-0.00010739	0.000319834
k__Bacteria;p__Chloroflexi;c__Dehalococcoidia;	4.00609e-05	9.81287e-05	5.09866e-05	0.00013777	0.829923	0.430311	-0.000120188	9.83367e-05
k__Bacteria;p__Chloroflexi;c__unidentified_Chloroflexi;	0.000106829	0.000142578	1.63885e-05	4.22142e-05	0.182592	0.249134	-5.88917e-05	0.000239773
k__Bacteria;p__Deinococcus-Thermus;c__Deinococci;	4.00609e-05	4.38845e-05	3.82399e-05	9.04088e-05	0.945611	0.45233	-5.35458e-05	5.71877e-05
k__Bacteria;p__Armatimonadetes;c__Fimbriimonadia;	0.000133536	0.000202165	1.63885e-05	5.19529e-05	0.216548	0.249134	-9.468e-05	0.000328976
k__Archaea;p__unidentified_Archaea;c__unidentified_Archaea;	7.3445e-05	0.000179903	9.10475e-06	3.01106e-05	0.422174	0.267539	-0.000124319	0.000252999
k__Bacteria;p__Lentisphaerae;c__Oligosphaeria;	0	0	2.36723e-05	9.38771e-05	0.250127	0.249134	-6.52951e-05	1.79504e-05
k__Archaea;p__Euryarchaeota;c__Methanomicrobia;	0	0	9.10475e-06	3.01106e-05	0.170782	0.249134	-2.24551e-05	4.24556e-06
k__Bacteria;p__Firmicutes;c__Limnochordia;	6.67682e-06	1.63548e-05	5.46285e-06	1.40714e-05	0.872868	0.436699	-1.60198e-05	1.84477e-05
k__Bacteria;p__Synergistetes;c__Synergistia;	2.67073e-05	4.85162e-05	5.28075e-05	9.36549e-05	0.366923	0.249134	-8.56284e-05	3.34279e-05
k__Bacteria;p__Thermotogae;c__unidentified_Thermotogae;	6.67682e-06	1.63548e-05	7.2838e-06	3.4164e-05	0.951697	0.45233	-2.13716e-05	2.01576e-05
k__Bacteria;p__Spirochaetes;c__unidentified_Spirochaetes;	0	0	9.10475e-06	3.48187e-05	0.233586	0.249134	-2.45425e-05	6.33299e-06
k__Bacteria;p__Fibrobacteres;c__Chitinivibrionia;	2.67073e-05	6.54192e-05	0	0	0.363217	0.249134	-4.19459e-05	9.53605e-05
k__Bacteria;p__Gracilibacteria;c__Candidatus_Peribacteria;	0	0	9.10475e-06	3.48187e-05	0.233586	0.249134	-2.45425e-05	6.33299e-06
k__Bacteria;p__Rokubacteria;c__unidentified_Rokubacteria;	2.00304e-05	4.90644e-05	0	0	0.363217	0.249134	-3.14595e-05	7.15203e-05
k__Bacteria;p__Candidatus_Liptonbacteria;c__unidentified_Candidatus_Liptonbacteria;	1.33536e-05	3.27096e-05	0	0	0.363217	0.249134	-2.0973e-05	4.76802e-05
k__Bacteria;p__Elusimicrobia;c__unidentified_Elusimicrobia;	1.33536e-05	3.27096e-05	0	0	0.363217	0.249134	-2.0973e-05	4.76802e-05
k__Bacteria;p__Chlamydiae;c__unidentified_Chlamydiae;	1.33536e-05	3.27096e-05	0	0	0.363217	0.249134	-2.0973e-05	4.76802e-05
k__Bacteria;p__Candidatus_Yanofskybacteria;c__unidentified_Candidatus_Yanofskybacteria;	0	0	1.82095e-06	8.54101e-06	0.328695	0.249134	-5.60782e-06	1.96592e-06
k__Bacteria;p__Candidatus_Zambryskibacteria;c__unidentified_Candidatus_Zambryskibacteria;	6.67682e-06	1.63548e-05	0	0	0.363217	0.249134	-1.04865e-05	2.38401e-05
k__Bacteria;p__Armatimonadetes;c__Chthonomonadetes;	6.67682e-06	1.63548e-05	0	0	0.363217	0.249134	-1.04865e-05	2.38401e-05
Others	0.0713752	0.0629304	0.0345234	0.0633782	0.239923	0.249134	-0.0300823	0.103786

[truncated: 12 more sheets: t_Order_LUSC vs LUAD, t_Order_LUSC vs BPD, t_Order_LUAD vs BPD, t_Family_LUSC vs LUAD, t_Family_LUSC vs BPD, t_Family_LUAD vs BPD, t_Genus_LUSC vs LUAD, t_Genus_LUSC vs BPD, t_Genus_LUAD vs BPD, t_Species_LUSC vs LUAD, t_Species_LUSC vs BPD, t_Species_LUAD vs BPD]
