# Supplementary material for: Distinct respiratory microbiota associates with lung cancer clinicopathological characteristics
Source: Front Oncol. 2023 Feb 2;13:847182. doi: 10.3389/fonc.2023.847182 (PMC9932187; doi:10.3389/fonc.2023.847182)
Supplement: SUPPLEMENTARY TABLE S8 — Comparison of respiratory bacterial taxa and diversity between lung adenocarcinoma with and without smoking history. Only one case in LUSC group had no smoking history, therefore bacterial taxa and diversity of smokers and non-smokers in LUSC group were not compared. [file Table_8.xlsx]

## Sheet: LUAD
Diversity indices	P value (LUAD.smo vs LUAD.nsmo)
Observed OTUs	0.5728
Shannon	0.6022
Chao1	0.2789
Beta-diversity (weighted UniFrac distance)	0.20507

## Sheet: LUAD_Phylum
Taxa	avg(LUA.smo)	sd(LUA.smo)	avg(LUA.nsmo)	sd(LUA.nsmo)	p.value	q.values
k__Bacteria;p__Proteobacteria;	0.821117	0.174142	0.861898	0.134548	0.762048	0.646039
k__Bacteria;p__Firmicutes;	0.0532638	0.0303313	0.0589515	0.0741304	0.653912	0.646039
k__Bacteria;p__unidentified_Bacteria;	0.00548834	0.0203626	0.0219482	0.0719061	0.64927	0.646039
k__Bacteria;p__Bacteroidetes;	0.00983495	0.00769275	0.0141622	0.0251948	0.787381	0.646039
k__Bacteria;p__Acidobacteria;	0.00614935	0.0183858	0.00138404	0.00101425	0.89269	0.651873
k__Bacteria;p__Actinobacteria;	0.00926265	0.00877631	0.00643688	0.0100629	0.16219	0.646039
k__Bacteria;p__Calditrichaeota;	0.00367988	0.0137688	0.00149001	0.00475625	0.862016	0.646039
k__Bacteria;p__Nitrospirae;	0.00195726	0.00690397	0.000877463	0.00389717	0.661182	0.646039
k__Bacteria;p__Gemmatimonadetes;	0.0011818	0.00311064	0.000398024	0.00110812	0.499248	0.646039
k__Bacteria;p__Verrucomicrobia;	0.000912816	0.00261194	0.000432916	0.000706589	0.584942	0.646039
k__Bacteria;p__Rokubacteria;	0.000678174	0.00242347	5.29838e-05	0.000100492	0.752701	0.646039
k__Bacteria;p__Chloroflexi;	0.000841279	0.00164156	0.000436793	0.000603787	0.990185	0.694613
k__Bacteria;p__Fusobacteria;	0.000529376	0.00133739	0.000611252	0.000837517	0.477817	0.646039
k__Bacteria;p__Dadabacteria;	0.000406332	0.000740165	0.000718511	0.000951165	0.0254158	0.646039
k__Bacteria;p__Latescibacteria;	0.000180274	0.000663079	0.000249411	0.000836989	0.702534	0.646039
k__Bacteria;p__Planctomycetes;	0.000701066	0.000925978	0.000637097	0.000629297	0.319926	0.646039
k__Bacteria;p__Tenericutes;	0.000154521	0.000333644	0.000175751	0.000503098	0.716504	0.646039
k__Bacteria;p__Cyanobacteria;	0.000366271	0.000679648	0.000399317	0.000455883	0.294641	0.646039
k__Bacteria;p__Hydrogenedentes;	0.000105875	0.000396149	8.27064e-05	0.000341331	0.823172	0.646039
k__Bacteria;p__Fibrobacteres;	8.58448e-06	1.70585e-05	3.10149e-05	0.000143963	0.559268	0.646039
k__Bacteria;p__Spirochaetes;	2.28919e-05	5.60286e-05	5.4276e-05	0.000129005	0.361273	0.646039
k__Bacteria;p__Melainabacteria;	7.15373e-05	0.000165682	3.10149e-05	6.09397e-05	0.65352	0.646039
k__Bacteria;p__Zixibacteria;	2.00304e-05	7.49471e-05	4.00609e-05	0.000128362	0.765705	0.646039
k__Bacteria;p__Deinococcus-Thermus;	2.86149e-05	6.55986e-05	4.39378e-05	0.000113004	0.807255	0.646039
k__Bacteria;p__Lentisphaerae;	3.14764e-05	0.000117774	7.75372e-06	3.00133e-05	0.861998	0.646039
k__Bacteria;p__Synergistetes;	6.86758e-05	0.00010355	4.13532e-05	9.45097e-05	0.243732	0.646039
k__Archaea;p__Thaumarchaeota;	2.86149e-06	1.07067e-05	2.7138e-05	8.29993e-05	0.529339	0.646039
k__Bacteria;p__Armatimonadetes;	2.28919e-05	6.42403e-05	3.87686e-06	1.20398e-05	0.270627	0.646039
k__Bacteria;p__Deferribacteres;	8.58448e-06	1.70585e-05	1.93843e-05	5.15848e-05	1	0.694613
k__Archaea;p__Euryarchaeota;	2.86149e-06	1.07067e-05	2.19689e-05	4.48953e-05	0.0980426	0.646039
k__Bacteria;p__Gracilibacteria;	1.1446e-05	4.28269e-05	1.29229e-06	7.19515e-06	0.559531	0.646039
k__Bacteria;p__Thermotogae;	0	0	5.16915e-06	2.87806e-05	0.532614	0.646039
k__Bacteria;p__Elusimicrobia;	1.1446e-05	1.87808e-05	7.75372e-06	3.00133e-05	0.0708233	0.646039
k__Archaea;p__unidentified_Archaea;	8.58448e-06	3.21202e-05	2.58457e-06	1.43903e-05	0.559531	0.646039
k__Bacteria;p__Caldiserica;	2.86149e-06	1.07067e-05	2.58457e-06	1.43903e-05	0.606632	0.646039
k__Bacteria;p__Atribacteria;	0	0	1.29229e-06	7.19515e-06	0.532614	0.646039
k__Bacteria;p__Margulisbacteria;	2.86149e-06	1.07067e-05	0	0	0.149854	0.646039
k__Bacteria;p__Parcubacteria;	2.86149e-06	1.07067e-05	1.29229e-06	7.19515e-06	0.582763	0.646039
k__Bacteria;p__Candidatus_Yanofskybacteria;	0	0	1.29229e-06	7.19515e-06	0.532614	0.646039
k__Bacteria;p__Aquificae;	0	0	1.29229e-06	7.19515e-06	0.532614	0.646039
Others	0.0828602	0.14752	0.0283101	0.0569431	0.585419	0.646039

## Sheet: LUAD_Class
Taxa	avg(LUA.smo)	sd(LUA.smo)	avg(LUA.nsmo)	sd(LUA.nsmo)	p.value	q.values
k__Bacteria;p__Proteobacteria;c__Alphaproteobacteria;	0.434709	0.115694	0.435855	0.103438	0.70726	0.750897
k__Bacteria;p__Proteobacteria;c__Gammaproteobacteria;	0.38269	0.0953311	0.423418	0.123937	0.227899	0.750897
k__Bacteria;p__Firmicutes;c__Clostridia;	0.0414945	0.0266838	0.045588	0.0630122	0.459182	0.750897
k__Bacteria;p__unidentified_Bacteria;c__unidentified_Bacteria;	0.00548834	0.0203626	0.0219482	0.0719061	0.64927	0.750897
k__Bacteria;p__Bacteroidetes;c__Chlorobia;	0.00117321	0.00436675	0.00666691	0.0247004	0.770254	0.750897
k__Bacteria;p__Firmicutes;c__Bacilli;	0.00733114	0.00469656	0.00937425	0.022535	0.165891	0.750897
k__Bacteria;p__Calditrichaeota;c__unidentified_Calditrichaeota;	0.00367988	0.0137688	0.00149001	0.00475625	0.862016	0.76316
k__Bacteria;p__Actinobacteria;c__unidentified_Actinobacteria;	0.00654709	0.00812058	0.00458374	0.00747695	0.589543	0.750897
k__Bacteria;p__Acidobacteria;c__unidentified_Acidobacteria;	0.00319915	0.00922587	0.000911062	0.000744024	0.970636	0.783944
k__Bacteria;p__Nitrospirae;c__Nitrospira;	0.00192006	0.00691072	0.000859371	0.00390083	0.897028	0.764744
k__Bacteria;p__Bacteroidetes;c__Bacteroidia;	0.00822965	0.0050183	0.00719675	0.00507727	0.447209	0.750897
k__Bacteria;p__Proteobacteria;c__Deltaproteobacteria;	0.00371422	0.00744702	0.00261817	0.00500201	0.484474	0.750897
k__Bacteria;p__Firmicutes;c__Erysipelotrichia;	0.00183708	0.00259961	0.00208963	0.00419068	0.572576	0.750897
k__Bacteria;p__Actinobacteria;c__Coriobacteriia;	0.00122472	0.00120549	0.000957585	0.00276634	0.00593678	0.273309
k__Bacteria;p__Firmicutes;c__Negativicutes;	0.00259824	0.00409616	0.00185702	0.00287533	0.632222	0.750897
k__Bacteria;p__Verrucomicrobia;c__Verrucomicrobiae;	0.000912816	0.00261194	0.000432916	0.000706589	0.584942	0.750897
k__Bacteria;p__Actinobacteria;c__Acidimicrobiia;	0.000861309	0.00207947	0.000777957	0.00209956	0.950864	0.781689
k__Bacteria;p__Gemmatimonadetes;c__unidentified_Gemmatimonadetes;	0.000578021	0.00192342	0.000112429	0.000187737	0.548219	0.750897
k__Bacteria;p__Actinobacteria;c__Thermoleophilia;	0.000552268	0.00143844	8.65832e-05	0.000125452	0.10943	0.750897
k__Bacteria;p__Fusobacteria;c__Fusobacteriia;	0.000529376	0.00133739	0.000611252	0.000837517	0.477817	0.750897
k__Bacteria;p__Bacteroidetes;c__Ignavibacteria;	0.000377717	0.000885213	0.000244242	0.000670774	0.551343	0.750897
k__Bacteria;p__Planctomycetes;c__Phycisphaerae;	0.00055513	0.000642294	0.000594452	0.000525607	0.302475	0.750897
k__Bacteria;p__Tenericutes;c__Mollicutes;	0.000154521	0.000333644	0.000175751	0.000503098	0.716504	0.750897
k__Bacteria;p__Gemmatimonadetes;c__Longimicrobia;	0.000185997	0.000639356	1.29229e-05	3.33367e-05	0.712331	0.750897
k__Bacteria;p__Cyanobacteria;c__unidentified_Cyanobacteria;	0.000320487	0.000636335	0.000341164	0.000443679	0.282011	0.750897
k__Bacteria;p__Acidobacteria;c__Holophagae;	0.000194581	0.000580507	6.59066e-05	0.000133889	0.725679	0.750897
k__Bacteria;p__Acidobacteria;c__Acidobacteriia;	0.000274703	0.000563018	0.000183505	0.000342558	0.784628	0.750897
k__Bacteria;p__Chloroflexi;c__Anaerolineae;	0.00017169	0.000334225	0.000142152	0.000245831	0.346926	0.750897
k__Bacteria;p__Fibrobacteres;c__Fibrobacteria;	8.58448e-06	1.70585e-05	2.97226e-05	0.000144059	0.360881	0.750897
k__Bacteria;p__Chloroflexi;c__Chloroflexia;	0.000128767	0.00019574	8.91678e-05	0.000158468	0.164527	0.750897
k__Bacteria;p__Planctomycetes;c__Planctomycetacia;	5.72298e-05	0.000181018	1.42152e-05	5.5267e-05	0.163674	0.750897
k__Bacteria;p__Bacteroidetes;c__Rhodothermia;	5.43684e-05	0.000171847	5.4276e-05	0.000159087	0.917384	0.767877
k__Bacteria;p__Spirochaetes;c__Spirochaetia;	1.43075e-05	2.98432e-05	4.13532e-05	0.000118155	0.52823	0.750897
k__Bacteria;p__Melainabacteria;c__unidentified_Melainabacteria;	7.15373e-05	0.000165682	2.19689e-05	4.72183e-05	0.368701	0.750897
k__Bacteria;p__Chloroflexi;c__Dehalococcoidia;	7.15373e-05	0.000170094	1.29229e-05	2.40078e-05	0.71591	0.750897
k__Bacteria;p__Chloroflexi;c__unidentified_Chloroflexi;	3.14764e-05	8.91348e-05	2.45535e-05	9.68543e-05	0.884525	0.764744
k__Bacteria;p__Actinobacteria;c__Rubrobacteria;	3.43379e-05	0.000128481	2.32612e-05	9.004e-05	0.637022	0.750897
k__Bacteria;p__Deinococcus-Thermus;c__Deinococci;	2.86149e-05	6.55986e-05	4.39378e-05	0.000113004	0.807255	0.750897
k__Bacteria;p__Lentisphaerae;c__Oligosphaeria;	3.14764e-05	0.000117774	7.75372e-06	3.00133e-05	0.861998	0.76316
k__Bacteria;p__Firmicutes;c__Limnochordia;	2.86149e-06	1.07067e-05	1.55074e-05	7.2167e-05	0.784642	0.750897
k__Bacteria;p__Synergistetes;c__Synergistia;	6.86758e-05	0.00010355	4.13532e-05	9.45097e-05	0.243732	0.750897
k__Archaea;p__Thaumarchaeota;c__Nitrososphaeria;	2.86149e-06	1.07067e-05	2.7138e-05	8.29993e-05	0.529339	0.750897
k__Bacteria;p__Chloroflexi;c__Ktedonobacteria;	8.58448e-06	2.31926e-05	1.93843e-05	5.36187e-05	0.815543	0.750897
k__Bacteria;p__Armatimonadetes;c__Fimbriimonadia;	2.28919e-05	6.42403e-05	3.87686e-06	1.20398e-05	0.270627	0.750897
k__Bacteria;p__Deferribacteres;c__unidentified_Deferribacteres;	8.58448e-06	1.70585e-05	1.93843e-05	5.15848e-05	1	0.793735
k__Archaea;p__Euryarchaeota;c__Methanobacteria;	0	0	9.04601e-06	3.68759e-05	0.245079	0.750897
k__Bacteria;p__Thermotogae;c__unidentified_Thermotogae;	0	0	5.16915e-06	2.87806e-05	0.532614	0.750897
k__Bacteria;p__Spirochaetes;c__unidentified_Spirochaetes;	8.58448e-06	3.21202e-05	1.16306e-05	4.03185e-05	0.784727	0.750897
k__Bacteria;p__Gracilibacteria;c__Candidatus_Peribacteria;	1.1446e-05	4.28269e-05	1.29229e-06	7.19515e-06	0.559531	0.750897
k__Archaea;p__unidentified_Archaea;c__unidentified_Archaea;	8.58448e-06	3.21202e-05	2.58457e-06	1.43903e-05	0.559531	0.750897
k__Archaea;p__Euryarchaeota;c__Methanomicrobia;	2.86149e-06	1.07067e-05	1.03383e-05	2.73037e-05	0.406186	0.750897
k__Bacteria;p__Caldiserica;c__Caldisericia;	2.86149e-06	1.07067e-05	2.58457e-06	1.43903e-05	0.606632	0.750897
k__Archaea;p__Euryarchaeota;c__Thermoplasmata;	0	0	2.58457e-06	1.43903e-05	0.532614	0.750897
k__Bacteria;p__Rokubacteria;c__unidentified_Rokubacteria;	0	0	2.58457e-06	1.43903e-05	0.532614	0.750897
k__Bacteria;p__Candidatus_Yanofskybacteria;c__unidentified_Candidatus_Yanofskybacteria;	0	0	1.29229e-06	7.19515e-06	0.532614	0.750897
k__Bacteria;p__Fibrobacteres;c__Chitinivibrionia;	0	0	1.29229e-06	7.19515e-06	0.532614	0.750897
k__Bacteria;p__Aquificae;c__unidentified_Aquificae;	0	0	1.29229e-06	7.19515e-06	0.532614	0.750897
Others	0.0878135	0.14557	0.0302641	0.0564904	0.67152	0.750897

## Sheet: LUAD_Order
Taxa	avg(LUA.smo)	sd(LUA.smo)	avg(LUA.nsmo)	sd(LUA.nsmo)	p.value	q.values
k__Bacteria;p__Proteobacteria;c__Alphaproteobacteria;o__Caulobacterales;	0.357192	0.146564	0.356764	0.148341	0.70726	1
k__Bacteria;p__Proteobacteria;c__Alphaproteobacteria;o__Rhodobacterales;	0.0323377	0.118506	0.0366803	0.118888	0.6322	0.971952
k__Bacteria;p__Proteobacteria;c__Gammaproteobacteria;o__unidentified_Gammaproteobacteria;	0.254035	0.0742245	0.282135	0.106395	0.211151	0.967346
k__Bacteria;p__Firmicutes;c__Clostridia;o__Clostridiales;	0.0414802	0.0266837	0.0455802	0.0630072	0.459182	0.967346
k__Bacteria;p__unidentified_Bacteria;c__unidentified_Bacteria;o__Campylobacterales;	0.00547403	0.0203437	0.0219146	0.0718993	0.926367	1
k__Bacteria;p__Proteobacteria;c__Gammaproteobacteria;o__Pseudomonadales;	0.102962	0.0375448	0.110863	0.0465969	0.474101	0.967346
k__Bacteria;p__Bacteroidetes;c__Chlorobia;o__Chlorobiales;	0.00117321	0.00436675	0.00666691	0.0247004	0.770254	1
k__Bacteria;p__Firmicutes;c__Bacilli;o__Bacillales;	0.0016568	0.00300042	0.00487838	0.0223922	0.825272	1
k__Bacteria;p__Proteobacteria;c__Gammaproteobacteria;o__Thiotrichales;	0.00185997	0.00695937	0.00894521	0.0294801	0.559162	0.967346
k__Bacteria;p__Proteobacteria;c__Alphaproteobacteria;o__Rhizobiales;	0.0383497	0.0142296	0.0367759	0.0125197	0.931613	1
k__Bacteria;p__Calditrichaeota;c__unidentified_Calditrichaeota;o__Calditrichales;	0.00367988	0.0137688	0.00149001	0.00475625	0.862016	1
k__Bacteria;p__Proteobacteria;c__Gammaproteobacteria;o__Enterobacteriales;	0.00962606	0.00993088	0.00810264	0.00887144	0.658866	0.983567
k__Bacteria;p__Actinobacteria;c__unidentified_Actinobacteria;o__Bifidobacteriales;	0.0053281	0.00809776	0.00259362	0.00739615	0.119061	0.967346
k__Bacteria;p__Acidobacteria;c__unidentified_Acidobacteria;o__unidentified_Acidobacteria;	0.00319915	0.00922587	0.000911062	0.000744024	0.970636	1
k__Bacteria;p__Firmicutes;c__Bacilli;o__Lactobacillales;	0.00567434	0.004954	0.00449587	0.00638949	0.291698	0.967346
k__Bacteria;p__Proteobacteria;c__Gammaproteobacteria;o__Cellvibrionales;	0.00216043	0.00801451	0.000886509	0.00265754	0.344733	0.967346
k__Bacteria;p__Nitrospirae;c__Nitrospira;o__Nitrospirales;	0.00192006	0.00691072	0.000859371	0.00390083	0.897028	1
k__Bacteria;p__Proteobacteria;c__Gammaproteobacteria;o__Pasteurellales;	0.00217187	0.00307574	0.00201209	0.00453844	0.902282	1
k__Bacteria;p__Proteobacteria;c__Gammaproteobacteria;o__Alteromonadales;	0.00154807	0.00578082	0.00134139	0.00421989	0.17264	0.967346
k__Bacteria;p__Bacteroidetes;c__Bacteroidia;o__Bacteroidales;	0.00580597	0.00284645	0.00577006	0.00449101	0.722209	1
k__Bacteria;p__Proteobacteria;c__Alphaproteobacteria;o__Sphingomonadales;	0.00369133	0.0045573	0.00291411	0.0014925	0.65896	0.983567
k__Bacteria;p__Firmicutes;c__Erysipelotrichia;o__Erysipelotrichales;	0.00183708	0.00259961	0.00208963	0.00419068	0.572576	0.967346
k__Bacteria;p__Proteobacteria;c__Gammaproteobacteria;o__Xanthomonadales;	0.00349674	0.00300152	0.00457082	0.00328954	0.108118	0.967346
k__Bacteria;p__Bacteroidetes;c__Bacteroidia;o__Flavobacteriales;	0.000543684	0.00172907	0.000659066	0.00280479	0.739224	1
k__Bacteria;p__Actinobacteria;c__Coriobacteriia;o__Coriobacteriales;	0.00122472	0.00120549	0.000957585	0.00276634	0.00593678	0.815237
k__Bacteria;p__Firmicutes;c__Negativicutes;o__Selenomonadales;	0.00259824	0.00409616	0.00185702	0.00287533	0.632222	0.971952
k__Bacteria;p__Proteobacteria;c__Gammaproteobacteria;o__Oceanospirillales;	0.00179988	0.00293052	0.00166576	0.00348734	0.390786	0.967346
k__Bacteria;p__Proteobacteria;c__Deltaproteobacteria;o__Myxococcales;	0.00125906	0.00305	0.000400609	0.000653946	0.766478	1
k__Bacteria;p__Bacteroidetes;c__Bacteroidia;o__Chitinophagales;	0.000749711	0.00225118	0.000182212	0.000211689	0.510389	0.967346
k__Bacteria;p__Proteobacteria;c__Gammaproteobacteria;o__Chromatiales;	0.00059519	0.002227	0.000465223	0.00151547	0.862016	1
k__Bacteria;p__Gemmatimonadetes;c__unidentified_Gemmatimonadetes;o__Gemmatimonadales;	0.000578021	0.00192342	0.000112429	0.000187737	0.548219	0.967346
k__Bacteria;p__Verrucomicrobia;c__Verrucomicrobiae;o__Chthoniobacterales;	0.000486454	0.00178584	3.10149e-05	6.43554e-05	0.328246	0.967346
k__Bacteria;p__Bacteroidetes;c__Bacteroidia;o__Cytophagales;	0.000932846	0.00150489	0.000537591	0.00081425	0.232695	0.967346
k__Bacteria;p__Actinobacteria;c__Acidimicrobiia;o__Actinomarinales;	0.000311903	0.00108696	0.000364425	0.00124397	0.421333	0.967346
k__Bacteria;p__Actinobacteria;c__unidentified_Actinobacteria;o__Micrococcales;	0.00038344	0.000264203	0.001039	0.00148474	0.210036	0.967346
k__Bacteria;p__Proteobacteria;c__Gammaproteobacteria;o__Immundisolibacterales;	0.000715373	0.00100771	0.000771495	0.00160624	0.467998	0.967346
k__Bacteria;p__Fusobacteria;c__Fusobacteriia;o__Fusobacteriales;	0.000529376	0.00133739	0.000611252	0.000837517	0.477817	0.967346
k__Bacteria;p__Proteobacteria;c__Deltaproteobacteria;o__Bdellovibrionales;	0.000360548	0.00132607	0.000258457	0.000638452	0.253644	0.967346
k__Bacteria;p__Proteobacteria;c__Deltaproteobacteria;o__Desulfobacterales;	0.000174551	0.00065311	0.000356671	0.00110548	0.559162	0.967346
k__Bacteria;p__Proteobacteria;c__Alphaproteobacteria;o__unidentified_Alphaproteobacteria;	0.000795495	0.00111451	0.000681035	0.000692022	0.597194	0.967346
k__Bacteria;p__Proteobacteria;c__Deltaproteobacteria;o__Bradymonadales;	5.15069e-05	0.000192721	0.000158951	0.000662196	0.784756	1
k__Bacteria;p__Actinobacteria;c__Thermoleophilia;o__Solirubrobacterales;	0.000300457	0.000809305	5.03992e-05	8.65215e-05	0.280289	0.967346
k__Bacteria;p__Gemmatimonadetes;c__Longimicrobia;o__Longimicrobiales;	0.000185997	0.000639356	1.29229e-05	3.33367e-05	0.712331	1
k__Bacteria;p__Planctomycetes;c__Phycisphaerae;o__Phycisphaerales;	0.0004607	0.000533728	0.000560852	0.000427107	0.137378	0.967346
k__Bacteria;p__Cyanobacteria;c__unidentified_Cyanobacteria;o__unidentified_Cyanobacteria;	0.000314764	0.000639018	0.000326949	0.000443465	0.321255	0.967346
k__Bacteria;p__Proteobacteria;c__Deltaproteobacteria;o__Desulfuromonadales;	0.000257534	0.000656524	0.000143444	0.000412423	0.364318	0.967346
k__Bacteria;p__Bacteroidetes;c__Ignavibacteria;o__Ignavibacteriales;	0.000165967	0.000563894	0.000149905	0.000482726	0.353828	0.967346
k__Bacteria;p__Verrucomicrobia;c__Verrucomicrobiae;o__Verrucomicrobiales;	0.000257534	0.000585559	0.000391563	0.00070213	0.939833	1
k__Bacteria;p__Acidobacteria;c__Acidobacteriia;o__Solibacterales;	0.000220335	0.000572777	0.000140859	0.000344286	0.562378	0.967346
k__Bacteria;p__Bacteroidetes;c__Bacteroidia;o__Sphingobacteriales;	0.000194581	0.00055284	3.35995e-05	6.38439e-05	0.539866	0.967346
k__Bacteria;p__Actinobacteria;c__unidentified_Actinobacteria;o__Corynebacteriales;	0.000374855	0.000234967	0.00054276	0.000447038	0.274225	0.967346
k__Bacteria;p__Proteobacteria;c__Deltaproteobacteria;o__Desulfarculales;	0.000220335	0.000562336	9.17524e-05	0.000211779	0.803652	1
k__Bacteria;p__Proteobacteria;c__Gammaproteobacteria;o__Aeromonadales;	7.43988e-05	7.83411e-05	0.000144736	0.000435256	0.192466	0.967346
k__Bacteria;p__Proteobacteria;c__Deltaproteobacteria;o__Desulfovibrionales;	0.000366271	0.000295999	0.000367009	0.000474243	0.31354	0.967346
k__Bacteria;p__Actinobacteria;c__Acidimicrobiia;o__unidentified_Acidimicrobiia;	0.000154521	0.000407289	0.000131813	0.000300358	0.926246	1
k__Bacteria;p__Actinobacteria;c__Thermoleophilia;o__Gaiellales;	0.000185997	0.000402333	2.97226e-05	5.47021e-05	0.108905	0.967346
k__Bacteria;p__Actinobacteria;c__unidentified_Actinobacteria;o__Frankiales;	0.000177413	0.000361988	0.000147321	0.000212584	0.990045	1
k__Bacteria;p__Planctomycetes;c__Phycisphaerae;o__Tepidisphaerales;	7.15373e-05	0.000267668	6.46143e-06	2.55402e-05	0.909726	1
k__Bacteria;p__Proteobacteria;c__Alphaproteobacteria;o__Rhodospirillales;	0.000289011	0.000179281	0.000280426	0.000226382	0.596878	0.967346
k__Bacteria;p__Actinobacteria;c__unidentified_Actinobacteria;o__Propionibacteriales;	0.000163105	0.000214566	0.000184797	0.00016828	0.428554	0.967346
k__Bacteria;p__Chloroflexi;c__Anaerolineae;o__unidentified_Anaerolineae;	6.86758e-05	0.000224665	5.16915e-06	1.71279e-05	0.574332	0.967346
k__Bacteria;p__Fibrobacteres;c__Fibrobacteria;o__Fibrobacterales;	8.58448e-06	1.70585e-05	2.97226e-05	0.000144059	0.360881	0.967346
k__Bacteria;p__Chloroflexi;c__Chloroflexia;o__Thermomicrobiales;	0.000111598	0.000156485	8.39986e-05	0.000156649	0.147675	0.967346
k__Bacteria;p__Planctomycetes;c__Planctomycetacia;o__unidentified_Planctomycetacia;	5.15069e-05	0.000181505	1.29229e-06	7.19515e-06	0.173564	0.967346
k__Bacteria;p__Spirochaetes;c__Spirochaetia;o__Spirochaetales;	1.43075e-05	2.98432e-05	4.13532e-05	0.000118155	0.52823	0.967346
k__Bacteria;p__Melainabacteria;c__unidentified_Melainabacteria;o__Obscuribacterales;	5.43684e-05	0.000159167	2.19689e-05	4.72183e-05	0.757137	1
k__Bacteria;p__Proteobacteria;c__Alphaproteobacteria;o__Kordiimonadales;	4.00609e-05	0.000149894	2.32612e-05	7.72488e-05	0.862016	1
k__Bacteria;p__Chloroflexi;c__unidentified_Chloroflexi;o__unidentified_Chloroflexi;	3.14764e-05	8.91348e-05	2.45535e-05	9.68543e-05	0.884525	1
k__Bacteria;p__Proteobacteria;c__Deltaproteobacteria;o__Oligoflexales;	5.72298e-05	0.000141169	2.32612e-05	5.7381e-05	0.602696	0.967346
k__Bacteria;p__Chloroflexi;c__Anaerolineae;o__Anaerolineales;	3.71994e-05	8.0834e-05	4.91069e-05	0.000120498	0.693549	1
k__Bacteria;p__Actinobacteria;c__Rubrobacteria;o__Rubrobacterales;	3.43379e-05	0.000128481	2.32612e-05	9.004e-05	0.637022	0.971952
k__Bacteria;p__Deinococcus-Thermus;c__Deinococci;o__Deinococcales;	2.57534e-05	6.40341e-05	3.23072e-05	9.67116e-05	0.61287	0.967346
k__Bacteria;p__Tenericutes;c__Mollicutes;o__Mycoplasmatales;	2.86149e-06	1.07067e-05	3.48917e-05	0.000102262	0.383528	0.967346
k__Bacteria;p__Actinobacteria;c__unidentified_Actinobacteria;o__Micromonosporales;	3.43379e-05	0.000128481	0	0	0.149854	0.967346
k__Bacteria;p__Proteobacteria;c__Alphaproteobacteria;o__Sneathiellales;	3.43379e-05	0.000128481	1.93843e-05	7.00558e-05	0.861998	1
k__Bacteria;p__Actinobacteria;c__unidentified_Actinobacteria;o__Actinomycetales;	6.29528e-05	0.000120403	4.13532e-05	8.17634e-05	0.482638	0.967346
k__Bacteria;p__Bacteroidetes;c__Rhodothermia;o__Rhodothermales;	4.00609e-05	0.000119668	3.23072e-05	0.000103136	0.900929	1
k__Bacteria;p__Lentisphaerae;c__Oligosphaeria;o__Oligosphaerales;	3.14764e-05	0.000117774	7.75372e-06	3.00133e-05	0.861998	1
k__Bacteria;p__Synergistetes;c__Synergistia;o__Synergistales;	6.86758e-05	0.00010355	4.13532e-05	9.45097e-05	0.243732	0.967346
k__Bacteria;p__Firmicutes;c__Limnochordia;o__Limnochordales;	2.86149e-06	1.07067e-05	1.55074e-05	7.2167e-05	0.784642	1
k__Bacteria;p__Chloroflexi;c__Anaerolineae;o__Ardenticatenales;	3.43379e-05	9.92012e-05	2.58457e-06	1.00044e-05	0.358188	0.967346
k__Archaea;p__Thaumarchaeota;c__Nitrososphaeria;o__Nitrosopumilales;	2.86149e-06	1.07067e-05	1.8092e-05	6.84863e-05	0.746857	1
k__Bacteria;p__Proteobacteria;c__Gammaproteobacteria;o__Methylococcales;	0	0	1.42152e-05	5.90119e-05	0.245162	0.967346
k__Bacteria;p__Proteobacteria;c__Alphaproteobacteria;o__Rickettsiales;	6.58143e-05	8.54992e-05	7.36604e-05	0.000101924	1	1
k__Bacteria;p__Proteobacteria;c__Gammaproteobacteria;o__Vibrionales;	8.58448e-06	3.21202e-05	3.87686e-05	7.84238e-05	0.0625866	0.967346
k__Bacteria;p__Proteobacteria;c__Gammaproteobacteria;o__Salinisphaerales;	3.14764e-05	6.69952e-05	4.13532e-05	6.66215e-05	0.437849	0.967346
k__Bacteria;p__Bacteroidetes;c__Rhodothermia;o__Balneolales;	1.43075e-05	5.35336e-05	2.19689e-05	6.19229e-05	0.605332	0.967346
k__Bacteria;p__Actinobacteria;c__unidentified_Actinobacteria;o__Pseudonocardiales;	2.00304e-05	3.42461e-05	2.06766e-05	5.15848e-05	0.388316	0.967346
k__Bacteria;p__Armatimonadetes;c__Fimbriimonadia;o__Fimbriimonadales;	2.28919e-05	6.42403e-05	3.87686e-06	1.20398e-05	0.270627	0.967346
k__Bacteria;p__Chloroflexi;c__Ktedonobacteria;o__Ktedonobacterales;	8.58448e-06	2.31926e-05	1.93843e-05	5.36187e-05	0.815543	1
k__Bacteria;p__Melainabacteria;c__unidentified_Melainabacteria;o__unidentified_Melainabacteria;	1.7169e-05	6.42403e-05	0	0	0.149854	0.967346
k__Bacteria;p__Deferribacteres;c__unidentified_Deferribacteres;o__Deferribacterales;	8.58448e-06	1.70585e-05	1.93843e-05	5.15848e-05	1	1
k__Bacteria;p__Acidobacteria;c__Holophagae;o__Acanthopleuribacterales;	8.58448e-06	3.21202e-05	1.42152e-05	4.68882e-05	0.784756	1
k__Bacteria;p__Acidobacteria;c__Acidobacteriia;o__Acidobacteriales;	3.14764e-05	5.91671e-05	3.10149e-05	5.63799e-05	0.892862	1
k__Archaea;p__Euryarchaeota;c__Methanobacteria;o__Methanobacteriales;	0	0	9.04601e-06	3.68759e-05	0.245079	0.967346
k__Bacteria;p__unidentified_Bacteria;c__unidentified_Bacteria;o__unidentified_Bacteria;	1.43075e-05	2.98432e-05	3.35995e-05	4.97108e-05	0.160617	0.967346
k__Archaea;p__Thaumarchaeota;c__Nitrososphaeria;o__unidentified_Nitrososphaeria;	0	0	5.16915e-06	2.87806e-05	0.532614	0.967346
k__Bacteria;p__Chloroflexi;c__Chloroflexia;o__Chloroflexales;	1.7169e-05	4.63852e-05	1.29229e-06	7.19515e-06	0.164848	0.967346
k__Bacteria;p__Spirochaetes;c__unidentified_Spirochaetes;o__unidentified_Spirochaetes;	8.58448e-06	3.21202e-05	1.16306e-05	4.03185e-05	0.784727	1
k__Bacteria;p__Proteobacteria;c__Gammaproteobacteria;o__Legionellales;	8.58448e-06	2.31926e-05	1.16306e-05	3.46066e-05	0.966888	1
k__Bacteria;p__Thermotogae;c__unidentified_Thermotogae;o__Petrotogales;	0	0	5.16915e-06	2.87806e-05	0.532614	0.967346
k__Bacteria;p__Deinococcus-Thermus;c__Deinococci;o__Thermales;	2.86149e-06	1.07067e-05	1.16306e-05	3.61194e-05	0.746824	1
k__Bacteria;p__Planctomycetes;c__Planctomycetacia;o__Planctomycetales;	5.72298e-06	2.14134e-05	6.46143e-06	2.55402e-05	0.977382	1
k__Bacteria;p__Chloroflexi;c__Anaerolineae;o__Caldilineales;	5.72298e-06	2.14134e-05	1.03383e-05	2.52685e-05	0.350157	0.967346
k__Bacteria;p__Cyanobacteria;c__unidentified_Cyanobacteria;o__Synechococcales;	0	0	1.16306e-05	3.30246e-05	0.171996	0.967346
k__Bacteria;p__Acidobacteria;c__Acidobacteriia;o__unidentified_Acidobacteriia;	8.58448e-06	3.21202e-05	1.29229e-06	7.19515e-06	0.559531	0.967346
k__Archaea;p__unidentified_Archaea;c__unidentified_Archaea;o__unidentified_Archaea;	8.58448e-06	3.21202e-05	2.58457e-06	1.43903e-05	0.559531	0.967346
k__Bacteria;p__Chloroflexi;c__Chloroflexia;o__Kallotenuales;	0	0	3.87686e-06	2.15854e-05	0.532614	0.967346
k__Bacteria;p__Cyanobacteria;c__unidentified_Cyanobacteria;o__Nostocales;	5.72298e-06	2.14134e-05	2.58457e-06	1.43903e-05	0.582763	0.967346
k__Bacteria;p__Rokubacteria;c__unidentified_Rokubacteria;o__unidentified_Rokubacteria;	0	0	2.58457e-06	1.43903e-05	0.532614	0.967346
k__Bacteria;p__Tenericutes;c__Mollicutes;o__Acholeplasmatales;	0	0	5.16915e-06	2.00089e-05	0.353908	0.967346
k__Bacteria;p__Proteobacteria;c__Gammaproteobacteria;o__Cardiobacteriales;	2.86149e-06	1.07067e-05	2.58457e-06	1.43903e-05	0.606632	0.967346
k__Bacteria;p__Caldiserica;c__Caldisericia;o__Caldisericales;	2.86149e-06	1.07067e-05	2.58457e-06	1.43903e-05	0.606632	0.967346
k__Bacteria;p__Chloroflexi;c__Dehalococcoidia;o__unidentified_Dehalococcoidia;	5.72298e-06	2.14134e-05	3.87686e-06	1.58729e-05	0.93222	1
k__Bacteria;p__Tenericutes;c__Mollicutes;o__Anaeroplasmatales;	5.72298e-06	2.14134e-05	3.87686e-06	1.58729e-05	0.93222	1
k__Bacteria;p__Proteobacteria;c__Gammaproteobacteria;o__Beggiatoales;	5.72298e-06	1.45476e-05	2.58457e-06	1.43903e-05	0.20203	0.967346
k__Archaea;p__Euryarchaeota;c__Thermoplasmata;o__unidentified_Thermoplasmata;	0	0	2.58457e-06	1.43903e-05	0.532614	0.967346
k__Bacteria;p__Proteobacteria;c__Alphaproteobacteria;o__Micropepsales;	5.72298e-06	2.14134e-05	2.58457e-06	1.43903e-05	0.582763	0.967346
k__Archaea;p__Euryarchaeota;c__Methanomicrobia;o__Methanosarcinales;	0	0	6.46143e-06	1.82024e-05	0.171822	0.967346
k__Bacteria;p__Actinobacteria;c__unidentified_Actinobacteria;o__Streptomycetales;	2.86149e-06	1.07067e-05	1.29229e-05	2.61413e-05	0.203633	0.967346
k__Bacteria;p__Proteobacteria;c__Alphaproteobacteria;o__Holosporales;	5.72298e-06	2.14134e-05	0	0	0.149854	0.967346
k__Bacteria;p__Proteobacteria;c__Deltaproteobacteria;o__Syntrophobacterales;	5.72298e-06	1.45476e-05	7.75372e-06	1.9127e-05	0.860768	1
k__Bacteria;p__Proteobacteria;c__Gammaproteobacteria;o__Acidithiobacillales;	0	0	3.87686e-06	1.58729e-05	0.354033	0.967346
k__Bacteria;p__Acidobacteria;c__Holophagae;o__Holophagales;	8.58448e-06	1.70585e-05	9.04601e-06	2.47161e-05	0.599393	0.967346
k__Bacteria;p__Proteobacteria;c__Gammaproteobacteria;o__Arenicellales;	0	0	1.29229e-06	7.19515e-06	0.532614	0.967346
k__Bacteria;p__Firmicutes;c__Clostridia;o__Thermoanaerobacterales;	0	0	1.29229e-06	7.19515e-06	0.532614	0.967346
k__Bacteria;p__Bacteroidetes;c__Ignavibacteria;o__unidentified_Ignavibacteria;	2.86149e-06	1.07067e-05	1.29229e-06	7.19515e-06	0.582763	0.967346
k__Bacteria;p__Actinobacteria;c__unidentified_Actinobacteria;o__unidentified_Actinobacteria;	0	0	1.29229e-06	7.19515e-06	0.532614	0.967346
k__Archaea;p__Euryarchaeota;c__Methanomicrobia;o__Methanomicrobiales;	2.86149e-06	1.07067e-05	0	0	0.149854	0.967346
k__Bacteria;p__Firmicutes;c__Clostridia;o__unidentified_Clostridia;	8.58448e-06	1.70585e-05	1.29229e-06	7.19515e-06	0.0524598	0.967346
k__Bacteria;p__Candidatus_Yanofskybacteria;c__unidentified_Candidatus_Yanofskybacteria;o__unidentified_Candidatus_Yanofskybacteria;	0	0	1.29229e-06	7.19515e-06	0.532614	0.967346
k__Bacteria;p__Aquificae;c__unidentified_Aquificae;o__unidentified_Aquificae;	0	0	1.29229e-06	7.19515e-06	0.532614	0.967346
Others	0.0935765	0.144349	0.0348362	0.0560095	0.504704	0.967346

## Sheet: LUAD_Family
Taxa	avg(LUA.smo)	sd(LUA.smo)	avg(LUA.nsmo)	sd(LUA.nsmo)	p.value	q.values
k__Bacteria;p__Proteobacteria;c__Alphaproteobacteria;o__Caulobacterales;f__Caulobacteraceae;	0.344501	0.142108	0.34612	0.145662	0.759245	0.734614
k__Bacteria;p__Proteobacteria;c__Alphaproteobacteria;o__Rhodobacterales;f__Rhodobacteraceae;	0.0323377	0.118506	0.0366803	0.118888	0.6322	0.707074
k__Bacteria;p__Proteobacteria;c__Gammaproteobacteria;o__unidentified_Gammaproteobacteria;f__Burkholderiaceae;	0.240652	0.0920864	0.275355	0.110822	0.209429	0.701952
k__Bacteria;p__unidentified_Bacteria;c__unidentified_Bacteria;o__Campylobacterales;f__unidentified_Campylobacterales;	0.005454	0.0203494	0.0218991	0.0719042	0.632246	0.707074
k__Bacteria;p__Proteobacteria;c__Gammaproteobacteria;o__Pseudomonadales;f__Pseudomonadaceae;	0.0889838	0.0357306	0.0924218	0.0401977	0.676823	0.720013
k__Bacteria;p__Firmicutes;c__Clostridia;o__Clostridiales;f__Ruminococcaceae;	0.0148941	0.0107593	0.0161368	0.0283338	0.301311	0.701952
k__Bacteria;p__Firmicutes;c__Clostridia;o__Clostridiales;f__Lachnospiraceae;	0.019896	0.0113055	0.0213318	0.0264664	0.432706	0.701952
k__Bacteria;p__Bacteroidetes;c__Chlorobia;o__Chlorobiales;f__Chlorobiaceae;	0.00117321	0.00436675	0.00666691	0.0247004	0.770254	0.734614
k__Bacteria;p__Firmicutes;c__Bacilli;o__Bacillales;f__Sporolactobacillaceae;	0.00101011	0.00303057	0.00419476	0.0224866	0.422038	0.701952
k__Bacteria;p__Proteobacteria;c__Gammaproteobacteria;o__Thiotrichales;f__Thiotrichaceae;	0.00185997	0.00695937	0.00894521	0.0294801	0.559162	0.701952
k__Bacteria;p__Proteobacteria;c__Gammaproteobacteria;o__unidentified_Gammaproteobacteria;f__Rhodocyclaceae;	0.00992079	0.0256942	0.00484608	0.00369035	0.418389	0.701952
k__Bacteria;p__Proteobacteria;c__Alphaproteobacteria;o__Rhizobiales;f__unidentified_Rhizobiales;	0.0317969	0.0143677	0.0322749	0.0147754	0.653912	0.711437
k__Bacteria;p__Calditrichaeota;c__unidentified_Calditrichaeota;o__Calditrichales;f__Calditrichaceae;	0.00367988	0.0137688	0.00149001	0.00475625	0.862016	0.741593
k__Bacteria;p__Proteobacteria;c__Gammaproteobacteria;o__Pseudomonadales;f__Moraxellaceae;	0.0139784	0.00468341	0.0184409	0.0088399	0.0573835	0.700915
k__Bacteria;p__Proteobacteria;c__Gammaproteobacteria;o__Enterobacteriales;f__Enterobacteriaceae;	0.00962606	0.00993088	0.00810264	0.00887144	0.658866	0.711437
k__Bacteria;p__Actinobacteria;c__unidentified_Actinobacteria;o__Bifidobacteriales;f__Bifidobacteriaceae;	0.0053281	0.00809776	0.00259362	0.00739615	0.119061	0.701952
k__Bacteria;p__Firmicutes;c__Clostridia;o__Clostridiales;f__unidentified_Clostridiales;	0.00234356	0.00220544	0.00462897	0.00837124	0.892701	0.750142
k__Bacteria;p__Proteobacteria;c__Gammaproteobacteria;o__Cellvibrionales;f__Halieaceae;	0.00214612	0.00800701	0.000855494	0.00260947	0.371081	0.701952
k__Bacteria;p__Nitrospirae;c__Nitrospira;o__Nitrospirales;f__Nitrospiraceae;	0.00192006	0.00691072	0.000859371	0.00390083	0.897028	0.750142
k__Bacteria;p__Proteobacteria;c__Gammaproteobacteria;o__Pasteurellales;f__Pasteurellaceae;	0.00217187	0.00307574	0.00201209	0.00453844	0.902282	0.750142
k__Bacteria;p__Acidobacteria;c__unidentified_Acidobacteria;o__unidentified_Acidobacteria;f__Pyrinomonadaceae;	0.00151087	0.00540192	8.39986e-05	0.000158348	0.974067	0.775957
k__Bacteria;p__Proteobacteria;c__Alphaproteobacteria;o__Caulobacterales;f__Hyphomonadaceae;	0.0126707	0.0051057	0.0106304	0.00446135	0.215631	0.701952
k__Bacteria;p__Proteobacteria;c__Alphaproteobacteria;o__Sphingomonadales;f__Sphingomonadaceae;	0.00369133	0.0045573	0.00291411	0.0014925	0.65896	0.711437
k__Bacteria;p__Firmicutes;c__Erysipelotrichia;o__Erysipelotrichales;f__Erysipelotrichaceae;	0.00183708	0.00259961	0.00208963	0.00419068	0.572576	0.701952
k__Bacteria;p__Firmicutes;c__Clostridia;o__Clostridiales;f__Peptostreptococcaceae;	0.00174551	0.0019073	0.00210126	0.00357836	0.815771	0.740365
k__Bacteria;p__Firmicutes;c__Bacilli;o__Lactobacillales;f__Lactobacillaceae;	0.00303604	0.00438958	0.00221886	0.00372699	0.469321	0.701952
k__Bacteria;p__Proteobacteria;c__Gammaproteobacteria;o__Alteromonadales;f__unidentified_Alteromonadales;	0.00101869	0.00381159	0.00114367	0.00368441	0.823172	0.740365
k__Bacteria;p__Bacteroidetes;c__Bacteroidia;o__Flavobacteriales;f__Flavobacteriaceae;	0.000506484	0.00173839	0.00062159	0.00280344	0.728901	0.734614
k__Bacteria;p__Proteobacteria;c__Gammaproteobacteria;o__Xanthomonadales;f__Xanthomonadaceae;	0.00339373	0.00281969	0.00446356	0.00322575	0.108142	0.701952
k__Bacteria;p__Acidobacteria;c__unidentified_Acidobacteria;o__unidentified_Acidobacteria;f__unidentified_Acidobacteria;	0.00168828	0.00383835	0.000827064	0.000685385	0.951076	0.771091
k__Bacteria;p__Firmicutes;c__Negativicutes;o__Selenomonadales;f__Veillonellaceae;	0.00242941	0.00406742	0.00170323	0.00282549	0.676501	0.720013
k__Bacteria;p__Firmicutes;c__Clostridia;o__Clostridiales;f__Christensenellaceae;	0.00222624	0.00391172	0.0011902	0.00261922	0.394654	0.701952
k__Bacteria;p__Proteobacteria;c__Gammaproteobacteria;o__Oceanospirillales;f__unidentified_Oceanospirillales;	0.00156237	0.00289916	0.00134786	0.00336134	0.848897	0.741593
k__Bacteria;p__Proteobacteria;c__Alphaproteobacteria;o__Rhizobiales;f__Hyphomicrobiaceae;	0.000875617	0.00213421	0.000580237	0.00220938	0.0339938	0.700915
k__Bacteria;p__Proteobacteria;c__Gammaproteobacteria;o__unidentified_Gammaproteobacteria;f__unidentified_Gammaproteobacteria;	0.00169686	0.00391988	0.000905893	0.00222886	0.637356	0.707074
k__Bacteria;p__Actinobacteria;c__Coriobacteriia;o__Coriobacteriales;f__Coriobacteriaceae;	0.000806941	0.000819628	0.000611252	0.00191626	0.0164478	0.659362
k__Bacteria;p__Firmicutes;c__Bacilli;o__Lactobacillales;f__Enterococcaceae;	0.000243227	0.000479565	0.000562145	0.00189254	0.584192	0.701952
k__Bacteria;p__Proteobacteria;c__Alphaproteobacteria;o__Rhizobiales;f__Beijerinckiaceae;	0.00137638	0.00259813	0.000480731	0.000389642	0.291046	0.701952
k__Bacteria;p__Firmicutes;c__Bacilli;o__Lactobacillales;f__Streptococcaceae;	0.00228633	0.00274515	0.00156367	0.00191452	0.722148	0.734614
k__Bacteria;p__Bacteroidetes;c__Bacteroidia;o__Bacteroidales;f__Prevotellaceae;	0.00143361	0.00174474	0.000952415	0.00172531	0.564129	0.701952
k__Bacteria;p__Proteobacteria;c__Alphaproteobacteria;o__Rhizobiales;f__Rhizobiaceae;	0.000789772	0.00192186	0.000951123	0.0021019	0.445661	0.701952
k__Bacteria;p__Bacteroidetes;c__Bacteroidia;o__Bacteroidales;f__Bacteroidaceae;	0.00250953	0.002147	0.00288697	0.00260453	0.980428	0.775957
k__Bacteria;p__Bacteroidetes;c__Bacteroidia;o__Chitinophagales;f__Chitinophagaceae;	0.00065242	0.00205995	0.000104675	0.000167643	0.779139	0.734614
k__Bacteria;p__Proteobacteria;c__Gammaproteobacteria;o__Chromatiales;f__unidentified_Chromatiales;	0.000540822	0.00202357	0.000385101	0.00126454	0.862016	0.741593
k__Bacteria;p__Gemmatimonadetes;c__unidentified_Gemmatimonadetes;o__Gemmatimonadales;f__Gemmatimonadaceae;	0.000578021	0.00192342	0.000112429	0.000187737	0.548219	0.701952
k__Bacteria;p__Proteobacteria;c__Gammaproteobacteria;o__Alteromonadales;f__Colwelliaceae;	0.000515069	0.00192721	0.000170582	0.000580995	0.862016	0.741593
k__Bacteria;p__Proteobacteria;c__Alphaproteobacteria;o__Rhizobiales;f__Xanthobacteraceae;	0.00236359	0.00216392	0.00163087	0.00140317	0.357577	0.701952
k__Bacteria;p__Verrucomicrobia;c__Verrucomicrobiae;o__Chthoniobacterales;f__Chthoniobacteraceae;	0.000486454	0.00178584	3.10149e-05	6.43554e-05	0.328246	0.701952
k__Bacteria;p__Proteobacteria;c__Gammaproteobacteria;o__unidentified_Gammaproteobacteria;f__Nitrosomonadaceae;	0.000678174	0.00163186	0.000170582	0.000245859	0.251905	0.701952
k__Bacteria;p__Proteobacteria;c__Gammaproteobacteria;o__Immundisolibacterales;f__Immundisolibacteraceae;	0.000715373	0.00100771	0.000771495	0.00160624	0.467998	0.701952
k__Bacteria;p__Proteobacteria;c__Gammaproteobacteria;o__unidentified_Gammaproteobacteria;f__Woeseiaceae;	0.000392024	0.00146682	0.000329533	0.00111706	0.350916	0.701952
k__Bacteria;p__Actinobacteria;c__unidentified_Actinobacteria;o__Micrococcales;f__Cellulomonadaceae;	7.15373e-05	0.000169366	0.000677158	0.00147289	0.0942553	0.701952
k__Bacteria;p__Proteobacteria;c__Gammaproteobacteria;o__Oceanospirillales;f__Halomonadaceae;	0.00021175	0.000657034	0.000267503	0.000975732	0.661571	0.711437
k__Bacteria;p__Proteobacteria;c__Deltaproteobacteria;o__Myxococcales;f__Sandaracinaceae;	0.00038344	0.00134361	0.000213227	0.000578542	0.543739	0.701952
k__Bacteria;p__Fusobacteria;c__Fusobacteriia;o__Fusobacteriales;f__Fusobacteriaceae;	0.000520792	0.00134023	0.000609959	0.000837308	0.424521	0.701952
k__Bacteria;p__Bacteroidetes;c__Bacteroidia;o__Bacteroidales;f__Rikenellaceae;	0.000721096	0.000601427	0.000709465	0.00116939	0.208948	0.701952
k__Bacteria;p__Bacteroidetes;c__Bacteroidia;o__Cytophagales;f__Microscillaceae;	0.000351964	0.00113496	5.29838e-05	7.19515e-05	0.935516	0.763739
k__Bacteria;p__Proteobacteria;c__Deltaproteobacteria;o__Bdellovibrionales;f__Bdellovibrionaceae;	0.000291872	0.00109209	0.000236488	0.000580478	0.111179	0.701952
k__Bacteria;p__Bacteroidetes;c__Bacteroidia;o__Bacteroidales;f__Muribaculaceae;	0.000420639	0.000213578	0.000589283	0.000854164	0.363548	0.701952
k__Bacteria;p__Bacteroidetes;c__Bacteroidia;o__Bacteroidales;f__Tannerellaceae;	0.000412055	0.000868134	0.000401901	0.000434125	0.631455	0.707074
k__Bacteria;p__Bacteroidetes;c__Bacteroidia;o__Cytophagales;f__Cytophagaceae;	0.000526515	0.000632025	0.000451008	0.000818914	0.252197	0.701952
k__Bacteria;p__Proteobacteria;c__Deltaproteobacteria;o__Desulfobacterales;f__Desulfobulbaceae;	8.01218e-05	0.000299788	0.000213227	0.000677837	0.746857	0.734614
k__Bacteria;p__Proteobacteria;c__Gammaproteobacteria;o__unidentified_Gammaproteobacteria;f__Neisseriaceae;	0.000151659	0.000247041	0.000191258	0.000504588	0.387626	0.701952
k__Bacteria;p__Gemmatimonadetes;c__Longimicrobia;o__Longimicrobiales;f__Longimicrobiaceae;	0.000185997	0.000639356	1.29229e-05	3.33367e-05	0.712331	0.734356
k__Bacteria;p__Planctomycetes;c__Phycisphaerae;o__Phycisphaerales;f__Phycisphaeraceae;	0.0004607	0.000533728	0.000560852	0.000427107	0.137378	0.701952
k__Bacteria;p__Proteobacteria;c__Deltaproteobacteria;o__Myxococcales;f__Polyangiaceae;	0.000200304	0.000625179	3.10149e-05	5.9158e-05	0.639646	0.707074
k__Bacteria;p__Cyanobacteria;c__unidentified_Cyanobacteria;o__unidentified_Cyanobacteria;f__unidentified_Cyanobacteria;	0.000314764	0.000639018	0.000326949	0.000443465	0.321255	0.701952
k__Bacteria;p__Proteobacteria;c__Deltaproteobacteria;o__Desulfuromonadales;f__Desulfuromonadaceae;	0.000177413	0.000629648	0.000130521	0.000415163	0.496392	0.701952
k__Bacteria;p__Proteobacteria;c__Alphaproteobacteria;o__unidentified_Alphaproteobacteria;f__unidentified_Alphaproteobacteria;	0.000463562	0.000550794	0.000498823	0.000525886	0.768	0.734614
k__Bacteria;p__Bacteroidetes;c__Ignavibacteria;o__Ignavibacteriales;f__Melioribacteraceae;	0.000154521	0.000566733	0.000143444	0.000484254	0.702534	0.73163
k__Bacteria;p__Actinobacteria;c__Coriobacteriia;o__Coriobacteriales;f__Eggerthellaceae;	0.000294734	0.000461499	0.000162828	0.000426598	0.140965	0.701952
k__Bacteria;p__Proteobacteria;c__Deltaproteobacteria;o__Myxococcales;f__Myxococcaceae;	0.000154521	0.000544515	1.8092e-05	3.70626e-05	0.555155	0.701952
k__Bacteria;p__Firmicutes;c__Bacilli;o__Lactobacillales;f__Leuconostocaceae;	2.28919e-05	5.37801e-05	7.75372e-05	0.000368464	0.167546	0.701952
k__Bacteria;p__Proteobacteria;c__Deltaproteobacteria;o__Desulfarculales;f__Desulfarculaceae;	0.000220335	0.000562336	9.17524e-05	0.000211779	0.803652	0.739827
k__Bacteria;p__Proteobacteria;c__Gammaproteobacteria;o__Aeromonadales;f__Succinivibrionaceae;	6.29528e-05	6.79752e-05	0.000129229	0.000437711	0.0257981	0.700915
k__Bacteria;p__Proteobacteria;c__Deltaproteobacteria;o__Desulfovibrionales;f__Desulfovibrionaceae;	0.000366271	0.000295999	0.000367009	0.000474243	0.31354	0.701952
k__Bacteria;p__Proteobacteria;c__Deltaproteobacteria;o__Desulfobacterales;f__Desulfobacteraceae;	9.44292e-05	0.000353322	0.000143444	0.000448345	0.589779	0.701952
k__Bacteria;p__Proteobacteria;c__Gammaproteobacteria;o__Xanthomonadales;f__Rhodanobacteraceae;	8.29833e-05	0.000245178	0.000104675	0.000306787	0.10628	0.701952
k__Bacteria;p__Actinobacteria;c__unidentified_Actinobacteria;o__Corynebacteriales;f__Nocardiaceae;	0.000180274	0.000131231	0.000328241	0.000352357	0.318499	0.701952
k__Bacteria;p__Proteobacteria;c__Alphaproteobacteria;o__unidentified_Alphaproteobacteria;f__Geminicoccaceae;	0.000157382	0.000432459	4.00609e-05	9.5364e-05	0.841879	0.741593
k__Bacteria;p__Bacteroidetes;c__Bacteroidia;o__Sphingobacteriales;f__Sphingobacteriaceae;	0.000111598	0.000384308	1.16306e-05	3.75713e-05	1	0.775957
k__Bacteria;p__Verrucomicrobia;c__Verrucomicrobiae;o__Verrucomicrobiales;f__Akkermansiaceae;	4.57839e-05	5.17752e-05	0.00018092	0.000398718	0.917326	0.759458
k__Bacteria;p__Actinobacteria;c__Acidimicrobiia;o__unidentified_Acidimicrobiia;f__unidentified_Acidimicrobiia;	0.000111598	0.000372233	0.000116306	0.000285971	0.453466	0.701952
k__Bacteria;p__Firmicutes;c__Bacilli;o__Bacillales;f__Bacillaceae;	0.000254673	0.000275589	0.000346333	0.000331893	0.284962	0.701952
k__Bacteria;p__Actinobacteria;c__Thermoleophilia;o__Gaiellales;f__Gaiellaceae;	0.000148798	0.000368985	1.55074e-05	3.37993e-05	0.216364	0.701952
k__Bacteria;p__Actinobacteria;c__Coriobacteriia;o__Coriobacteriales;f__Atopobiaceae;	0.000111598	0.000129744	0.00013569	0.000263648	0.461431	0.701952
k__Bacteria;p__Proteobacteria;c__Alphaproteobacteria;o__unidentified_Alphaproteobacteria;f__Acetobacteraceae;	2.28919e-05	3.02832e-05	6.84912e-05	0.000212787	0.988873	0.775957
k__Bacteria;p__Actinobacteria;c__Coriobacteriia;o__Coriobacteriales;f__unidentified_Coriobacteriales;	0	0	3.74763e-05	0.000208659	0.532614	0.701952
k__Bacteria;p__Actinobacteria;c__unidentified_Actinobacteria;o__Corynebacteriales;f__Corynebacteriaceae;	8.29833e-05	7.77195e-05	0.000178336	0.00022349	0.202359	0.701952
k__Bacteria;p__Firmicutes;c__Bacilli;o__Bacillales;f__Alicyclobacillaceae;	0.000120183	0.000274419	2.06766e-05	5.93036e-05	0.054629	0.700915
k__Bacteria;p__Proteobacteria;c__Gammaproteobacteria;o__Chromatiales;f__Chromatiaceae;	5.43684e-05	0.000203428	8.01218e-05	0.00025421	0.784756	0.734614
k__Bacteria;p__Proteobacteria;c__Deltaproteobacteria;o__Desulfuromonadales;f__Geobacteraceae;	8.01218e-05	0.000243934	1.29229e-05	3.49045e-05	0.31681	0.701952
k__Bacteria;p__Proteobacteria;c__Deltaproteobacteria;o__Bdellovibrionales;f__Bacteriovoracaceae;	6.86758e-05	0.000234347	2.19689e-05	6.36272e-05	0.699122	0.73163
k__Bacteria;p__Bacteroidetes;c__Bacteroidia;o__Chitinophagales;f__Saprospiraceae;	6.00913e-05	0.000138552	5.4276e-05	0.000157057	1	0.775957
k__Bacteria;p__Actinobacteria;c__unidentified_Actinobacteria;o__Propionibacteriales;f__Nocardioidaceae;	0.000163105	0.000214566	0.00018092	0.000163178	0.450605	0.701952
k__Bacteria;p__Firmicutes;c__Negativicutes;o__Selenomonadales;f__Acidaminococcaceae;	0.000168828	0.000213247	0.000153782	0.000195191	0.546631	0.701952
k__Bacteria;p__Actinobacteria;c__unidentified_Actinobacteria;o__Micrococcales;f__Micrococcaceae;	8.29833e-05	6.37581e-05	0.000133106	0.000173202	0.644683	0.708683
k__Bacteria;p__Proteobacteria;c__Alphaproteobacteria;o__unidentified_Alphaproteobacteria;f__Kiloniellaceae;	7.72603e-05	0.000199665	3.6184e-05	0.000152847	0.0166616	0.659362
k__Bacteria;p__Chloroflexi;c__Anaerolineae;o__unidentified_Anaerolineae;f__unidentified_Anaerolineae;	6.86758e-05	0.000224665	5.16915e-06	1.71279e-05	0.574332	0.701952
k__Bacteria;p__Verrucomicrobia;c__Verrucomicrobiae;o__Verrucomicrobiales;f__Verrucomicrobiaceae;	5.72298e-05	0.000214134	0	0	0.149854	0.701952
k__Bacteria;p__Actinobacteria;c__unidentified_Actinobacteria;o__Corynebacteriales;f__Mycobacteriaceae;	0.000111598	0.000220085	3.48917e-05	8.12765e-05	0.111594	0.701952
k__Bacteria;p__Fibrobacteres;c__Fibrobacteria;o__Fibrobacterales;f__Fibrobacteraceae;	8.58448e-06	1.70585e-05	2.97226e-05	0.000144059	0.360881	0.701952
k__Bacteria;p__Actinobacteria;c__unidentified_Actinobacteria;o__Frankiales;f__Sporichthyaceae;	1.1446e-05	1.87808e-05	6.07375e-05	0.000185862	0.883324	0.747949
k__Bacteria;p__Proteobacteria;c__Gammaproteobacteria;o__unidentified_Gammaproteobacteria;f__Hydrogenophilaceae;	2.86149e-05	4.28269e-05	7.49526e-05	0.00015368	0.561071	0.701952
k__Bacteria;p__Firmicutes;c__Clostridia;o__Clostridiales;f__Caldicoprobacteraceae;	0.000100152	0.000205927	3.6184e-05	7.41252e-05	0.436941	0.701952
k__Bacteria;p__Actinobacteria;c__unidentified_Actinobacteria;o__Micrococcales;f__Bogoriellaceae;	0.000154521	0.000141294	0.000165413	0.000172384	0.960589	0.772646
k__Bacteria;p__Planctomycetes;c__Planctomycetacia;o__unidentified_Planctomycetacia;f__Gemmataceae;	4.86454e-05	0.000182014	0	0	0.149854	0.701952
k__Bacteria;p__Acidobacteria;c__Acidobacteriia;o__Solibacterales;f__unidentified_Solibacterales;	6.58143e-05	0.000169678	4.65223e-05	7.0228e-05	0.593611	0.701952
k__Bacteria;p__Proteobacteria;c__Gammaproteobacteria;o__unidentified_Gammaproteobacteria;f__Methylophilaceae;	4.86454e-05	0.000137145	7.10758e-05	0.00015813	0.602968	0.701952
k__Bacteria;p__Spirochaetes;c__Spirochaetia;o__Spirochaetales;f__Spirochaetaceae;	1.43075e-05	2.98432e-05	4.13532e-05	0.000118155	0.52823	0.701952
k__Bacteria;p__Firmicutes;c__Bacilli;o__Bacillales;f__Staphylococcaceae;	7.72603e-05	0.000114894	0.000134398	0.000157736	0.236181	0.701952
k__Bacteria;p__Firmicutes;c__Bacilli;o__Bacillales;f__Paenibacillaceae;	0.000125906	0.000172743	8.01218e-05	0.000139927	0.342245	0.701952
k__Bacteria;p__Chloroflexi;c__unidentified_Chloroflexi;o__unidentified_Chloroflexi;f__unidentified_Chloroflexi;	3.14764e-05	8.91348e-05	2.45535e-05	9.68543e-05	0.884525	0.747949
k__Bacteria;p__Proteobacteria;c__Deltaproteobacteria;o__Myxococcales;f__Haliangiaceae;	4.57839e-05	0.000138648	2.19689e-05	6.44625e-05	0.83312	0.741593
k__Bacteria;p__Actinobacteria;c__Thermoleophilia;o__Solirubrobacterales;f__Solirubrobacteraceae;	6.58143e-05	0.000141948	2.19689e-05	5.74411e-05	0.162172	0.701952
k__Bacteria;p__Chloroflexi;c__Anaerolineae;o__Anaerolineales;f__Anaerolineaceae;	3.71994e-05	8.0834e-05	4.91069e-05	0.000120498	0.693549	0.73163
k__Bacteria;p__Actinobacteria;c__Rubrobacteria;o__Rubrobacterales;f__unidentified_Rubrobacterales;	3.43379e-05	0.000128481	2.32612e-05	9.004e-05	0.637022	0.707074
k__Bacteria;p__Proteobacteria;c__Alphaproteobacteria;o__Sneathiellales;f__Sneathiellaceae;	3.43379e-05	0.000128481	1.93843e-05	7.00558e-05	0.861998	0.741593
k__Bacteria;p__Deinococcus-Thermus;c__Deinococci;o__Deinococcales;f__Deinococcaceae;	2.28919e-05	6.42403e-05	2.32612e-05	9.06322e-05	0.35048	0.701952
k__Bacteria;p__Actinobacteria;c__unidentified_Actinobacteria;o__Micromonosporales;f__Micromonosporaceae;	3.43379e-05	0.000128481	0	0	0.149854	0.701952
k__Bacteria;p__Tenericutes;c__Mollicutes;o__Mycoplasmatales;f__Mycoplasmataceae;	2.86149e-06	1.07067e-05	3.48917e-05	0.000102262	0.383528	0.701952
k__Bacteria;p__Proteobacteria;c__Deltaproteobacteria;o__Myxococcales;f__Archangiaceae;	3.43379e-05	0.000117437	6.46143e-06	1.82024e-05	0.868059	0.743558
k__Bacteria;p__Actinobacteria;c__unidentified_Actinobacteria;o__Actinomycetales;f__Actinomycetaceae;	6.29528e-05	0.000120403	4.13532e-05	8.17634e-05	0.482638	0.701952
k__Bacteria;p__Bacteroidetes;c__Rhodothermia;o__Rhodothermales;f__Rhodothermaceae;	4.00609e-05	0.000119668	3.23072e-05	0.000103136	0.900929	0.750142
k__Bacteria;p__Proteobacteria;c__Gammaproteobacteria;o__unidentified_Gammaproteobacteria;f__Coxiellaceae;	3.14764e-05	0.000117774	3.6184e-05	7.76498e-05	0.11091	0.701952
k__Bacteria;p__Actinobacteria;c__unidentified_Actinobacteria;o__Frankiales;f__Frankiaceae;	3.14764e-05	0.000117774	3.87686e-06	1.20398e-05	0.861942	0.741593
k__Bacteria;p__Synergistetes;c__Synergistia;o__Synergistales;f__Synergistaceae;	6.86758e-05	0.00010355	4.13532e-05	9.45097e-05	0.243732	0.701952
k__Bacteria;p__Actinobacteria;c__Acidimicrobiia;o__unidentified_Acidimicrobiia;f__Iamiaceae;	4.29224e-05	0.000108255	1.55074e-05	4.81591e-05	0.325146	0.701952
k__Bacteria;p__Firmicutes;c__Clostridia;o__Clostridiales;f__Peptococcaceae;	9.72907e-05	0.000130253	2.45535e-05	6.75731e-05	0.00332282	0.328742
k__Bacteria;p__Firmicutes;c__Limnochordia;o__Limnochordales;f__Limnochordaceae;	2.86149e-06	1.07067e-05	1.55074e-05	7.2167e-05	0.784642	0.734614
k__Archaea;p__Thaumarchaeota;c__Nitrososphaeria;o__Nitrosopumilales;f__Nitrosopumilaceae;	2.86149e-06	1.07067e-05	1.8092e-05	6.84863e-05	0.746857	0.734614
k__Bacteria;p__Actinobacteria;c__unidentified_Actinobacteria;o__Micrococcales;f__Microbacteriaceae;	2.57534e-05	5.35336e-05	4.13532e-05	9.22177e-05	0.636374	0.707074
k__Bacteria;p__Bacteroidetes;c__Bacteroidia;o__Bacteroidales;f__Barnesiellaceae;	6.29528e-05	9.64977e-05	2.58457e-05	7.49816e-05	0.0637617	0.700915
k__Bacteria;p__Bacteroidetes;c__Bacteroidia;o__Bacteroidales;f__Marinifilaceae;	9.15678e-05	9.74072e-05	3.48917e-05	6.43822e-05	0.0133206	0.659362
k__Bacteria;p__Actinobacteria;c__unidentified_Actinobacteria;o__Frankiales;f__Geodermatophilaceae;	4.86454e-05	6.32025e-05	4.523e-05	7.14702e-05	0.770685	0.734614
k__Bacteria;p__Bacteroidetes;c__Bacteroidia;o__Cytophagales;f__Cyclobacteriaceae;	2.57534e-05	8.54992e-05	5.16915e-06	2.00089e-05	0.412506	0.701952
k__Bacteria;p__Proteobacteria;c__Gammaproteobacteria;o__Vibrionales;f__Vibrionaceae;	8.58448e-06	3.21202e-05	3.87686e-05	7.84238e-05	0.0625866	0.700915
k__Bacteria;p__Bacteroidetes;c__Bacteroidia;o__Bacteroidales;f__Porphyromonadaceae;	2.86149e-05	7.44157e-05	1.67997e-05	4.82665e-05	0.509758	0.701952
k__Bacteria;p__Bacteroidetes;c__Bacteroidia;o__Flavobacteriales;f__unidentified_Flavobacteriales;	3.14764e-05	5.01311e-05	2.84303e-05	6.30825e-05	0.549835	0.701952
k__Bacteria;p__Firmicutes;c__Bacilli;o__Bacillales;f__Planococcaceae;	1.1446e-05	2.44872e-05	2.06766e-05	5.65327e-05	1	0.775957
k__Bacteria;p__Proteobacteria;c__Gammaproteobacteria;o__Salinisphaerales;f__Salinisphaeraceae;	1.7169e-05	6.42403e-05	9.04601e-06	5.0366e-05	0.606632	0.701952
k__Bacteria;p__Bacteroidetes;c__Rhodothermia;o__Balneolales;f__Balneolaceae;	1.43075e-05	5.35336e-05	2.19689e-05	6.19229e-05	0.605332	0.701952
k__Bacteria;p__Proteobacteria;c__Alphaproteobacteria;o__Rhodospirillales;f__unidentified_Rhodospirillales;	2.00304e-05	6.43089e-05	2.97226e-05	5.47021e-05	0.186387	0.701952
k__Bacteria;p__Firmicutes;c__Bacilli;o__Lactobacillales;f__Carnobacteriaceae;	6.86758e-05	6.92603e-05	6.97835e-05	6.28907e-05	0.831077	0.741593
k__Bacteria;p__Proteobacteria;c__Alphaproteobacteria;o__Rickettsiales;f__unidentified_Rickettsiales;	3.71994e-05	5.76575e-05	3.74763e-05	6.61797e-05	0.813081	0.740365
k__Bacteria;p__Melainabacteria;c__unidentified_Melainabacteria;o__unidentified_Melainabacteria;f__unidentified_Melainabacteria;	1.7169e-05	6.42403e-05	0	0	0.149854	0.701952
k__Bacteria;p__Firmicutes;c__Bacilli;o__Bacillales;f__Thermoactinomycetaceae;	2.86149e-06	1.07067e-05	7.75372e-06	4.31709e-05	0.606632	0.701952
k__Bacteria;p__Armatimonadetes;c__Fimbriimonadia;o__Fimbriimonadales;f__Fimbriimonadaceae;	2.28919e-05	6.42403e-05	2.58457e-06	1.00044e-05	0.137723	0.701952
k__Bacteria;p__Actinobacteria;c__unidentified_Actinobacteria;o__Pseudonocardiales;f__Pseudonocardiaceae;	2.00304e-05	3.42461e-05	2.06766e-05	5.15848e-05	0.388316	0.701952
k__Bacteria;p__Proteobacteria;c__Gammaproteobacteria;o__Oceanospirillales;f__Alcanivoracaceae;	2.28919e-05	6.42403e-05	3.35995e-05	6.86876e-05	0.591564	0.701952
k__Bacteria;p__Proteobacteria;c__Alphaproteobacteria;o__Caulobacterales;f__Parvularculaceae;	1.7169e-05	6.42403e-05	1.42152e-05	5.12491e-05	0.842525	0.741593
k__Bacteria;p__Deferribacteres;c__unidentified_Deferribacteres;o__Deferribacterales;f__Deferribacteraceae;	8.58448e-06	1.70585e-05	1.93843e-05	5.15848e-05	1	0.775957
k__Bacteria;p__Acidobacteria;c__Acidobacteriia;o__Acidobacteriales;f__unidentified_Acidobacteriales;	8.58448e-06	1.70585e-05	1.93843e-05	4.49337e-05	0.787076	0.734614
k__Bacteria;p__Actinobacteria;c__unidentified_Actinobacteria;o__Frankiales;f__Cryptosporangiaceae;	5.72298e-06	2.14134e-05	9.04601e-06	3.68759e-05	0.823148	0.740365
k__Archaea;p__Euryarchaeota;c__Methanobacteria;o__Methanobacteriales;f__Methanobacteriaceae;	0	0	9.04601e-06	3.68759e-05	0.245079	0.701952
k__Bacteria;p__Firmicutes;c__Bacilli;o__Bacillales;f__unidentified_Bacillales;	2.57534e-05	2.98432e-05	4.26455e-05	5.93618e-05	0.737487	0.734614
k__Bacteria;p__Proteobacteria;c__Deltaproteobacteria;o__Oligoflexales;f__Oligoflexaceae;	1.7169e-05	4.63852e-05	9.04601e-06	3.82991e-05	0.426812	0.701952
k__Bacteria;p__Acidobacteria;c__Holophagae;o__Acanthopleuribacterales;f__Acanthopleuribacteraceae;	8.58448e-06	3.21202e-05	1.42152e-05	4.68882e-05	0.784756	0.734614
k__Bacteria;p__Proteobacteria;c__Deltaproteobacteria;o__Myxococcales;f__Nannocystaceae;	1.1446e-05	4.28269e-05	1.29229e-05	4.31309e-05	0.823172	0.740365
k__Bacteria;p__Bacteroidetes;c__Bacteroidia;o__Sphingobacteriales;f__Lentimicrobiaceae;	1.43075e-05	5.35336e-05	1.67997e-05	4.71452e-05	0.637022	0.707074
k__Bacteria;p__Actinobacteria;c__unidentified_Actinobacteria;o__Micrococcales;f__Intrasporangiaceae;	2.00304e-05	4.64802e-05	7.75372e-06	1.60888e-05	0.724657	0.734614
k__Bacteria;p__Actinobacteria;c__unidentified_Actinobacteria;o__Frankiales;f__Acidothermaceae;	1.1446e-05	2.44872e-05	1.93843e-05	4.49337e-05	0.879237	0.747949
k__Archaea;p__Thaumarchaeota;c__Nitrososphaeria;o__unidentified_Nitrososphaeria;f__unidentified_Nitrososphaeria;	0	0	5.16915e-06	2.87806e-05	0.532614	0.701952
k__Bacteria;p__Chloroflexi;c__Ktedonobacteria;o__Ktedonobacterales;f__Ktedonobacteraceae;	2.86149e-06	1.07067e-05	1.03383e-05	3.26568e-05	0.558988	0.701952
k__Bacteria;p__Proteobacteria;c__Gammaproteobacteria;o__Aeromonadales;f__Aeromonadaceae;	1.1446e-05	2.44872e-05	1.55074e-05	3.37993e-05	0.781261	0.734614
k__Bacteria;p__Proteobacteria;c__Gammaproteobacteria;o__Salinisphaerales;f__Solimonadaceae;	1.43075e-05	2.98432e-05	3.23072e-05	5.00567e-05	0.241076	0.701952
k__Bacteria;p__Spirochaetes;c__unidentified_Spirochaetes;o__unidentified_Spirochaetes;f__Leptospiraceae;	8.58448e-06	3.21202e-05	1.16306e-05	4.03185e-05	0.784727	0.734614
k__Bacteria;p__Thermotogae;c__unidentified_Thermotogae;o__Petrotogales;f__unidentified_Petrotogales;	0	0	5.16915e-06	2.87806e-05	0.532614	0.701952
k__Bacteria;p__unidentified_Bacteria;c__unidentified_Bacteria;o__unidentified_Bacteria;f__unidentified_Bacteria;	1.43075e-05	2.98432e-05	3.35995e-05	4.97108e-05	0.160617	0.701952
k__Bacteria;p__Actinobacteria;c__Acidimicrobiia;o__Actinomarinales;f__Actinomarinaceae;	0	0	6.46143e-06	2.94328e-05	0.354033	0.701952
k__Bacteria;p__Chloroflexi;c__Chloroflexia;o__Chloroflexales;f__Roseiflexaceae;	1.7169e-05	4.63852e-05	1.29229e-06	7.19515e-06	0.164848	0.701952
k__Bacteria;p__Bacteroidetes;c__Bacteroidia;o__Cytophagales;f__Hymenobacteraceae;	2.28919e-05	4.07159e-05	2.7138e-05	4.05745e-05	0.571261	0.701952
k__Bacteria;p__Bacteroidetes;c__Bacteroidia;o__Bacteroidales;f__unidentified_Bacteroidales;	0	0	1.16306e-05	3.75713e-05	0.245162	0.701952
k__Bacteria;p__Proteobacteria;c__Gammaproteobacteria;o__Oceanospirillales;f__Kangiellaceae;	2.86149e-06	1.07067e-05	1.03383e-05	3.57834e-05	0.765705	0.734614
k__Bacteria;p__Proteobacteria;c__Gammaproteobacteria;o__Legionellales;f__Legionellaceae;	8.58448e-06	2.31926e-05	1.16306e-05	3.46066e-05	0.966888	0.774564
k__Bacteria;p__Proteobacteria;c__Gammaproteobacteria;o__Cellvibrionales;f__Porticoccaceae;	2.86149e-06	1.07067e-05	1.16306e-05	2.96081e-05	0.394776	0.701952
k__Bacteria;p__Bacteroidetes;c__Bacteroidia;o__Bacteroidales;f__Prolixibacteraceae;	0	0	7.75372e-06	2.62072e-05	0.245162	0.701952
k__Bacteria;p__Chloroflexi;c__Anaerolineae;o__Caldilineales;f__Caldilineaceae;	5.72298e-06	2.14134e-05	1.03383e-05	2.52685e-05	0.350157	0.701952
k__Bacteria;p__Firmicutes;c__Bacilli;o__Lactobacillales;f__Aerococcaceae;	1.7169e-05	3.41171e-05	3.87686e-06	1.58729e-05	0.050942	0.700915
k__Bacteria;p__Deinococcus-Thermus;c__Deinococci;o__Thermales;f__Thermaceae;	2.86149e-06	1.07067e-05	1.16306e-05	3.61194e-05	0.746824	0.734614
k__Bacteria;p__Proteobacteria;c__Gammaproteobacteria;o__Cellvibrionales;f__Spongiibacteraceae;	0	0	1.03383e-05	2.73037e-05	0.120959	0.701952
k__Bacteria;p__Proteobacteria;c__Alphaproteobacteria;o__Rickettsiales;f__Rickettsiaceae;	1.43075e-05	3.72079e-05	6.46143e-06	1.82024e-05	0.803307	0.739827
k__Bacteria;p__Proteobacteria;c__Gammaproteobacteria;o__Oceanospirillales;f__Saccharospirillaceae;	0	0	3.87686e-06	2.15854e-05	0.532614	0.701952
k__Archaea;p__unidentified_Archaea;c__unidentified_Archaea;o__unidentified_Archaea;f__unidentified_Archaea;	8.58448e-06	3.21202e-05	2.58457e-06	1.43903e-05	0.559531	0.701952
k__Bacteria;p__Acidobacteria;c__Acidobacteriia;o__unidentified_Acidobacteriia;f__unidentified_Acidobacteriia;	8.58448e-06	3.21202e-05	1.29229e-06	7.19515e-06	0.559531	0.701952
k__Bacteria;p__Proteobacteria;c__Gammaproteobacteria;o__Alteromonadales;f__Idiomarinaceae;	0	0	3.87686e-06	2.15854e-05	0.532614	0.701952
k__Bacteria;p__Deinococcus-Thermus;c__Deinococci;o__Deinococcales;f__Trueperaceae;	2.86149e-06	1.07067e-05	9.04601e-06	2.67933e-05	0.558988	0.701952
k__Bacteria;p__Proteobacteria;c__Gammaproteobacteria;o__Alteromonadales;f__Alteromonadaceae;	8.58448e-06	2.31926e-05	1.16306e-05	2.77426e-05	0.712574	0.734356
k__Bacteria;p__Proteobacteria;c__Deltaproteobacteria;o__Myxococcales;f__Phaselicystidaceae;	0	0	1.42152e-05	3.35945e-05	0.0849369	0.701952
k__Bacteria;p__Proteobacteria;c__Gammaproteobacteria;o__Methylococcales;f__unidentified_Methylococcales;	0	0	7.75372e-06	2.62072e-05	0.245162	0.701952
k__Bacteria;p__Proteobacteria;c__Gammaproteobacteria;o__Alteromonadales;f__Pseudoalteromonadaceae;	5.72298e-06	2.14134e-05	7.75372e-06	2.62072e-05	0.803878	0.739827
k__Bacteria;p__Actinobacteria;c__unidentified_Actinobacteria;o__Micrococcales;f__Promicromonosporaceae;	1.43075e-05	2.53715e-05	5.16915e-06	2.25244e-05	0.056077	0.700915
k__Bacteria;p__Chloroflexi;c__Anaerolineae;o__Ardenticatenales;f__Ardenticatenaceae;	8.58448e-06	3.21202e-05	0	0	0.149854	0.701952
k__Archaea;p__Euryarchaeota;c__Thermoplasmata;o__unidentified_Thermoplasmata;f__unidentified_Thermoplasmata;	0	0	2.58457e-06	1.43903e-05	0.532614	0.701952
k__Bacteria;p__Firmicutes;c__Clostridia;o__Clostridiales;f__Heliobacteriaceae;	0	0	3.87686e-06	1.58729e-05	0.354033	0.701952
k__Bacteria;p__Proteobacteria;c__Alphaproteobacteria;o__Rhodospirillales;f__Rhodospirillaceae;	2.00304e-05	3.04284e-05	0	0	0.00053717	0.106289
k__Bacteria;p__unidentified_Bacteria;c__unidentified_Bacteria;o__Campylobacterales;f__Campylobacteraceae;	8.58448e-06	2.31926e-05	7.75372e-06	1.9127e-05	0.937937	0.763739
k__Bacteria;p__Rokubacteria;c__unidentified_Rokubacteria;o__unidentified_Rokubacteria;f__unidentified_Rokubacteria;	0	0	2.58457e-06	1.43903e-05	0.532614	0.701952
k__Bacteria;p__Proteobacteria;c__Deltaproteobacteria;o__Syntrophobacterales;f__Syntrophobacteraceae;	2.86149e-06	1.07067e-05	5.16915e-06	1.71279e-05	0.784642	0.734614
k__Bacteria;p__Actinobacteria;c__unidentified_Actinobacteria;o__Micrococcales;f__Dermabacteraceae;	1.1446e-05	2.44872e-05	1.29229e-06	7.19515e-06	0.0496916	0.700915
k__Bacteria;p__Proteobacteria;c__Alphaproteobacteria;o__unidentified_Alphaproteobacteria;f__Paracaedibacteraceae;	2.86149e-06	1.07067e-05	5.16915e-06	2.00089e-05	1	0.775957
k__Bacteria;p__unidentified_Bacteria;c__unidentified_Bacteria;o__Campylobacterales;f__Helicobacteraceae;	1.1446e-05	2.44872e-05	7.75372e-06	2.17448e-05	0.50832	0.701952
k__Bacteria;p__Tenericutes;c__Mollicutes;o__Anaeroplasmatales;f__Anaeroplasmataceae;	5.72298e-06	2.14134e-05	3.87686e-06	1.58729e-05	0.93222	0.763739
k__Bacteria;p__Acidobacteria;c__Holophagae;o__Holophagales;f__Holophagaceae;	8.58448e-06	1.70585e-05	9.04601e-06	2.47161e-05	0.599393	0.701952
k__Bacteria;p__Proteobacteria;c__Gammaproteobacteria;o__Cellvibrionales;f__Cellvibrionaceae;	0	0	3.87686e-06	1.58729e-05	0.354033	0.701952
k__Bacteria;p__Cyanobacteria;c__unidentified_Cyanobacteria;o__Synechococcales;f__unidentified_Synechococcales;	0	0	2.58457e-06	1.43903e-05	0.532614	0.701952
k__Bacteria;p__Actinobacteria;c__unidentified_Actinobacteria;o__Propionibacteriales;f__Propionibacteriaceae;	0	0	3.87686e-06	1.58729e-05	0.354033	0.701952
k__Bacteria;p__Proteobacteria;c__Deltaproteobacteria;o__Myxococcales;f__unidentified_Myxococcales;	2.86149e-06	1.07067e-05	2.58457e-06	1.43903e-05	0.606632	0.701952
k__Archaea;p__Euryarchaeota;c__Methanomicrobia;o__Methanosarcinales;f__Methanosaetaceae;	0	0	5.16915e-06	1.71279e-05	0.245079	0.701952
k__Bacteria;p__Verrucomicrobia;c__Verrucomicrobiae;o__Verrucomicrobiales;f__Rubritaleaceae;	0	0	5.16915e-06	2.00089e-05	0.353908	0.701952
k__Bacteria;p__Proteobacteria;c__Gammaproteobacteria;o__Alteromonadales;f__Psychromonadaceae;	0	0	2.58457e-06	1.43903e-05	0.532614	0.701952
k__Bacteria;p__Tenericutes;c__Mollicutes;o__Acholeplasmatales;f__Acholeplasmataceae;	0	0	5.16915e-06	2.00089e-05	0.353908	0.701952
k__Bacteria;p__Proteobacteria;c__Gammaproteobacteria;o__Methylococcales;f__Methylococcaceae;	0	0	2.58457e-06	1.43903e-05	0.532614	0.701952
k__Bacteria;p__Proteobacteria;c__Gammaproteobacteria;o__unidentified_Gammaproteobacteria;f__Competibacteraceae;	8.58448e-06	2.31926e-05	3.87686e-06	1.58729e-05	0.412443	0.701952
k__Bacteria;p__Chloroflexi;c__Dehalococcoidia;o__unidentified_Dehalococcoidia;f__unidentified_Dehalococcoidia;	5.72298e-06	2.14134e-05	3.87686e-06	1.58729e-05	0.93222	0.763739
k__Bacteria;p__Proteobacteria;c__Gammaproteobacteria;o__Cardiobacteriales;f__Cardiobacteriaceae;	0	0	2.58457e-06	1.43903e-05	0.532614	0.701952
k__Bacteria;p__Proteobacteria;c__Alphaproteobacteria;o__Holosporales;f__Holosporaceae;	5.72298e-06	2.14134e-05	0	0	0.149854	0.701952
k__Bacteria;p__Proteobacteria;c__Alphaproteobacteria;o__Micropepsales;f__Micropepsaceae;	5.72298e-06	2.14134e-05	2.58457e-06	1.43903e-05	0.582763	0.701952
k__Bacteria;p__Cyanobacteria;c__unidentified_Cyanobacteria;o__Nostocales;f__unidentified_Nostocales;	5.72298e-06	2.14134e-05	2.58457e-06	1.43903e-05	0.582763	0.701952
k__Bacteria;p__Proteobacteria;c__Gammaproteobacteria;o__Cellvibrionales;f__Microbulbiferaceae;	1.1446e-05	2.44872e-05	1.29229e-06	7.19515e-06	0.0496916	0.700915
k__Bacteria;p__Proteobacteria;c__Gammaproteobacteria;o__Beggiatoales;f__Beggiatoaceae;	5.72298e-06	1.45476e-05	2.58457e-06	1.43903e-05	0.20203	0.701952
k__Bacteria;p__Proteobacteria;c__Gammaproteobacteria;o__unidentified_Gammaproteobacteria;f__Gallionellaceae;	0	0	3.87686e-06	1.58729e-05	0.354033	0.701952
k__Bacteria;p__Fusobacteria;c__Fusobacteriia;o__Fusobacteriales;f__Leptotrichiaceae;	8.58448e-06	2.31926e-05	1.29229e-06	7.19515e-06	0.173564	0.701952
k__Bacteria;p__Proteobacteria;c__Gammaproteobacteria;o__Acidithiobacillales;f__Acidithiobacillaceae;	0	0	3.87686e-06	1.58729e-05	0.354033	0.701952
k__Bacteria;p__Bacteroidetes;c__Bacteroidia;o__Flavobacteriales;f__Crocinitomicaceae;	0	0	6.46143e-06	1.82024e-05	0.171822	0.701952
k__Bacteria;p__Actinobacteria;c__unidentified_Actinobacteria;o__Streptomycetales;f__Streptomycetaceae;	2.86149e-06	1.07067e-05	1.29229e-05	2.61413e-05	0.203633	0.701952
k__Bacteria;p__Firmicutes;c__Clostridia;o__Clostridiales;f__Defluviitaleaceae;	1.1446e-05	2.44872e-05	9.04601e-06	2.24476e-05	0.698825	0.73163
k__Bacteria;p__Proteobacteria;c__Gammaproteobacteria;o__Arenicellales;f__Arenicellaceae;	0	0	1.29229e-06	7.19515e-06	0.532614	0.701952
k__Bacteria;p__Actinobacteria;c__unidentified_Actinobacteria;o__Micrococcales;f__Dermacoccaceae;	0	0	1.29229e-06	7.19515e-06	0.532614	0.701952
k__Archaea;p__Euryarchaeota;c__Methanomicrobia;o__Methanosarcinales;f__Methanosarcinaceae;	0	0	1.29229e-06	7.19515e-06	0.532614	0.701952
k__Bacteria;p__Bacteroidetes;c__Bacteroidia;o__Cytophagales;f__Amoebophilaceae;	2.86149e-06	1.07067e-05	1.29229e-06	7.19515e-06	0.582763	0.701952
k__Bacteria;p__Actinobacteria;c__unidentified_Actinobacteria;o__Micrococcales;f__Brevibacteriaceae;	2.86149e-06	1.07067e-05	5.16915e-06	1.36518e-05	0.588953	0.701952
k__Bacteria;p__Proteobacteria;c__Gammaproteobacteria;o__Alteromonadales;f__Shewanellaceae;	0	0	1.29229e-06	7.19515e-06	0.532614	0.701952
k__Bacteria;p__Planctomycetes;c__Planctomycetacia;o__unidentified_Planctomycetacia;f__unidentified_Planctomycetacia;	0	0	1.29229e-06	7.19515e-06	0.532614	0.701952
k__Bacteria;p__Bacteroidetes;c__Bacteroidia;o__Sphingobacteriales;f__unidentified_Sphingobacteriales;	5.72298e-06	1.45476e-05	0	0	0.0362233	0.700915
k__Bacteria;p__Bacteroidetes;c__Bacteroidia;o__Bacteroidales;f__Marinilabiliaceae;	0	0	1.29229e-06	7.19515e-06	0.532614	0.701952
k__Bacteria;p__Firmicutes;c__Clostridia;o__Clostridiales;f__Syntrophomonadaceae;	0	0	1.29229e-06	7.19515e-06	0.532614	0.701952
k__Bacteria;p__Proteobacteria;c__Gammaproteobacteria;o__Cardiobacteriales;f__unidentified_Cardiobacteriales;	2.86149e-06	1.07067e-05	0	0	0.149854	0.701952
k__Bacteria;p__Aquificae;c__unidentified_Aquificae;o__unidentified_Aquificae;f__Hydrogenothermaceae;	0	0	1.29229e-06	7.19515e-06	0.532614	0.701952
k__Bacteria;p__Bacteroidetes;c__Ignavibacteria;o__Ignavibacteriales;f__Ignavibacteriaceae;	0	0	1.29229e-06	7.19515e-06	0.532614	0.701952
k__Archaea;p__Euryarchaeota;c__Methanomicrobia;o__Methanomicrobiales;f__Methanoregulaceae;	2.86149e-06	1.07067e-05	0	0	0.149854	0.701952
k__Bacteria;p__Firmicutes;c__Clostridia;o__Clostridiales;f__Eubacteriaceae;	8.58448e-06	1.70585e-05	1.29229e-06	7.19515e-06	0.0524598	0.700915
k__Bacteria;p__Bacteroidetes;c__Ignavibacteria;o__unidentified_Ignavibacteria;f__unidentified_Ignavibacteria;	2.86149e-06	1.07067e-05	1.29229e-06	7.19515e-06	0.582763	0.701952
k__Bacteria;p__Candidatus_Yanofskybacteria;c__unidentified_Candidatus_Yanofskybacteria;o__unidentified_Candidatus_Yanofskybacteria;f__unidentified_Candidatus_Yanofskybacteria;	0	0	1.29229e-06	7.19515e-06	0.532614	0.701952
k__Bacteria;p__Bacteroidetes;c__Bacteroidia;o__Bacteroidales;f__Paludibacteraceae;	0	0	1.29229e-06	7.19515e-06	0.532614	0.701952
k__Bacteria;p__Bacteroidetes;c__Bacteroidia;o__Cytophagales;f__Spirosomaceae;	2.86149e-06	1.07067e-05	0	0	0.149854	0.701952
k__Bacteria;p__Proteobacteria;c__Deltaproteobacteria;o__Syntrophobacterales;f__Syntrophaceae;	2.86149e-06	1.07067e-05	2.58457e-06	1.00044e-05	0.954759	0.771091
k__Bacteria;p__Firmicutes;c__Clostridia;o__unidentified_Clostridia;f__unidentified_Clostridia;	8.58448e-06	1.70585e-05	1.29229e-06	7.19515e-06	0.0524598	0.700915
k__Bacteria;p__Actinobacteria;c__unidentified_Actinobacteria;o__unidentified_Actinobacteria;f__unidentified_Actinobacteria;	0	0	1.29229e-06	7.19515e-06	0.532614	0.701952
k__Bacteria;p__Firmicutes;c__Clostridia;o__Thermoanaerobacterales;f__unidentified_Thermoanaerobacterales;	0	0	1.29229e-06	7.19515e-06	0.532614	0.701952
k__Bacteria;p__Actinobacteria;c__unidentified_Actinobacteria;o__Corynebacteriales;f__Dietziaceae;	0	0	1.29229e-06	7.19515e-06	0.532614	0.701952
k__Bacteria;p__Chloroflexi;c__Chloroflexia;o__Thermomicrobiales;f__unidentified_Thermomicrobiales;	0	0	1.29229e-06	7.19515e-06	0.532614	0.701952
k__Bacteria;p__Planctomycetes;c__Planctomycetacia;o__unidentified_Planctomycetacia;f__Isosphaeraceae;	2.86149e-06	1.07067e-05	0	0	0.149854	0.701952
k__Bacteria;p__Proteobacteria;c__Gammaproteobacteria;o__unidentified_Gammaproteobacteria;f__Chromobacteriaceae;	2.86149e-06	1.07067e-05	0	0	0.149854	0.701952
Others	0.0977972	0.143964	0.0376417	0.0564716	0.489277	0.701952

## Sheet: LUAD_Genus
Taxa	avg(LUA.smo)	sd(LUA.smo)	avg(LUA.nsmo)	sd(LUA.nsmo)	p.value	q.values
k__Bacteria;p__Proteobacteria;c__Alphaproteobacteria;o__Caulobacterales;f__Caulobacteraceae;g__Brevundimonas;	0.342046	0.140765	0.343764	0.144509	0.759245	0.978125
k__Bacteria;p__Proteobacteria;c__Gammaproteobacteria;o__unidentified_Gammaproteobacteria;f__Burkholderiaceae;g__Limnobacter;	0.234202	0.0902456	0.269028	0.108367	0.183746	0.911809
k__Bacteria;p__unidentified_Bacteria;c__unidentified_Bacteria;o__Campylobacterales;f__unidentified_Campylobacterales;g__Sulfurovum;	0.00535958	0.0200076	0.0218216	0.0717311	0.782632	0.978125
k__Bacteria;p__Proteobacteria;c__Gammaproteobacteria;o__Pseudomonadales;f__Pseudomonadaceae;g__Pseudomonas;	0.0889838	0.0357306	0.0924218	0.0401977	0.676823	0.956135
k__Bacteria;p__Firmicutes;c__Bacilli;o__Bacillales;f__Sporolactobacillaceae;g__Salipaludibacillus;	0.000809802	0.00303	0.00416375	0.0224924	0.823172	0.978125
k__Bacteria;p__Proteobacteria;c__Alphaproteobacteria;o__Rhodobacterales;f__Rhodobacteraceae;g__Planktotalea;	0.00665297	0.0248931	0.0060983	0.0230057	0.823172	0.978125
k__Bacteria;p__Proteobacteria;c__Gammaproteobacteria;o__Thiotrichales;f__Thiotrichaceae;g__Leucothrix;	0.00139927	0.00523559	0.00861438	0.0286048	0.746857	0.978125
k__Bacteria;p__Bacteroidetes;c__Chlorobia;o__Chlorobiales;f__Chlorobiaceae;g__Prosthecochloris;	0.00076688	0.0028694	0.00507093	0.0199247	0.746857	0.978125
k__Bacteria;p__Proteobacteria;c__Gammaproteobacteria;o__unidentified_Gammaproteobacteria;f__Rhodocyclaceae;g__Denitromonas;	0.00701352	0.0262422	0.00129487	0.00420403	0.862016	0.978125
k__Bacteria;p__Proteobacteria;c__Alphaproteobacteria;o__Rhizobiales;f__unidentified_Rhizobiales;g__Devosia;	0.0305522	0.0148815	0.0310924	0.0150066	0.731403	0.978125
k__Bacteria;p__Firmicutes;c__Clostridia;o__Clostridiales;f__Ruminococcaceae;g__Faecalibacterium;	0.00441814	0.00296148	0.00651442	0.00897981	0.65876	0.943223
k__Bacteria;p__Proteobacteria;c__Gammaproteobacteria;o__Pseudomonadales;f__Moraxellaceae;g__Acinetobacter;	0.0127251	0.00585964	0.0174368	0.0100928	0.0542261	0.911809
k__Bacteria;p__Proteobacteria;c__Gammaproteobacteria;o__Enterobacteriales;f__Enterobacteriaceae;g__unidentified_Enterobacteriaceae;	0.00515069	0.00771524	0.00513426	0.0086565	0.825278	0.978125
k__Bacteria;p__Calditrichaeota;c__unidentified_Calditrichaeota;o__Calditrichales;f__Calditrichaceae;g__unidentified_Calditrichaceae;	0.00325924	0.012195	0.00107518	0.00340505	0.862016	0.978125
k__Bacteria;p__Actinobacteria;c__unidentified_Actinobacteria;o__Bifidobacteriales;f__Bifidobacteriaceae;g__Bifidobacterium;	0.00520505	0.00801982	0.00253159	0.00736701	0.125022	0.911809
k__Bacteria;p__Firmicutes;c__Clostridia;o__Clostridiales;f__unidentified_Clostridiales;g__unidentified_Clostridiales;	0.00210034	0.00213738	0.00432787	0.00817295	0.834857	0.978125
k__Bacteria;p__Proteobacteria;c__Alphaproteobacteria;o__Rhodobacterales;f__Rhodobacteraceae;g__Litoreibacter;	0.00257534	0.00963605	0.00131942	0.00477756	0.862016	0.978125
k__Bacteria;p__Firmicutes;c__Clostridia;o__Clostridiales;f__Lachnospiraceae;g__Blautia;	0.00278137	0.00124697	0.00312604	0.00594491	0.249043	0.911809
k__Bacteria;p__Firmicutes;c__Clostridia;o__Clostridiales;f__Lachnospiraceae;g__Agathobacter;	0.00480158	0.004626	0.00416892	0.00640895	0.197587	0.911809
k__Bacteria;p__Firmicutes;c__Clostridia;o__Clostridiales;f__Lachnospiraceae;g__unidentified_Lachnospiraceae;	0.00337656	0.0023137	0.0043395	0.00750678	0.326655	0.911809
k__Bacteria;p__Proteobacteria;c__Gammaproteobacteria;o__Cellvibrionales;f__Halieaceae;g__Halioglobus;	0.00212895	0.00795428	0.000838694	0.00259707	0.922574	1
k__Bacteria;p__Proteobacteria;c__Gammaproteobacteria;o__Enterobacteriales;f__Enterobacteriaceae;g__Klebsiella;	0.00328213	0.00773071	0.000965338	0.00103681	0.882837	0.992869
k__Bacteria;p__Proteobacteria;c__Gammaproteobacteria;o__Pasteurellales;f__Pasteurellaceae;g__Haemophilus;	0.00214612	0.00308486	0.00188028	0.00454126	0.921636	1
k__Bacteria;p__Proteobacteria;c__Alphaproteobacteria;o__Rhodobacterales;f__Rhodobacteraceae;g__Paracoccus;	0.000758295	0.00252691	0.00108681	0.00381666	0.644582	0.937477
k__Bacteria;p__Firmicutes;c__Clostridia;o__Clostridiales;f__Ruminococcaceae;g__unidentified_Ruminococcaceae;	0.00311903	0.00289595	0.0024127	0.00403699	0.189519	0.911809
k__Bacteria;p__Proteobacteria;c__Alphaproteobacteria;o__Caulobacterales;f__Hyphomonadaceae;g__Hirschia;	0.0125362	0.00536398	0.0105476	0.00462512	0.220164	0.911809
k__Bacteria;p__Nitrospirae;c__Nitrospira;o__Nitrospirales;f__Nitrospiraceae;g__unidentified_Nitrospiraceae;	0.00133918	0.00497621	0.000670697	0.00307941	0.496392	0.911809
k__Bacteria;p__Proteobacteria;c__Gammaproteobacteria;o__Pseudomonadales;f__Moraxellaceae;g__Psychrobacter;	0.00123616	0.00461379	0.000978261	0.00314308	0.138024	0.911809
k__Bacteria;p__Firmicutes;c__Bacilli;o__Lactobacillales;f__Lactobacillaceae;g__Lactobacillus;	0.00303604	0.00438958	0.00221886	0.00372699	0.469321	0.911809
k__Bacteria;p__Proteobacteria;c__Gammaproteobacteria;o__Alteromonadales;f__unidentified_Alteromonadales;g__Marinobacter;	0.00101869	0.00381159	0.00114367	0.00368441	0.823172	0.978125
k__Bacteria;p__Proteobacteria;c__Gammaproteobacteria;o__Xanthomonadales;f__Xanthomonadaceae;g__Stenotrophomonas;	0.0027642	0.00164516	0.00420381	0.00298902	0.0794398	0.911809
k__Bacteria;p__Proteobacteria;c__Alphaproteobacteria;o__Rhodobacterales;f__Rhodobacteraceae;g__Aliiroseovarius;	0.00107592	0.00402573	0.000846448	0.00301144	0.823172	0.978125
k__Bacteria;p__Firmicutes;c__Erysipelotrichia;o__Erysipelotrichales;f__Erysipelotrichaceae;g__Catenibacterium;	0.000701066	0.00152933	0.000940785	0.00299302	0.717155	0.978125
k__Bacteria;p__Firmicutes;c__Negativicutes;o__Selenomonadales;f__Veillonellaceae;g__Dialister;	0.001694	0.003981	0.00084774	0.00246521	0.19795	0.911809
k__Bacteria;p__Bacteroidetes;c__Bacteroidia;o__Flavobacteriales;f__Flavobacteriaceae;g__Vitellibacter;	0.000420639	0.00157389	0.000540176	0.00256458	0.823172	0.978125
k__Bacteria;p__Proteobacteria;c__Alphaproteobacteria;o__Sphingomonadales;f__Sphingomonadaceae;g__Sphingomonas;	0.00151087	0.00365352	0.000723681	0.000811035	0.806112	0.978125
k__Bacteria;p__Proteobacteria;c__Gammaproteobacteria;o__Oceanospirillales;f__unidentified_Oceanospirillales;g__unidentified_Oceanospirillales;	0.0014937	0.0029279	0.00126903	0.00337289	0.886533	0.993503
k__Bacteria;p__Firmicutes;c__Clostridia;o__Clostridiales;f__Lachnospiraceae;g__Lachnoclostridium;	0.00032621	0.000257647	0.000942077	0.00227777	0.446384	0.911809
k__Bacteria;p__Firmicutes;c__Clostridia;o__Clostridiales;f__Lachnospiraceae;g__Lachnospira;	0.00194009	0.00382178	0.00187252	0.00284806	0.570561	0.911809
k__Bacteria;p__Firmicutes;c__Clostridia;o__Clostridiales;f__Peptostreptococcaceae;g__Romboutsia;	0.0014193	0.00177411	0.00155074	0.00262406	0.87329	0.987384
k__Bacteria;p__Acidobacteria;c__unidentified_Acidobacteria;o__unidentified_Acidobacteria;f__unidentified_Acidobacteria;g__unidentified_Acidobacteria;	0.0009586	0.00322432	0.000126644	0.000160609	0.263387	0.911809
k__Bacteria;p__Firmicutes;c__Clostridia;o__Clostridiales;f__Lachnospiraceae;g__Cellulosilyticum;	0	0	0.000356671	0.00198586	0.532614	0.911809
k__Bacteria;p__Actinobacteria;c__Coriobacteriia;o__Coriobacteriales;f__Coriobacteriaceae;g__Collinsella;	0.000798356	0.000820773	0.000609959	0.00191653	0.0175981	0.911809
k__Bacteria;p__Firmicutes;c__Bacilli;o__Lactobacillales;f__Enterococcaceae;g__Enterococcus;	0.000240365	0.000479702	0.000562145	0.00189254	0.567248	0.911809
k__Bacteria;p__Firmicutes;c__Bacilli;o__Lactobacillales;f__Streptococcaceae;g__Streptococcus;	0.0022148	0.002757	0.00140859	0.00181728	0.749827	0.978125
k__Bacteria;p__Proteobacteria;c__Alphaproteobacteria;o__Rhizobiales;f__Beijerinckiaceae;g__Methylobacterium;	0.00116749	0.00257561	0.000311441	0.000388365	0.171309	0.911809
k__Bacteria;p__Proteobacteria;c__Alphaproteobacteria;o__Rhizobiales;f__Hyphomicrobiaceae;g__Hyphomicrobium;	0.000472146	0.0015718	0.000417409	0.00174611	0.0930115	0.911809
k__Bacteria;p__Bacteroidetes;c__Bacteroidia;o__Bacteroidales;f__Bacteroidaceae;g__Bacteroides;	0.00250953	0.002147	0.00288697	0.00260453	0.980428	1
k__Bacteria;p__Proteobacteria;c__Gammaproteobacteria;o__unidentified_Gammaproteobacteria;f__Rhodocyclaceae;g__Methyloversatilis;	0.00274131	0.00169947	0.00346462	0.00218584	0.492157	0.911809
k__Bacteria;p__Proteobacteria;c__Gammaproteobacteria;o__Chromatiales;f__unidentified_Chromatiales;g__Sedimenticola;	0.000537961	0.00201286	0.000379932	0.00124554	0.862016	0.978125
k__Bacteria;p__Firmicutes;c__Clostridia;o__Clostridiales;f__Lachnospiraceae;g__Roseburia;	0.00101869	0.00104604	0.0013737	0.00206307	0.538518	0.911809
k__Bacteria;p__Proteobacteria;c__Gammaproteobacteria;o__Alteromonadales;f__Colwelliaceae;g__Colwellia;	0.000515069	0.00192721	0.000170582	0.000580995	0.862016	0.978125
k__Bacteria;p__Firmicutes;c__Clostridia;o__Clostridiales;f__Ruminococcaceae;g__Subdoligranulum;	0.00133632	0.000797915	0.000988599	0.00161866	0.0223231	0.911809
k__Bacteria;p__Proteobacteria;c__Alphaproteobacteria;o__Rhodobacterales;f__Rhodobacteraceae;g__Pseudorhodobacter;	0.000203166	0.000760177	0.000338579	0.00129849	0.823172	0.978125
k__Bacteria;p__Proteobacteria;c__Gammaproteobacteria;o__unidentified_Gammaproteobacteria;f__Burkholderiaceae;g__Ramlibacter;	0.00179416	0.00125903	0.00206895	0.00180439	0.990211	1
k__Bacteria;p__Proteobacteria;c__Alphaproteobacteria;o__Rhizobiales;f__Xanthobacteraceae;g__Bradyrhizobium;	0.00217187	0.00200706	0.0015753	0.00139061	0.383779	0.911809
k__Bacteria;p__Proteobacteria;c__Gammaproteobacteria;o__unidentified_Gammaproteobacteria;f__unidentified_Gammaproteobacteria;g__unidentified_Gammaproteobacteria;	0.000841279	0.00204404	0.000369594	0.000855198	0.692664	0.974175
k__Bacteria;p__Proteobacteria;c__Gammaproteobacteria;o__Xanthomonadales;f__Xanthomonadaceae;g__Lysobacter;	0.000560852	0.001689	0.000102091	0.000147316	0.946898	1
k__Bacteria;p__Verrucomicrobia;c__Verrucomicrobiae;o__Chthoniobacterales;f__Chthoniobacteraceae;g__Candidatus_Udaeobacter;	0.000452116	0.00168017	2.45535e-05	5.53917e-05	0.562432	0.911809
k__Bacteria;p__Firmicutes;c__Clostridia;o__Clostridiales;f__Lachnospiraceae;g__Dorea;	0.000775464	0.00093366	0.000696543	0.00137535	0.153232	0.911809
k__Bacteria;p__Proteobacteria;c__Gammaproteobacteria;o__Thiotrichales;f__Thiotrichaceae;g__Thiothrix;	0.000429224	0.00160601	0.000286888	0.000955103	0.653217	0.941663
k__Bacteria;p__Firmicutes;c__Clostridia;o__Clostridiales;f__Peptostreptococcaceae;g__Intestinibacter;	0.00030618	0.000359213	0.000511746	0.00109529	0.940927	1
k__Bacteria;p__Proteobacteria;c__Alphaproteobacteria;o__Caulobacterales;f__Caulobacteraceae;g__Caulobacter;	0.00232067	0.00178602	0.00230673	0.00177778	0.873082	0.987384
k__Bacteria;p__Proteobacteria;c__Gammaproteobacteria;o__unidentified_Gammaproteobacteria;f__Burkholderiaceae;g__unidentified_Burkholderiaceae;	0.000469285	0.0014984	6.46143e-05	9.17487e-05	0.989106	1
k__Bacteria;p__Proteobacteria;c__Alphaproteobacteria;o__Rhizobiales;f__Rhizobiaceae;g__Pseudahrensia;	0.000394886	0.00116848	0.000419993	0.0011552	0.35131	0.911809
k__Bacteria;p__Proteobacteria;c__Gammaproteobacteria;o__Immundisolibacterales;f__Immundisolibacteraceae;g__Immundisolibacter;	0.000715373	0.00100771	0.000771495	0.00160624	0.467998	0.911809
k__Bacteria;p__Actinobacteria;c__unidentified_Actinobacteria;o__Micrococcales;f__Cellulomonadaceae;g__Tropheryma;	3.43379e-05	7.99014e-05	0.000656482	0.00147801	0.165059	0.911809
k__Bacteria;p__Firmicutes;c__Erysipelotrichia;o__Erysipelotrichales;f__Erysipelotrichaceae;g__unidentified_Erysipelotrichaceae;	0.000220335	0.000210081	0.000294641	0.000944936	0.211031	0.911809
k__Bacteria;p__Firmicutes;c__Negativicutes;o__Selenomonadales;f__Veillonellaceae;g__Megasphaera;	0.000472146	0.00137992	0.000404486	0.000836902	0.819356	0.978125
k__Bacteria;p__Proteobacteria;c__Gammaproteobacteria;o__Oceanospirillales;f__Halomonadaceae;g__Halomonas;	0.00021175	0.000657034	0.000267503	0.000975732	0.661571	0.945114
k__Bacteria;p__Proteobacteria;c__Gammaproteobacteria;o__Enterobacteriales;f__Enterobacteriaceae;g__Enterobacter;	2.86149e-06	1.07067e-05	0.000279134	0.000964932	0.122463	0.911809
k__Bacteria;p__Fusobacteria;c__Fusobacteriia;o__Fusobacteriales;f__Fusobacteriaceae;g__Fusobacterium;	0.000512207	0.00133119	0.000556976	0.000830228	0.645879	0.937477
k__Bacteria;p__Proteobacteria;c__Gammaproteobacteria;o__unidentified_Gammaproteobacteria;f__unidentified_Gammaproteobacteria;g__Marinicella;	0.000351964	0.00131693	0.000352794	0.00109728	0.653217	0.941663
k__Bacteria;p__Proteobacteria;c__Gammaproteobacteria;o__unidentified_Gammaproteobacteria;f__Woeseiaceae;g__Woeseia;	0.000314764	0.00117774	0.00025975	0.000922031	0.350916	0.911809
k__Bacteria;p__Proteobacteria;c__Gammaproteobacteria;o__Enterobacteriales;f__Enterobacteriaceae;g__Serratia;	0.000200304	0.000222218	0.000364425	0.00102389	0.66328	0.945426
k__Bacteria;p__Proteobacteria;c__Gammaproteobacteria;o__unidentified_Gammaproteobacteria;f__Burkholderiaceae;g__Xylophilus;	0.000343379	0.00119407	3.23072e-05	6.57612e-05	0.92226	1
k__Bacteria;p__Proteobacteria;c__Gammaproteobacteria;o__unidentified_Gammaproteobacteria;f__Burkholderiaceae;g__Parasutterella;	0.000143075	0.000196706	0.000233904	0.000779703	0.88025	0.991718
k__Bacteria;p__Calditrichaeota;c__unidentified_Calditrichaeota;o__Calditrichales;f__Calditrichaceae;g__Calorithrix;	0.000240365	0.000899365	0.000244242	0.000875759	0.823172	0.978125
k__Bacteria;p__Proteobacteria;c__Gammaproteobacteria;o__unidentified_Gammaproteobacteria;f__Burkholderiaceae;g__Sutterella;	0.00102728	0.00071016	0.000931739	0.00110266	0.317143	0.911809
k__Bacteria;p__Proteobacteria;c__Gammaproteobacteria;o__Enterobacteriales;f__Enterobacteriaceae;g__Pantoea;	0.000683897	0.00132908	0.000882632	0.000996568	0.27413	0.911809
k__Bacteria;p__Proteobacteria;c__Deltaproteobacteria;o__Bdellovibrionales;f__Bdellovibrionaceae;g__Bdellovibrio;	0.000280426	0.00104926	0.000191258	0.000514353	0.206462	0.911809
k__Bacteria;p__Proteobacteria;c__Gammaproteobacteria;o__Pasteurellales;f__Pasteurellaceae;g__Aggregatibacter;	2.28919e-05	3.41171e-05	0.000129229	0.000639028	0.173583	0.911809
k__Bacteria;p__Firmicutes;c__Erysipelotrichia;o__Erysipelotrichales;f__Erysipelotrichaceae;g__Holdemanella;	0.000629528	0.00105728	0.000301103	0.000839807	0.0857808	0.911809
k__Bacteria;p__Bacteroidetes;c__Bacteroidia;o__Bacteroidales;f__Tannerellaceae;g__Parabacteroides;	0.000412055	0.000868134	0.000400609	0.000435173	0.657956	0.943223
k__Bacteria;p__Firmicutes;c__Clostridia;o__Clostridiales;f__Lachnospiraceae;g__Anaerostipes;	0.000500761	0.000360634	0.000460054	0.000800541	0.0493407	0.911809
k__Bacteria;p__Bacteroidetes;c__Bacteroidia;o__Cytophagales;f__Cytophagaceae;g__Rhodocytophaga;	0.000526515	0.000632025	0.000451008	0.000818914	0.252197	0.911809
k__Bacteria;p__Proteobacteria;c__Gammaproteobacteria;o__Xanthomonadales;f__Xanthomonadaceae;g__Pseudoxanthomonas;	2.28919e-05	5.37801e-05	0.00010726	0.000553207	0.269463	0.911809
k__Bacteria;p__Proteobacteria;c__Alphaproteobacteria;o__Rhizobiales;f__Rhizobiaceae;g__Ahrensia;	0.000128767	0.000481803	0.000224858	0.000719364	0.784756	0.978125
k__Bacteria;p__Proteobacteria;c__Alphaproteobacteria;o__Rhizobiales;f__unidentified_Rhizobiales;g__unidentified_Rhizobiales;	0.000154521	0.000578163	0.000142152	0.000525886	0.261562	0.911809
k__Bacteria;p__Proteobacteria;c__Gammaproteobacteria;o__unidentified_Gammaproteobacteria;f__Burkholderiaceae;g__Methylibium;	0.000924262	0.000340822	0.00124576	0.00080064	0.264012	0.911809
k__Bacteria;p__Firmicutes;c__Clostridia;o__Clostridiales;f__Lachnospiraceae;g__Fusicatenibacter;	0.000729681	0.00077795	0.0004859	0.000648833	0.0736327	0.911809
k__Bacteria;p__Proteobacteria;c__Gammaproteobacteria;o__unidentified_Gammaproteobacteria;f__Burkholderiaceae;g__Ralstonia;	0.000869894	0.000626053	0.00101832	0.000729488	0.931317	1
k__Bacteria;p__Firmicutes;c__Clostridia;o__Clostridiales;f__unidentified_Clostridiales;g__Sarcina;	7.72603e-05	0.000189514	0.000196428	0.000590075	0.75637	0.978125
k__Bacteria;p__Proteobacteria;c__Alphaproteobacteria;o__Rhizobiales;f__unidentified_Rhizobiales;g__Nordella;	0.000872755	0.000349659	0.000860663	0.000583559	0.589187	0.911809
k__Bacteria;p__Bacteroidetes;c__Bacteroidia;o__Bacteroidales;f__Rikenellaceae;g__Alistipes;	0.000503623	0.000496575	0.000416116	0.000650722	0.215462	0.911809
k__Bacteria;p__Proteobacteria;c__Alphaproteobacteria;o__Sphingomonadales;f__Sphingomonadaceae;g__Sphingopyxis;	0.000972907	0.000427857	0.00104546	0.000558976	0.892517	0.998445
k__Bacteria;p__Proteobacteria;c__Alphaproteobacteria;o__Rhizobiales;f__Hyphomicrobiaceae;g__Filomicrobium;	0.000374855	0.000786696	0.000146028	0.000476882	0.173873	0.911809
k__Bacteria;p__Proteobacteria;c__Alphaproteobacteria;o__Rhodobacterales;f__Rhodobacteraceae;g__Celeribacter;	0.000143075	0.000535336	0.000173166	0.000562699	0.823172	0.978125
k__Bacteria;p__Cyanobacteria;c__unidentified_Cyanobacteria;o__unidentified_Cyanobacteria;f__unidentified_Cyanobacteria;g__unidentified_Cyanobacteria;	0.000309041	0.000641249	0.000326949	0.000443465	0.249028	0.911809
k__Bacteria;p__Proteobacteria;c__Deltaproteobacteria;o__Desulfuromonadales;f__Desulfuromonadaceae;g__Desulfuromusa;	0.000165967	0.00062099	0.000126644	0.000407375	0.862016	0.978125
k__Bacteria;p__Firmicutes;c__Bacilli;o__Lactobacillales;f__Streptococcaceae;g__Lactococcus;	7.15373e-05	0.000116721	0.000155074	0.000459071	0.758703	0.978125
k__Bacteria;p__Proteobacteria;c__Alphaproteobacteria;o__Sphingomonadales;f__Sphingomonadaceae;g__Sphingosinicella;	0.000666728	0.000521764	0.000529838	0.000308184	0.499523	0.911809
k__Bacteria;p__Firmicutes;c__Bacilli;o__Bacillales;f__Sporolactobacillaceae;g__Sporolactobacillus;	0.000180274	0.000597256	1.67997e-05	3.39522e-05	0.959663	1
k__Bacteria;p__Calditrichaeota;c__unidentified_Calditrichaeota;o__Calditrichales;f__Calditrichaceae;g__Caldithrix;	0.000160244	0.000599577	0.000146028	0.000460096	0.862016	0.978125
k__Bacteria;p__Proteobacteria;c__Deltaproteobacteria;o__Desulfobacterales;f__Desulfobulbaceae;g__Desulfofustis;	6.58143e-05	0.000246255	0.000161536	0.000525952	0.746857	0.978125
k__Bacteria;p__Proteobacteria;c__Alphaproteobacteria;o__Sphingomonadales;f__Sphingomonadaceae;g__Novosphingobium;	0.000277565	0.000216286	0.000365717	0.00039479	0.613784	0.915485
k__Bacteria;p__Proteobacteria;c__Alphaproteobacteria;o__Rhizobiales;f__Rhizobiaceae;g__Aureimonas;	2.00304e-05	3.76789e-05	8.39986e-05	0.000387488	0.624955	0.915485
k__Bacteria;p__Firmicutes;c__Clostridia;o__Clostridiales;f__Lachnospiraceae;g__Butyrivibrio;	0.000231781	0.000581001	7.23681e-05	0.000380813	0.448165	0.911809
k__Bacteria;p__Firmicutes;c__Erysipelotrichia;o__Erysipelotrichales;f__Erysipelotrichaceae;g__Holdemania;	5.72298e-06	1.45476e-05	8.01218e-05	0.000365119	0.188203	0.911809
k__Bacteria;p__Firmicutes;c__Bacilli;o__Lactobacillales;f__Leuconostocaceae;g__Weissella;	2.00304e-05	5.3862e-05	7.75372e-05	0.000368464	0.372306	0.911809
k__Bacteria;p__Proteobacteria;c__Alphaproteobacteria;o__Rhodobacterales;f__Rhodobacteraceae;g__Sedimentitalea;	0.000140213	0.000524629	0.000113721	0.000379078	0.862016	0.978125
k__Bacteria;p__Proteobacteria;c__Alphaproteobacteria;o__Rhodobacterales;f__Rhodobacteraceae;g__Shimia;	0.000140213	0.000524629	0.000102091	0.000306466	0.206186	0.911809
k__Bacteria;p__Firmicutes;c__Erysipelotrichia;o__Erysipelotrichales;f__Erysipelotrichaceae;g__Turicibacter;	8.87063e-05	9.70898e-05	0.000146028	0.000351616	0.831031	0.978125
k__Bacteria;p__Bacteroidetes;c__Bacteroidia;o__Bacteroidales;f__Prevotellaceae;g__Prevotella;	1.7169e-05	4.36427e-05	0.000143444	0.000371477	0.304556	0.911809
k__Bacteria;p__Proteobacteria;c__Alphaproteobacteria;o__Rhodobacterales;f__Rhodobacteraceae;g__Thalassobius;	7.15373e-05	0.000267668	0.000133106	0.000433126	0.784756	0.978125
k__Bacteria;p__Proteobacteria;c__Gammaproteobacteria;o__unidentified_Gammaproteobacteria;f__unidentified_Gammaproteobacteria;g__Steroidobacter;	0.000148798	0.000478782	2.32612e-05	4.48183e-05	1	1
k__Bacteria;p__Proteobacteria;c__Gammaproteobacteria;o__Aeromonadales;f__Succinivibrionaceae;g__Succinivibrio;	2.57534e-05	6.40341e-05	0.00011889	0.000439878	0.167546	0.911809
k__Bacteria;p__Acidobacteria;c__unidentified_Acidobacteria;o__unidentified_Acidobacteria;f__unidentified_Acidobacteria;g__Luteitalea;	0.000346241	0.000154443	0.000451008	0.000473552	0.588695	0.911809
k__Bacteria;p__Proteobacteria;c__Gammaproteobacteria;o__Xanthomonadales;f__Rhodanobacteraceae;g__Chujaibacter;	0	0	6.46143e-05	0.000308526	0.0849369	0.911809
k__Bacteria;p__Gemmatimonadetes;c__unidentified_Gemmatimonadetes;o__Gemmatimonadales;f__Gemmatimonadaceae;g__Gemmatimonas;	0.000137352	0.000447953	1.42152e-05	2.43645e-05	0.800138	0.978125
k__Bacteria;p__Firmicutes;c__Negativicutes;o__Selenomonadales;f__Veillonellaceae;g__Veillonella;	0.000165967	0.000238746	0.00027138	0.000396543	0.442481	0.911809
k__Bacteria;p__Proteobacteria;c__Alphaproteobacteria;o__unidentified_Alphaproteobacteria;f__Geminicoccaceae;g__Candidatus_Alysiosphaera;	0.000157382	0.000432459	4.00609e-05	9.5364e-05	0.841879	0.978125
k__Bacteria;p__Actinobacteria;c__unidentified_Actinobacteria;o__Corynebacteriales;f__Nocardiaceae;g__Rhodococcus;	0.000145936	9.88896e-05	0.000275257	0.000319106	0.317935	0.911809
k__Bacteria;p__Proteobacteria;c__Gammaproteobacteria;o__unidentified_Gammaproteobacteria;f__unidentified_Gammaproteobacteria;g__Aquicella;	8.01218e-05	0.000299788	6.97835e-05	0.000287019	0.823172	0.978125
k__Bacteria;p__Proteobacteria;c__Gammaproteobacteria;o__unidentified_Gammaproteobacteria;f__Burkholderiaceae;g__Achromobacter;	0.000163105	0.00039797	9.69215e-05	0.000152293	0.78103	0.978125
k__Bacteria;p__Firmicutes;c__Clostridia;o__Clostridiales;f__Ruminococcaceae;g__Butyricicoccus;	0.000234642	0.00018977	0.000329533	0.000419743	0.748695	0.978125
k__Bacteria;p__Proteobacteria;c__Alphaproteobacteria;o__unidentified_Alphaproteobacteria;f__unidentified_Alphaproteobacteria;g__unidentified_Alphaproteobacteria;	5.43684e-05	0.000158389	0.000129229	0.000312665	0.461488	0.911809
k__Bacteria;p__Proteobacteria;c__Alphaproteobacteria;o__Rhodobacterales;f__Rhodobacteraceae;g__Sulfitobacter;	0.000105875	0.000384767	9.56292e-05	0.000300977	0.550677	0.911809
k__Bacteria;p__Firmicutes;c__Clostridia;o__Clostridiales;f__Ruminococcaceae;g__Flavonifractor;	0.000177413	0.000384801	0.000215812	0.0003216	0.671298	0.951208
k__Bacteria;p__Bacteroidetes;c__Bacteroidia;o__Sphingobacteriales;f__Sphingobacteriaceae;g__Pedobacter;	0.000111598	0.000384308	5.16915e-06	1.36518e-05	0.787196	0.978125
k__Bacteria;p__Verrucomicrobia;c__Verrucomicrobiae;o__Verrucomicrobiales;f__Akkermansiaceae;g__Akkermansia;	4.57839e-05	5.17752e-05	0.00018092	0.000398718	0.917326	1
k__Bacteria;p__Proteobacteria;c__Gammaproteobacteria;o__unidentified_Gammaproteobacteria;f__Burkholderiaceae;g__Caenimonas;	0.000108737	0.000372978	1.42152e-05	3.19624e-05	0.973066	1
k__Bacteria;p__Proteobacteria;c__Gammaproteobacteria;o__unidentified_Gammaproteobacteria;f__Neisseriaceae;g__Neisseria;	9.72907e-05	0.00016608	0.000108552	0.000280081	0.297373	0.911809
k__Bacteria;p__Proteobacteria;c__Alphaproteobacteria;o__Caulobacterales;f__Hyphomonadaceae;g__Hyphobacterium;	8.29833e-05	0.000310495	5.29838e-05	0.000245951	0.823172	0.978125
k__Bacteria;p__Proteobacteria;c__Deltaproteobacteria;o__Desulfobacterales;f__Desulfobacteraceae;g__Desulfotignum;	6.86758e-05	0.000256961	0.000108552	0.000346659	0.784756	0.978125
k__Bacteria;p__Actinobacteria;c__Thermoleophilia;o__Gaiellales;f__Gaiellaceae;g__Gaiella;	0.000148798	0.000368985	1.55074e-05	3.37993e-05	0.216364	0.911809
k__Bacteria;p__Actinobacteria;c__Acidimicrobiia;o__unidentified_Acidimicrobiia;f__unidentified_Acidimicrobiia;g__Ilumatobacter;	0.000105875	0.000350868	0.000105968	0.00026097	0.584212	0.911809
k__Bacteria;p__Firmicutes;c__Bacilli;o__Bacillales;f__Bacillaceae;g__Bacillus;	0.000154521	0.000150598	0.000193843	0.000279298	1	1
k__Bacteria;p__Firmicutes;c__Clostridia;o__Clostridiales;f__Lachnospiraceae;g__Epulopiscium;	1.1446e-05	2.44872e-05	4.13532e-05	0.000230245	0.0625353	0.911809
k__Bacteria;p__Actinobacteria;c__Coriobacteriia;o__Coriobacteriales;f__Eggerthellaceae;g__Slackia;	0.000145936	0.000354717	5.55683e-05	0.000182904	0.436993	0.911809
k__Bacteria;p__unidentified_Bacteria;c__unidentified_Bacteria;o__Campylobacterales;f__unidentified_Campylobacterales;g__Arcobacter;	9.15678e-05	0.000342615	7.23681e-05	0.000187737	0.27781	0.911809
k__Bacteria;p__Bacteroidetes;c__Bacteroidia;o__Chitinophagales;f__Chitinophagaceae;g__Niastella;	9.44292e-05	0.000330577	1.03383e-05	2.30544e-05	0.860387	0.978125
k__Bacteria;p__Proteobacteria;c__Deltaproteobacteria;o__Desulfovibrionales;f__Desulfovibrionaceae;g__Desulfovibrio;	0.000257534	0.000219262	0.00021452	0.000356302	0.0977798	0.911809
k__Bacteria;p__Fusobacteria;c__Fusobacteriia;o__Fusobacteriales;f__Fusobacteriaceae;g__Cetobacterium;	8.58448e-06	2.31926e-05	5.29838e-05	0.000215582	0.48238	0.911809
k__Bacteria;p__Actinobacteria;c__Coriobacteriia;o__Coriobacteriales;f__unidentified_Coriobacteriales;g__Phoenicibacter;	0	0	3.74763e-05	0.000208659	0.532614	0.911809
k__Bacteria;p__Bacteroidetes;c__Bacteroidia;o__Chitinophagales;f__Chitinophagaceae;g__Dinghuibacter;	8.29833e-05	0.000310495	2.58457e-06	1.00044e-05	0.909711	1
k__Bacteria;p__Proteobacteria;c__Alphaproteobacteria;o__Rhizobiales;f__Xanthobacteraceae;g__Pseudolabrys;	9.72907e-05	0.0003078	1.67997e-05	3.83891e-05	0.51092	0.911809
k__Bacteria;p__Firmicutes;c__Clostridia;o__Clostridiales;f__Lachnospiraceae;g__Catonella;	0	0	3.74763e-05	0.000208659	0.532614	0.911809
k__Bacteria;p__Proteobacteria;c__Gammaproteobacteria;o__unidentified_Gammaproteobacteria;f__Burkholderiaceae;g__Alcaligenes;	6.58143e-05	6.20763e-05	0.000115014	0.000222267	0.591535	0.911809
k__Bacteria;p__Bacteroidetes;c__Bacteroidia;o__Bacteroidales;f__Prevotellaceae;g__unidentified_Prevotellaceae;	0.000174551	0.000306953	5.55683e-05	0.000200752	0.0231421	0.911809
k__Bacteria;p__Actinobacteria;c__unidentified_Actinobacteria;o__Corynebacteriales;f__Corynebacteriaceae;g__unidentified_Corynebacteriaceae;	6.00913e-05	4.90644e-05	0.000162828	0.000215222	0.0846804	0.911809
k__Bacteria;p__Proteobacteria;c__Gammaproteobacteria;o__unidentified_Gammaproteobacteria;f__unidentified_Gammaproteobacteria;g__Acidibacter;	0.000105875	0.000283538	1.42152e-05	2.84186e-05	0.0683955	0.911809
k__Bacteria;p__Proteobacteria;c__Alphaproteobacteria;o__Rhizobiales;f__unidentified_Rhizobiales;g__Maritalea;	7.72603e-05	0.000289082	6.71989e-05	0.00021682	0.862016	0.978125
k__Bacteria;p__Proteobacteria;c__Gammaproteobacteria;o__unidentified_Gammaproteobacteria;f__Nitrosomonadaceae;g__Nitrosomonas;	8.29833e-05	0.000287798	4.26455e-05	0.000142928	0.754456	0.978125
k__Bacteria;p__Proteobacteria;c__Gammaproteobacteria;o__unidentified_Gammaproteobacteria;f__Burkholderiaceae;g__Cupriavidus;	1.1446e-05	2.44872e-05	7.62449e-05	0.000201995	0.403611	0.911809
k__Bacteria;p__Firmicutes;c__Bacilli;o__Bacillales;f__Alicyclobacillaceae;g__Tumebacillus;	0.000111598	0.000276292	1.29229e-05	3.33367e-05	0.0671669	0.911809
k__Bacteria;p__Firmicutes;c__Clostridia;o__Clostridiales;f__Lachnospiraceae;g__Herbinix;	2.86149e-06	1.07067e-05	4.26455e-05	0.000187884	0.406186	0.911809
k__Bacteria;p__Bacteroidetes;c__Bacteroidia;o__Bacteroidales;f__Prevotellaceae;g__Alloprevotella;	0.00011446	0.000260506	0.000134398	0.000212624	0.95865	1
k__Bacteria;p__Proteobacteria;c__Gammaproteobacteria;o__Enterobacteriales;f__Enterobacteriaceae;g__Buchnera;	0	0	4.78146e-05	0.000196916	0.354033	0.911809
k__Bacteria;p__Proteobacteria;c__Alphaproteobacteria;o__Sphingomonadales;f__Sphingomonadaceae;g__Sphingobium;	0.000125906	9.27705e-05	0.000113721	0.000176479	0.22826	0.911809
k__Bacteria;p__Proteobacteria;c__Deltaproteobacteria;o__Desulfuromonadales;f__Geobacteraceae;g__Geothermobacter;	7.43988e-05	0.000244872	2.58457e-06	1.43903e-05	0.0527478	0.911809
k__Bacteria;p__Proteobacteria;c__Alphaproteobacteria;o__Rhizobiales;f__Beijerinckiaceae;g__Chelatococcus;	6.86758e-05	0.000234347	5.16915e-06	1.36518e-05	0.43566	0.911809
k__Bacteria;p__Proteobacteria;c__Alphaproteobacteria;o__unidentified_Alphaproteobacteria;f__unidentified_Alphaproteobacteria;g__Reyranella;	0.000197443	0.000108255	0.000187382	0.00019745	0.297328	0.911809
k__Bacteria;p__Chloroflexi;c__Anaerolineae;o__unidentified_Anaerolineae;f__unidentified_Anaerolineae;g__unidentified_Anaerolineae;	6.86758e-05	0.000224665	5.16915e-06	1.71279e-05	0.574332	0.911809
k__Bacteria;p__Bacteroidetes;c__Bacteroidia;o__Chitinophagales;f__Chitinophagaceae;g__Flavisolibacter;	6.58143e-05	0.000223662	1.03383e-05	2.73037e-05	0.671836	0.951208
k__Bacteria;p__Actinobacteria;c__unidentified_Actinobacteria;o__Micrococcales;f__Micrococcaceae;g__Arthrobacter;	3.71994e-05	4.5715e-05	7.36604e-05	0.000160942	0.85374	0.978125
k__Bacteria;p__Firmicutes;c__Negativicutes;o__Selenomonadales;f__Acidaminococcaceae;g__Phascolarctobacterium;	0.000157382	0.000206354	0.000146028	0.000185769	0.624224	0.915485
k__Bacteria;p__Actinobacteria;c__unidentified_Actinobacteria;o__Corynebacteriales;f__Mycobacteriaceae;g__Mycobacterium;	0.000111598	0.000220085	3.48917e-05	8.12765e-05	0.111594	0.911809
k__Bacteria;p__Fibrobacteres;c__Fibrobacteria;o__Fibrobacterales;f__Fibrobacteraceae;g__Fibrobacter;	8.58448e-06	1.70585e-05	2.97226e-05	0.000144059	0.360881	0.911809
k__Bacteria;p__Acidobacteria;c__unidentified_Acidobacteria;o__unidentified_Acidobacteria;f__unidentified_Acidobacteria;g__Stenotrophobacter;	0.000206027	0.000211316	0.000230027	0.000247161	0.950559	1
k__Bacteria;p__Actinobacteria;c__unidentified_Actinobacteria;o__Bifidobacteriales;f__Bifidobacteriaceae;g__Gardnerella;	8.01218e-05	0.000124719	4.78146e-05	0.000141983	0.0370904	0.911809
k__Bacteria;p__Proteobacteria;c__Alphaproteobacteria;o__Sphingomonadales;f__Sphingomonadaceae;g__Erythrobacter;	4.57839e-05	0.000116381	4.26455e-05	0.000145892	0.393585	0.911809
k__Bacteria;p__Firmicutes;c__Clostridia;o__Clostridiales;f__Caldicoprobacteraceae;g__Caldicoprobacter;	0.000100152	0.000205927	3.6184e-05	7.41252e-05	0.436941	0.911809
k__Bacteria;p__Actinobacteria;c__Coriobacteriia;o__Coriobacteriales;f__Eggerthellaceae;g__Eggerthella;	6.86758e-05	0.000202101	2.19689e-05	3.55899e-05	0.904604	1
k__Bacteria;p__Proteobacteria;c__Gammaproteobacteria;o__unidentified_Gammaproteobacteria;f__Hydrogenophilaceae;g__Hydrogenophilus;	2.00304e-05	3.42461e-05	5.68606e-05	0.000153691	0.988276	1
k__Bacteria;p__Proteobacteria;c__Alphaproteobacteria;o__unidentified_Alphaproteobacteria;f__Kiloniellaceae;g__Tagaea;	5.15069e-05	0.000192721	3.10149e-05	0.000131942	0.842525	0.978125
k__Bacteria;p__Proteobacteria;c__Alphaproteobacteria;o__Rhodobacterales;f__Rhodobacteraceae;g__Rhodobacter;	6.29528e-05	5.14334e-05	0.000108552	0.000147445	0.56509	0.911809
k__Bacteria;p__Actinobacteria;c__unidentified_Actinobacteria;o__Micrococcales;f__Bogoriellaceae;g__Georgenia;	0.000154521	0.000141294	0.000165413	0.000172384	0.960589	1
k__Bacteria;p__Actinobacteria;c__Coriobacteriia;o__Coriobacteriales;f__Atopobiaceae;g__Libanicoccus;	3.71994e-05	9.22462e-05	4.91069e-05	0.000157791	0.726684	0.978125
k__Bacteria;p__Proteobacteria;c__Alphaproteobacteria;o__unidentified_Alphaproteobacteria;f__unidentified_Alphaproteobacteria;g__Dongia;	7.15373e-05	0.000181335	5.4276e-05	9.62287e-05	0.525169	0.911809
k__Bacteria;p__Firmicutes;c__Erysipelotrichia;o__Erysipelotrichales;f__Erysipelotrichaceae;g__Ileibacterium;	2.57534e-05	5.79625e-05	3.23072e-05	0.000123007	0.805694	0.978125
k__Bacteria;p__Proteobacteria;c__Deltaproteobacteria;o__Bdellovibrionales;f__Bacteriovoracaceae;g__Peredibacter;	5.43684e-05	0.000180945	9.04601e-06	3.68759e-05	0.289579	0.911809
k__Bacteria;p__Firmicutes;c__Bacilli;o__Bacillales;f__Bacillaceae;g__Paraliobacillus;	8.58448e-06	3.21202e-05	2.45535e-05	0.000122684	0.954791	1
k__Bacteria;p__Acidobacteria;c__unidentified_Acidobacteria;o__unidentified_Acidobacteria;f__unidentified_Acidobacteria;g__Aridibacter;	5.43684e-05	0.000180945	1.29229e-06	7.19515e-06	0.0496916	0.911809
k__Bacteria;p__Acidobacteria;c__Acidobacteriia;o__Solibacterales;f__unidentified_Solibacterales;g__Bryobacter;	5.15069e-05	0.000170275	3.48917e-05	5.14508e-05	0.148992	0.911809
k__Bacteria;p__Firmicutes;c__Clostridia;o__Clostridiales;f__Ruminococcaceae;g__Negativibacillus;	8.29833e-05	0.000169574	6.46143e-05	0.000155044	0.536954	0.911809
k__Bacteria;p__Proteobacteria;c__Gammaproteobacteria;o__unidentified_Gammaproteobacteria;f__Methylophilaceae;g__Candidatus_Methylopumilus;	8.58448e-06	1.70585e-05	3.74763e-05	0.000141423	0.360881	0.911809
k__Bacteria;p__Proteobacteria;c__Gammaproteobacteria;o__Chromatiales;f__Chromatiaceae;g__Candidatus_Thiobios;	4.57839e-05	0.000171308	4.00609e-05	0.000136834	0.842525	0.978125
k__Bacteria;p__Proteobacteria;c__Gammaproteobacteria;o__unidentified_Gammaproteobacteria;f__Nitrosomonadaceae;g__Nitrosospira;	9.44292e-05	0.000186324	2.32612e-05	7.58511e-05	0.0792162	0.911809
k__Bacteria;p__Firmicutes;c__Erysipelotrichia;o__Erysipelotrichales;f__Erysipelotrichaceae;g__Dubosiella;	2.86149e-05	5.96864e-05	4.78146e-05	0.000128536	0.613507	0.915485
k__Bacteria;p__Actinobacteria;c__unidentified_Actinobacteria;o__Propionibacteriales;f__Nocardioidaceae;g__Nocardioides;	0.000125906	0.000121569	0.000175751	0.000162786	0.373818	0.911809
k__Bacteria;p__Proteobacteria;c__Deltaproteobacteria;o__Desulfovibrionales;f__Desulfovibrionaceae;g__Bilophila;	8.87063e-05	0.0001407	0.000127936	0.000181654	0.514146	0.911809
k__Bacteria;p__Proteobacteria;c__Alphaproteobacteria;o__Rhizobiales;f__Rhizobiaceae;g__unidentified_Rhizobiaceae;	8.29833e-05	9.35749e-05	5.94452e-05	0.000116508	0.198415	0.911809
k__Bacteria;p__Firmicutes;c__Erysipelotrichia;o__Erysipelotrichales;f__Erysipelotrichaceae;g__Erysipelatoclostridium;	2.28919e-05	3.75617e-05	6.59066e-05	0.000119086	0.244936	0.911809
k__Bacteria;p__Firmicutes;c__Bacilli;o__Bacillales;f__Paenibacillaceae;g__Paenibacillus;	0.000123044	0.000172462	7.88295e-05	0.000140493	0.323821	0.911809
k__Bacteria;p__Firmicutes;c__Erysipelotrichia;o__Erysipelotrichales;f__Erysipelotrichaceae;g__Allobaculum;	2.86149e-06	1.07067e-05	3.48917e-05	0.000102784	0.0949098	0.911809
k__Bacteria;p__Firmicutes;c__Bacilli;o__Bacillales;f__Staphylococcaceae;g__Staphylococcus;	7.15373e-05	0.000116721	0.000131813	0.000158631	0.176332	0.911809
k__Bacteria;p__Actinobacteria;c__Coriobacteriia;o__Coriobacteriales;f__Eggerthellaceae;g__Enterorhabdus;	2.00304e-05	4.64802e-05	3.74763e-05	0.000116996	0.573043	0.911809
k__Bacteria;p__Proteobacteria;c__Deltaproteobacteria;o__Myxococcales;f__Haliangiaceae;g__Haliangium;	4.57839e-05	0.000138648	2.19689e-05	6.44625e-05	0.83312	0.978125
k__Bacteria;p__Actinobacteria;c__Coriobacteriia;o__Coriobacteriales;f__Eggerthellaceae;g__Senegalimassilia;	3.71994e-05	7.4475e-05	2.7138e-05	9.6139e-05	0.343245	0.911809
k__Bacteria;p__Actinobacteria;c__Coriobacteriia;o__Coriobacteriales;f__Atopobiaceae;g__Olsenella;	4.29224e-05	7.10824e-05	4.65223e-05	0.000132098	0.160519	0.911809
k__Bacteria;p__Proteobacteria;c__Gammaproteobacteria;o__unidentified_Gammaproteobacteria;f__Methylophilaceae;g__Methylotenera;	3.71994e-05	0.000139187	2.19689e-05	7.22865e-05	0.861998	0.978125
k__Bacteria;p__Proteobacteria;c__Alphaproteobacteria;o__Rhodobacterales;f__Rhodobacteraceae;g__Marivita;	2.00304e-05	7.49471e-05	3.23072e-05	9.5599e-05	0.142283	0.911809
k__Bacteria;p__Firmicutes;c__Clostridia;o__Clostridiales;f__Ruminococcaceae;g__Intestinimonas;	5.15069e-05	8.5241e-05	5.29838e-05	0.000115362	0.420533	0.911809
k__Bacteria;p__Firmicutes;c__Negativicutes;o__Selenomonadales;f__Veillonellaceae;g__Mitsuokella;	1.43075e-05	2.98432e-05	3.74763e-05	0.000115616	0.959638	1
k__Bacteria;p__Chloroflexi;c__unidentified_Chloroflexi;o__unidentified_Chloroflexi;f__unidentified_Chloroflexi;g__unidentified_Chloroflexi;	3.14764e-05	8.91348e-05	2.45535e-05	9.68543e-05	0.884525	0.993007
k__Bacteria;p__Verrucomicrobia;c__Verrucomicrobiae;o__Verrucomicrobiales;f__Verrucomicrobiaceae;g__Roseimicrobium;	3.71994e-05	0.000139187	0	0	0.149854	0.911809
k__Bacteria;p__Actinobacteria;c__Thermoleophilia;o__Solirubrobacterales;f__Solirubrobacteraceae;g__Solirubrobacter;	4.00609e-05	0.000138775	3.87686e-06	1.58729e-05	0.398488	0.911809
k__Bacteria;p__Proteobacteria;c__Alphaproteobacteria;o__Rhizobiales;f__Beijerinckiaceae;g__Bosea;	7.15373e-05	5.2536e-05	0.000120183	0.000123692	0.301151	0.911809
k__Bacteria;p__Proteobacteria;c__Alphaproteobacteria;o__Rhizobiales;f__unidentified_Rhizobiales;g__Bauldia;	3.43379e-05	0.000128481	3.23072e-05	0.000106203	0.621146	0.915485
k__Bacteria;p__Actinobacteria;c__unidentified_Actinobacteria;o__Micromonosporales;f__Micromonosporaceae;g__Luedemannella;	3.43379e-05	0.000128481	0	0	0.149854	0.911809
k__Bacteria;p__Bacteroidetes;c__Bacteroidia;o__Chitinophagales;f__Chitinophagaceae;g__Terrimonas;	5.72298e-05	0.000148831	1.67997e-05	3.69693e-05	0.577483	0.911809
k__Bacteria;p__Actinobacteria;c__Rubrobacteria;o__Rubrobacterales;f__unidentified_Rubrobacterales;g__Rubrobacter;	3.43379e-05	0.000128481	2.32612e-05	9.004e-05	0.637022	0.928872
k__Bacteria;p__Bacteroidetes;c__Bacteroidia;o__Flavobacteriales;f__Flavobacteriaceae;g__Flavobacterium;	3.43379e-05	0.000128481	7.75372e-06	3.00133e-05	0.861998	0.978125
k__Bacteria;p__Proteobacteria;c__Alphaproteobacteria;o__Rhizobiales;f__Beijerinckiaceae;g__Microvirga;	3.71994e-05	0.000128103	9.04601e-06	1.99225e-05	0.767972	0.978125
k__Bacteria;p__Firmicutes;c__Negativicutes;o__Selenomonadales;f__Veillonellaceae;g__Megamonas;	6.29528e-05	0.000105072	7.49526e-05	0.000120068	0.560591	0.911809
k__Bacteria;p__Firmicutes;c__Erysipelotrichia;o__Erysipelotrichales;f__Erysipelotrichaceae;g__Solobacterium;	5.72298e-05	0.000119373	3.6184e-05	9.03844e-05	0.751965	0.978125
k__Bacteria;p__Tenericutes;c__Mollicutes;o__Mycoplasmatales;f__Mycoplasmataceae;g__Mycoplasma;	2.86149e-06	1.07067e-05	2.97226e-05	9.97335e-05	0.544104	0.911809
k__Bacteria;p__Deinococcus-Thermus;c__Deinococci;o__Deinococcales;f__Deinococcaceae;g__Deinococcus;	2.28919e-05	6.42403e-05	2.32612e-05	9.06322e-05	0.35048	0.911809
k__Bacteria;p__Proteobacteria;c__Gammaproteobacteria;o__unidentified_Gammaproteobacteria;f__Coxiellaceae;g__Coxiella;	3.14764e-05	0.000117774	3.6184e-05	7.76498e-05	0.11091	0.911809
k__Bacteria;p__Firmicutes;c__Clostridia;o__Clostridiales;f__Lachnospiraceae;g__Sellimonas;	4.00609e-05	7.53577e-05	4.91069e-05	9.00017e-05	0.79695	0.978125
k__Bacteria;p__Actinobacteria;c__unidentified_Actinobacteria;o__Actinomycetales;f__Actinomycetaceae;g__Actinomyces;	6.29528e-05	0.000120403	3.87686e-05	7.635e-05	0.383291	0.911809
k__Bacteria;p__Actinobacteria;c__unidentified_Actinobacteria;o__Corynebacteriales;f__Nocardiaceae;g__Gordonia;	3.43379e-05	8.44094e-05	5.29838e-05	0.000120355	0.964183	1
k__Bacteria;p__Proteobacteria;c__Gammaproteobacteria;o__Oceanospirillales;f__unidentified_Oceanospirillales;g__Marinobacterium;	1.43075e-05	5.35336e-05	3.48917e-05	0.000109829	0.746824	0.978125
k__Bacteria;p__Firmicutes;c__Clostridia;o__Clostridiales;f__unidentified_Clostridiales;g__Tissierella;	3.14764e-05	0.000117774	2.58457e-06	1.00044e-05	0.909711	1
k__Bacteria;p__Actinobacteria;c__unidentified_Actinobacteria;o__Frankiales;f__Frankiaceae;g__Frankia;	3.14764e-05	0.000117774	3.87686e-06	1.20398e-05	0.861942	0.978125
k__Bacteria;p__Proteobacteria;c__Alphaproteobacteria;o__unidentified_Alphaproteobacteria;f__Acetobacteraceae;g__Craurococcus;	0	0	1.42152e-05	7.91466e-05	0.532614	0.911809
k__Bacteria;p__Proteobacteria;c__Gammaproteobacteria;o__unidentified_Gammaproteobacteria;f__Burkholderiaceae;g__Massilia;	5.72298e-05	0.000121424	2.19689e-05	4.24453e-05	0.529116	0.911809
k__Bacteria;p__Proteobacteria;c__Gammaproteobacteria;o__Xanthomonadales;f__Rhodanobacteraceae;g__Pseudofulvimonas;	3.14764e-05	0.000117774	3.87686e-06	1.58729e-05	0.909726	1
k__Bacteria;p__Firmicutes;c__Clostridia;o__Clostridiales;f__unidentified_Clostridiales;g__Fonticella;	2.86149e-06	1.07067e-05	1.8092e-05	8.0014e-05	0.765705	0.978125
k__Bacteria;p__Proteobacteria;c__Gammaproteobacteria;o__Thiotrichales;f__Thiotrichaceae;g__unidentified_Thiotrichaceae;	2.86149e-05	0.000107067	3.48917e-05	0.000114129	0.784727	0.978125
k__Bacteria;p__Bacteroidetes;c__Bacteroidia;o__Bacteroidales;f__Prevotellaceae;g__Paraprevotella;	5.72298e-06	1.45476e-05	3.35995e-05	9.31487e-05	0.593518	0.911809
k__Bacteria;p__Proteobacteria;c__Alphaproteobacteria;o__Caulobacterales;f__Hyphomonadaceae;g__Hyphomonas;	2.86149e-05	0.000107067	1.67997e-05	5.25131e-05	0.861998	0.978125
k__Bacteria;p__Actinobacteria;c__unidentified_Actinobacteria;o__Propionibacteriales;f__Nocardioidaceae;g__Aeromicrobium;	3.71994e-05	0.000107108	5.16915e-06	1.71279e-05	0.262367	0.911809
k__Bacteria;p__Actinobacteria;c__Acidimicrobiia;o__unidentified_Acidimicrobiia;f__Iamiaceae;g__Iamia;	4.29224e-05	0.000108255	1.55074e-05	4.81591e-05	0.325146	0.911809
k__Bacteria;p__Proteobacteria;c__Gammaproteobacteria;o__unidentified_Gammaproteobacteria;f__Burkholderiaceae;g__Comamonas;	4.86454e-05	8.77389e-05	5.68606e-05	0.000100165	0.809658	0.978125
k__Bacteria;p__Proteobacteria;c__Gammaproteobacteria;o__unidentified_Gammaproteobacteria;f__Burkholderiaceae;g__Aquabacterium;	5.15069e-05	5.31202e-05	5.68606e-05	9.52372e-05	0.506437	0.911809
k__Bacteria;p__Firmicutes;c__Bacilli;o__Bacillales;f__Bacillaceae;g__Aeribacillus;	0	0	1.42152e-05	7.20713e-05	0.354033	0.911809
k__Bacteria;p__Firmicutes;c__Clostridia;o__Clostridiales;f__Lachnospiraceae;g__Tyzzerella;	0.000125906	0.000119521	7.10758e-05	0.000101721	0.069264	0.911809
k__Bacteria;p__Actinobacteria;c__unidentified_Actinobacteria;o__Micrococcales;f__Cellulomonadaceae;g__Cellulomonas;	3.43379e-05	0.000106406	2.58457e-06	1.00044e-05	0.137723	0.911809
k__Bacteria;p__Firmicutes;c__Clostridia;o__Clostridiales;f__Christensenellaceae;g__unidentified_Christensenellaceae;	4.29224e-05	9.48851e-05	2.32612e-05	4.93624e-05	0.352745	0.911809
k__Bacteria;p__Proteobacteria;c__Alphaproteobacteria;o__Sphingomonadales;f__Sphingomonadaceae;g__Altererythrobacter;	4.00609e-05	9.81287e-05	2.06766e-05	5.36187e-05	0.764042	0.978125
k__Bacteria;p__Firmicutes;c__Bacilli;o__Bacillales;f__Bacillaceae;g__Anaerobacillus;	0	0	1.42152e-05	6.58661e-05	0.354033	0.911809
k__Bacteria;p__Firmicutes;c__Clostridia;o__Clostridiales;f__Ruminococcaceae;g__Oscillibacter;	7.72603e-05	0.000104778	6.07375e-05	0.00010337	0.204977	0.911809
k__Bacteria;p__Bacteroidetes;c__Bacteroidia;o__Flavobacteriales;f__Flavobacteriaceae;g__Xanthomarina;	5.72298e-06	2.14134e-05	1.16306e-05	6.47563e-05	0.606632	0.911809
k__Bacteria;p__Bacteroidetes;c__Bacteroidia;o__Bacteroidales;f__Barnesiellaceae;g__Barnesiella;	5.15069e-05	8.07794e-05	2.58457e-05	7.49816e-05	0.0736979	0.911809
k__Bacteria;p__Firmicutes;c__Clostridia;o__Clostridiales;f__Peptococcaceae;g__Peptococcus;	7.43988e-05	0.000117437	1.93843e-05	6.77262e-05	0.0249754	0.911809
k__Bacteria;p__Proteobacteria;c__Gammaproteobacteria;o__unidentified_Gammaproteobacteria;f__Burkholderiaceae;g__Delftia;	2.57534e-05	4.03897e-05	3.6184e-05	7.90157e-05	0.895106	0.999578
k__Bacteria;p__Actinobacteria;c__unidentified_Actinobacteria;o__Micrococcales;f__Micrococcaceae;g__Rothia;	4.00609e-05	4.71395e-05	3.48917e-05	6.84107e-05	0.476138	0.911809
k__Bacteria;p__Firmicutes;c__Clostridia;o__Clostridiales;f__unidentified_Clostridiales;g__Finegoldia;	2.57534e-05	8.54992e-05	1.55074e-05	4.58838e-05	0.754191	0.978125
k__Bacteria;p__Proteobacteria;c__Alphaproteobacteria;o__unidentified_Alphaproteobacteria;f__Acetobacteraceae;g__Rubritepida;	0	0	1.03383e-05	5.75612e-05	0.532614	0.911809
k__Bacteria;p__Proteobacteria;c__Gammaproteobacteria;o__unidentified_Gammaproteobacteria;f__Neisseriaceae;g__Eikenella;	5.72298e-06	2.14134e-05	2.06766e-05	7.08153e-05	0.589738	0.911809
k__Bacteria;p__Proteobacteria;c__Alphaproteobacteria;o__Rhizobiales;f__Xanthobacteraceae;g__Rhodoplanes;	2.57534e-05	8.54992e-05	2.58457e-06	1.00044e-05	0.384568	0.911809
k__Bacteria;p__Proteobacteria;c__Alphaproteobacteria;o__unidentified_Alphaproteobacteria;f__Acetobacteraceae;g__Acetobacter;	1.43075e-05	2.53715e-05	2.84303e-05	8.15732e-05	0.612538	0.915485
k__Bacteria;p__Firmicutes;c__Clostridia;o__Clostridiales;f__Ruminococcaceae;g__Ethanoligenens;	0	0	2.06766e-05	7.08153e-05	0.171996	0.911809
k__Bacteria;p__Firmicutes;c__Bacilli;o__Bacillales;f__Bacillaceae;g__Anoxybacillus;	5.15069e-05	0.000108214	2.84303e-05	5.49224e-05	1	1
k__Bacteria;p__Actinobacteria;c__unidentified_Actinobacteria;o__Frankiales;f__Geodermatophilaceae;g__Geodermatophilus;	4.86454e-05	6.32025e-05	4.523e-05	7.14702e-05	0.770685	0.978125
k__Bacteria;p__Firmicutes;c__Clostridia;o__Clostridiales;f__Ruminococcaceae;g__Papillibacter;	5.72298e-06	1.45476e-05	1.93843e-05	6.19507e-05	0.800403	0.978125
k__Bacteria;p__Proteobacteria;c__Gammaproteobacteria;o__Salinisphaerales;f__Salinisphaeraceae;g__Salinisphaera;	1.7169e-05	6.42403e-05	9.04601e-06	5.0366e-05	0.606632	0.911809
k__Bacteria;p__Firmicutes;c__Bacilli;o__Bacillales;f__Planococcaceae;g__Domibacillus;	8.58448e-06	2.31926e-05	1.03383e-05	5.06394e-05	0.426812	0.911809
k__Bacteria;p__Proteobacteria;c__Gammaproteobacteria;o__unidentified_Gammaproteobacteria;f__Rhodocyclaceae;g__Niveibacterium;	2.86149e-06	1.07067e-05	1.03383e-05	5.06394e-05	0.977382	1
k__Bacteria;p__Firmicutes;c__Clostridia;o__Clostridiales;f__unidentified_Clostridiales;g__Mogibacterium;	3.43379e-05	8.29339e-05	1.03383e-05	4.38452e-05	0.271352	0.911809
k__Bacteria;p__Proteobacteria;c__Gammaproteobacteria;o__unidentified_Gammaproteobacteria;f__Methylophilaceae;g__Methylobacillus;	0	0	9.04601e-06	5.0366e-05	0.532614	0.911809
k__Bacteria;p__Proteobacteria;c__Alphaproteobacteria;o__Rhizobiales;f__Hyphomicrobiaceae;g__Pedomicrobium;	2.57534e-05	7.47114e-05	1.03383e-05	2.30544e-05	0.860387	0.978125
k__Bacteria;p__Proteobacteria;c__Alphaproteobacteria;o__Sneathiellales;f__Sneathiellaceae;g__Sneathiella;	2.00304e-05	7.49471e-05	1.16306e-05	4.03185e-05	0.861998	0.978125
k__Bacteria;p__Bacteroidetes;c__Bacteroidia;o__Bacteroidales;f__Porphyromonadaceae;g__Porphyromonas;	2.86149e-05	7.44157e-05	1.67997e-05	4.82665e-05	0.509758	0.911809
k__Bacteria;p__Firmicutes;c__Negativicutes;o__Selenomonadales;f__Veillonellaceae;g__Allisonella;	2.00304e-05	2.60574e-05	3.23072e-05	6.89384e-05	0.53899	0.911809
k__Bacteria;p__Firmicutes;c__Bacilli;o__Bacillales;f__Bacillaceae;g__Pseudogracilibacillus;	2.28919e-05	7.48882e-05	7.75372e-06	3.17457e-05	0.412569	0.911809
k__Bacteria;p__Bacteroidetes;c__Bacteroidia;o__Bacteroidales;f__Rikenellaceae;g__unidentified_Rikenellaceae;	2.00304e-05	4.37436e-05	2.19689e-05	6.10529e-05	0.450241	0.911809
k__Bacteria;p__Proteobacteria;c__Deltaproteobacteria;o__Myxococcales;f__Sandaracinaceae;g__Sandaracinus;	1.7169e-05	5.37801e-05	3.23072e-05	7.63048e-05	0.51591	0.911809
k__Bacteria;p__Proteobacteria;c__Gammaproteobacteria;o__unidentified_Gammaproteobacteria;f__unidentified_Gammaproteobacteria;g__Methylophaga;	8.58448e-06	2.31926e-05	1.67997e-05	5.04345e-05	1	1
k__Bacteria;p__Bacteroidetes;c__Rhodothermia;o__Balneolales;f__Balneolaceae;g__Balneola;	1.43075e-05	5.35336e-05	1.93843e-05	6.10811e-05	0.803878	0.978125
k__Bacteria;p__Bacteroidetes;c__Bacteroidia;o__Bacteroidales;f__Marinifilaceae;g__Odoribacter;	2.28919e-05	3.75617e-05	1.29229e-05	4.5544e-05	0.0950815	0.911809
k__Bacteria;p__Firmicutes;c__Clostridia;o__Clostridiales;f__Peptostreptococcaceae;g__Filifactor;	0	0	1.03383e-05	4.38452e-05	0.245079	0.911809
k__Bacteria;p__Proteobacteria;c__Deltaproteobacteria;o__Desulfobacterales;f__Desulfobulbaceae;g__Desulfopila;	5.72298e-06	2.14134e-05	1.29229e-05	4.78356e-05	0.784756	0.978125
k__Bacteria;p__Firmicutes;c__Bacilli;o__Bacillales;f__Thermoactinomycetaceae;g__Novibacillus;	2.86149e-06	1.07067e-05	7.75372e-06	4.31709e-05	0.606632	0.911809
k__Bacteria;p__Proteobacteria;c__Gammaproteobacteria;o__Oceanospirillales;f__unidentified_Oceanospirillales;g__Neptunomonas;	5.72298e-06	2.14134e-05	1.29229e-05	4.78356e-05	0.784756	0.978125
k__Bacteria;p__Proteobacteria;c__Gammaproteobacteria;o__unidentified_Gammaproteobacteria;f__Burkholderiaceae;g__Ottowia;	5.72298e-06	1.45476e-05	1.55074e-05	5.53917e-05	0.736025	0.978125
k__Bacteria;p__Deferribacteres;c__unidentified_Deferribacteres;o__Deferribacterales;f__Deferribacteraceae;g__Mucispirillum;	8.58448e-06	1.70585e-05	1.93843e-05	5.15848e-05	1	1
k__Bacteria;p__Melainabacteria;c__unidentified_Melainabacteria;o__unidentified_Melainabacteria;f__unidentified_Melainabacteria;g__unidentified_Melainabacteria;	1.7169e-05	6.42403e-05	0	0	0.149854	0.911809
k__Bacteria;p__Firmicutes;c__Clostridia;o__Clostridiales;f__Ruminococcaceae;g__Candidatus_Soleaferrea;	5.72298e-06	2.14134e-05	1.03383e-05	4.38452e-05	0.823148	0.978125
k__Bacteria;p__Proteobacteria;c__Gammaproteobacteria;o__Vibrionales;f__Vibrionaceae;g__Photobacterium;	2.86149e-06	1.07067e-05	1.29229e-05	4.43539e-05	0.417581	0.911809
k__Bacteria;p__Proteobacteria;c__Gammaproteobacteria;o__Xanthomonadales;f__Xanthomonadaceae;g__Arenimonas;	2.00304e-05	6.43089e-05	5.16915e-06	1.71279e-05	0.636948	0.928872
k__Bacteria;p__Actinobacteria;c__unidentified_Actinobacteria;o__Pseudonocardiales;f__Pseudonocardiaceae;g__Pseudonocardia;	5.72298e-06	1.45476e-05	9.04601e-06	4.35292e-05	0.441218	0.911809
k__Bacteria;p__Firmicutes;c__Clostridia;o__Clostridiales;f__Lachnospiraceae;g__Marvinbryantia;	1.7169e-05	4.36427e-05	1.16306e-05	4.53161e-05	0.329346	0.911809
k__Bacteria;p__Proteobacteria;c__Alphaproteobacteria;o__Rickettsiales;f__unidentified_Rickettsiales;g__unidentified_Rickettsiales;	3.71994e-05	5.76575e-05	3.74763e-05	6.61797e-05	0.813081	0.978125
k__Bacteria;p__Bacteroidetes;c__Bacteroidia;o__Flavobacteriales;f__Flavobacteriaceae;g__Maribacter;	0	0	1.03383e-05	4.38452e-05	0.245079	0.911809
k__Bacteria;p__Proteobacteria;c__Gammaproteobacteria;o__Vibrionales;f__Vibrionaceae;g__Vibrio;	5.72298e-06	2.14134e-05	2.58457e-05	5.62266e-05	0.160202	0.911809
k__Bacteria;p__Proteobacteria;c__Gammaproteobacteria;o__Oceanospirillales;f__Alcanivoracaceae;g__Alcanivorax;	2.28919e-05	6.42403e-05	3.35995e-05	6.86876e-05	0.591564	0.911809
k__Bacteria;p__Verrucomicrobia;c__Verrucomicrobiae;o__Chthoniobacterales;f__Chthoniobacteraceae;g__Chthoniobacter;	2.28919e-05	6.61341e-05	2.58457e-06	1.00044e-05	0.358188	0.911809
k__Bacteria;p__Bacteroidetes;c__Bacteroidia;o__Chitinophagales;f__Chitinophagaceae;g__Lacibacter;	2.57534e-05	6.40341e-05	1.29229e-06	7.19515e-06	0.0133658	0.911809
k__Bacteria;p__Firmicutes;c__Clostridia;o__Clostridiales;f__Lachnospiraceae;g__Oribacterium;	5.72298e-06	1.45476e-05	1.03383e-05	3.86579e-05	0.736025	0.978125
k__Bacteria;p__Actinobacteria;c__unidentified_Actinobacteria;o__Frankiales;f__Cryptosporangiaceae;g__Cryptosporangium;	5.72298e-06	2.14134e-05	7.75372e-06	3.64523e-05	0.954791	1
k__Bacteria;p__Proteobacteria;c__Gammaproteobacteria;o__unidentified_Gammaproteobacteria;f__unidentified_Gammaproteobacteria;g__Laribacter;	0	0	6.46143e-06	3.59757e-05	0.532614	0.911809
k__Bacteria;p__Firmicutes;c__Clostridia;o__Clostridiales;f__Ruminococcaceae;g__Anaerotruncus;	5.72298e-06	1.45476e-05	2.58457e-05	5.22825e-05	0.303772	0.911809
k__Bacteria;p__Proteobacteria;c__Gammaproteobacteria;o__unidentified_Gammaproteobacteria;f__Rhodocyclaceae;g__Azoarcus;	4.29224e-05	5.76575e-05	2.32612e-05	4.48183e-05	0.134797	0.911809
k__Bacteria;p__Proteobacteria;c__Gammaproteobacteria;o__Enterobacteriales;f__Enterobacteriaceae;g__Proteus;	2.28919e-05	3.41171e-05	1.93843e-05	4.72548e-05	0.247736	0.911809
k__Bacteria;p__Actinobacteria;c__Acidimicrobiia;o__unidentified_Acidimicrobiia;f__unidentified_Acidimicrobiia;g__unidentified_Acidimicrobiia;	5.72298e-06	2.14134e-05	1.03383e-05	3.72484e-05	0.620992	0.915485
k__Bacteria;p__Synergistetes;c__Synergistia;o__Synergistales;f__Synergistaceae;g__Cloacibacillus;	2.86149e-06	1.07067e-05	6.46143e-06	3.59757e-05	0.606632	0.911809
k__Bacteria;p__Proteobacteria;c__Gammaproteobacteria;o__Xanthomonadales;f__Xanthomonadaceae;g__Vulcaniibacterium;	2.86149e-06	1.07067e-05	6.46143e-06	3.59757e-05	0.606632	0.911809
k__Bacteria;p__Firmicutes;c__Bacilli;o__Bacillales;f__unidentified_Bacillales;g__Gemella;	1.43075e-05	1.99201e-05	4.00609e-05	5.94199e-05	0.357435	0.911809
k__Bacteria;p__Planctomycetes;c__Phycisphaerae;o__Phycisphaerales;f__Phycisphaeraceae;g__unidentified_Phycisphaeraceae;	1.43075e-05	5.35336e-05	0	0	0.149854	0.911809
k__Bacteria;p__Proteobacteria;c__Gammaproteobacteria;o__unidentified_Gammaproteobacteria;f__Burkholderiaceae;g__Ampullimonas;	1.43075e-05	5.35336e-05	9.04601e-06	2.47161e-05	0.493176	0.911809
k__Bacteria;p__Proteobacteria;c__Alphaproteobacteria;o__Rhizobiales;f__Beijerinckiaceae;g__Methylocystis;	2.00304e-05	3.76789e-05	1.8092e-05	5.15513e-05	0.399305	0.911809
k__Bacteria;p__Bacteroidetes;c__Bacteroidia;o__Bacteroidales;f__Marinifilaceae;g__Butyricimonas;	6.86758e-05	7.27379e-05	2.19689e-05	4.60714e-05	0.0163321	0.911809
k__Bacteria;p__Acidobacteria;c__Acidobacteriia;o__Acidobacteriales;f__unidentified_Acidobacteriales;g__Candidatus_Koribacter;	5.72298e-06	1.45476e-05	1.03383e-05	3.86579e-05	0.736025	0.978125
k__Bacteria;p__Bacteroidetes;c__Bacteroidia;o__Flavobacteriales;f__unidentified_Flavobacteriales;g__Chryseobacterium;	8.58448e-06	2.31926e-05	1.42152e-05	4.20778e-05	1	1
k__Bacteria;p__Bacteroidetes;c__Bacteroidia;o__Chitinophagales;f__Saprospiraceae;g__unidentified_Saprospiraceae;	1.43075e-05	4.33386e-05	9.04601e-06	3.82991e-05	0.441465	0.911809
k__Bacteria;p__Actinobacteria;c__Coriobacteriia;o__Coriobacteriales;f__Atopobiaceae;g__Atopobium;	2.57534e-05	5.11756e-05	3.6184e-05	5.88362e-05	0.508912	0.911809
k__Bacteria;p__Bacteroidetes;c__Bacteroidia;o__Sphingobacteriales;f__Sphingobacteriaceae;g__Parapedobacter;	0	0	6.46143e-06	3.59757e-05	0.532614	0.911809
k__Bacteria;p__Firmicutes;c__Clostridia;o__Clostridiales;f__Peptostreptococcaceae;g__Peptostreptococcus;	2.00304e-05	2.07866e-05	2.84303e-05	5.49224e-05	0.559131	0.911809
k__Archaea;p__Euryarchaeota;c__Methanobacteria;o__Methanobacteriales;f__Methanobacteriaceae;g__Methanobrevibacter;	0	0	7.75372e-06	3.64523e-05	0.354033	0.911809
k__Bacteria;p__Proteobacteria;c__Gammaproteobacteria;o__Xanthomonadales;f__Xanthomonadaceae;g__Thermomonas;	1.43075e-05	3.37272e-05	1.93843e-05	4.12075e-05	0.62377	0.915485
k__Bacteria;p__Proteobacteria;c__Gammaproteobacteria;o__Oceanospirillales;f__unidentified_Oceanospirillales;g__Neptuniibacter;	5.72298e-06	2.14134e-05	1.16306e-05	4.53161e-05	1	1
k__Bacteria;p__Proteobacteria;c__Gammaproteobacteria;o__unidentified_Gammaproteobacteria;f__unidentified_Gammaproteobacteria;g__Leeia;	0	0	6.46143e-06	3.59757e-05	0.532614	0.911809
k__Bacteria;p__Proteobacteria;c__Gammaproteobacteria;o__Cellvibrionales;f__Halieaceae;g__Haliea;	1.43075e-05	5.35336e-05	5.16915e-06	1.71279e-05	0.861998	0.978125
k__Bacteria;p__Firmicutes;c__Erysipelotrichia;o__Erysipelotrichales;f__Erysipelotrichaceae;g__Faecalibaculum;	5.72298e-06	1.45476e-05	2.97226e-05	5.56714e-05	0.169289	0.911809
k__Bacteria;p__Acidobacteria;c__Holophagae;o__Acanthopleuribacterales;f__Acanthopleuribacteraceae;g__Acanthopleuribacter;	8.58448e-06	3.21202e-05	1.42152e-05	4.68882e-05	0.784756	0.978125
k__Bacteria;p__Proteobacteria;c__Gammaproteobacteria;o__unidentified_Gammaproteobacteria;f__Burkholderiaceae;g__Lautropia;	1.1446e-05	3.30671e-05	1.16306e-05	3.13629e-05	0.73996	0.978125
k__Bacteria;p__Proteobacteria;c__Gammaproteobacteria;o__Xanthomonadales;f__Xanthomonadaceae;g__Xanthomonas;	5.72298e-06	1.45476e-05	1.42152e-05	3.35945e-05	0.492164	0.911809
k__Bacteria;p__Bacteroidetes;c__Bacteroidia;o__Flavobacteriales;f__unidentified_Flavobacteriales;g__Moheibacter;	0	0	5.16915e-06	2.87806e-05	0.532614	0.911809
k__Bacteria;p__Bacteroidetes;c__Bacteroidia;o__Cytophagales;f__Hymenobacteraceae;g__Adhaeribacter;	2.28919e-05	4.07159e-05	2.45535e-05	3.96278e-05	0.707958	0.978125
k__Bacteria;p__Firmicutes;c__Clostridia;o__Clostridiales;f__unidentified_Clostridiales;g__Anaerococcus;	2.00304e-05	3.76789e-05	1.55074e-05	3.8254e-05	0.543734	0.911809
k__Bacteria;p__Proteobacteria;c__Gammaproteobacteria;o__unidentified_Gammaproteobacteria;f__Burkholderiaceae;g__Tepidimonas;	1.43075e-05	4.33386e-05	1.8092e-05	3.40537e-05	0.437874	0.911809
k__Archaea;p__Thaumarchaeota;c__Nitrososphaeria;o__unidentified_Nitrososphaeria;f__unidentified_Nitrososphaeria;g__Candidatus_Nitrosotalea;	0	0	5.16915e-06	2.87806e-05	0.532614	0.911809
k__Bacteria;p__Spirochaetes;c__unidentified_Spirochaetes;o__unidentified_Spirochaetes;f__Leptospiraceae;g__Leptonema;	8.58448e-06	3.21202e-05	1.16306e-05	4.03185e-05	0.784727	0.978125
k__Bacteria;p__Actinobacteria;c__unidentified_Actinobacteria;o__Frankiales;f__Acidothermaceae;g__Acidothermus;	1.1446e-05	2.44872e-05	1.93843e-05	4.49337e-05	0.879237	0.991718
k__Bacteria;p__Firmicutes;c__Bacilli;o__Bacillales;f__Bacillaceae;g__Ureibacillus;	8.58448e-06	2.31926e-05	1.03383e-05	3.57834e-05	0.719238	0.978125
k__Bacteria;p__Proteobacteria;c__Gammaproteobacteria;o__unidentified_Gammaproteobacteria;f__unidentified_Gammaproteobacteria;g__SUP05_cluster;	0	0	9.04601e-06	3.53955e-05	0.354033	0.911809
k__Bacteria;p__Proteobacteria;c__Gammaproteobacteria;o__Oceanospirillales;f__Kangiellaceae;g__Kangiella;	2.86149e-06	1.07067e-05	1.03383e-05	3.57834e-05	0.765705	0.978125
k__Bacteria;p__Proteobacteria;c__Gammaproteobacteria;o__Xanthomonadales;f__Rhodanobacteraceae;g__Dokdonella;	5.72298e-06	2.14134e-05	7.75372e-06	3.00133e-05	0.823148	0.978125
k__Bacteria;p__Proteobacteria;c__Gammaproteobacteria;o__unidentified_Gammaproteobacteria;f__Burkholderiaceae;g__Janthinobacterium;	2.86149e-06	1.07067e-05	6.46143e-06	2.94328e-05	0.977382	1
k__Bacteria;p__Proteobacteria;c__Gammaproteobacteria;o__unidentified_Gammaproteobacteria;f__Rhodocyclaceae;g__Zoogloea;	1.1446e-05	4.28269e-05	0	0	0.149854	0.911809
k__Bacteria;p__Bacteroidetes;c__Bacteroidia;o__Bacteroidales;f__unidentified_Bacteroidales;g__unidentified_Bacteroidales;	0	0	9.04601e-06	3.53955e-05	0.354033	0.911809
k__Bacteria;p__Firmicutes;c__Bacilli;o__Lactobacillales;f__Carnobacteriaceae;g__Atopostipes;	3.14764e-05	5.2536e-05	4.39378e-05	4.55061e-05	0.263792	0.911809
k__Bacteria;p__Firmicutes;c__Clostridia;o__Clostridiales;f__Ruminococcaceae;g__Fournierella;	2.00304e-05	5.15191e-05	9.04601e-06	3.53955e-05	0.412443	0.911809
k__Bacteria;p__Actinobacteria;c__Acidimicrobiia;o__Actinomarinales;f__Actinomarinaceae;g__Candidatus_Actinomarina;	0	0	6.46143e-06	2.94328e-05	0.354033	0.911809
k__Bacteria;p__Proteobacteria;c__Gammaproteobacteria;o__unidentified_Gammaproteobacteria;f__Burkholderiaceae;g__Polynucleobacter;	0	0	1.16306e-05	3.75713e-05	0.245162	0.911809
k__Bacteria;p__Actinobacteria;c__unidentified_Actinobacteria;o__Micrococcales;f__Intrasporangiaceae;g__Ornithinimicrobium;	1.1446e-05	4.28269e-05	5.16915e-06	1.36518e-05	0.652858	0.941663
k__Bacteria;p__Firmicutes;c__Bacilli;o__Lactobacillales;f__Carnobacteriaceae;g__Granulicatella;	3.14764e-05	4.76049e-05	2.32612e-05	3.54928e-05	0.685199	0.965817
k__Bacteria;p__Proteobacteria;c__Alphaproteobacteria;o__Rhodospirillales;f__unidentified_Rhodospirillales;g__Terasakiella;	1.1446e-05	4.28269e-05	1.16306e-05	3.75713e-05	0.842525	0.978125
k__Bacteria;p__Proteobacteria;c__Gammaproteobacteria;o__unidentified_Gammaproteobacteria;f__Burkholderiaceae;g__Rhizobacter;	1.1446e-05	4.28269e-05	1.29229e-06	7.19515e-06	0.559531	0.911809
k__Bacteria;p__Proteobacteria;c__Gammaproteobacteria;o__unidentified_Gammaproteobacteria;f__Burkholderiaceae;g__Inhella;	1.1446e-05	4.28269e-05	1.29229e-06	7.19515e-06	0.559531	0.911809
k__Bacteria;p__Proteobacteria;c__Gammaproteobacteria;o__unidentified_Gammaproteobacteria;f__unidentified_Gammaproteobacteria;g__Candidatus_Berkiella;	1.7169e-05	4.63852e-05	6.46143e-06	1.49779e-05	0.984471	1
k__Bacteria;p__Bacteroidetes;c__Bacteroidia;o__Chitinophagales;f__Saprospiraceae;g__Phaeodactylibacter;	5.72298e-06	2.14134e-05	1.03383e-05	3.09754e-05	0.467351	0.911809
k__Bacteria;p__Proteobacteria;c__Deltaproteobacteria;o__Desulfuromonadales;f__Geobacteraceae;g__Geobacter;	5.72298e-06	2.14134e-05	1.03383e-05	3.26568e-05	0.605292	0.911809
k__Bacteria;p__Proteobacteria;c__Gammaproteobacteria;o__Oceanospirillales;f__unidentified_Oceanospirillales;g__Pseudohongiella;	2.00304e-05	5.15191e-05	9.04601e-06	3.05264e-05	0.605212	0.911809
k__Bacteria;p__Proteobacteria;c__Gammaproteobacteria;o__Aeromonadales;f__Aeromonadaceae;g__Aeromonas;	1.1446e-05	2.44872e-05	1.16306e-05	3.13629e-05	0.860199	0.978125
k__Bacteria;p__Tenericutes;c__Mollicutes;o__Mycoplasmatales;f__Mycoplasmataceae;g__Ureaplasma;	0	0	5.16915e-06	2.87806e-05	0.532614	0.911809
k__Archaea;p__Thaumarchaeota;c__Nitrososphaeria;o__Nitrosopumilales;f__Nitrosopumilaceae;g__Candidatus_Nitrosopelagicus;	2.86149e-06	1.07067e-05	1.03383e-05	3.42558e-05	0.746824	0.978125
k__Bacteria;p__Actinobacteria;c__unidentified_Actinobacteria;o__Micrococcales;f__Micrococcaceae;g__Glutamicibacter;	2.86149e-06	1.07067e-05	9.04601e-06	3.05264e-05	0.57395	0.911809
k__Bacteria;p__Proteobacteria;c__Gammaproteobacteria;o__Pseudomonadales;f__Moraxellaceae;g__Moraxella;	0	0	9.04601e-06	3.22313e-05	0.245162	0.911809
k__Bacteria;p__Proteobacteria;c__Gammaproteobacteria;o__unidentified_Gammaproteobacteria;f__Burkholderiaceae;g__Oxalobacter;	2.57534e-05	5.79625e-05	1.42152e-05	4.4548e-05	0.308908	0.911809
k__Bacteria;p__Firmicutes;c__Bacilli;o__Bacillales;f__Alicyclobacillaceae;g__Alicyclobacillus;	8.58448e-06	3.21202e-05	7.75372e-06	3.00133e-05	0.823148	0.978125
k__Bacteria;p__Proteobacteria;c__Alphaproteobacteria;o__Rhizobiales;f__Rhizobiaceae;g__Roseitalea;	2.86149e-06	1.07067e-05	7.75372e-06	3.17457e-05	1	1
k__Bacteria;p__Proteobacteria;c__Alphaproteobacteria;o__Rhizobiales;f__Rhizobiaceae;g__Mesorhizobium;	3.43379e-05	4.93332e-05	2.19689e-05	4.11656e-05	0.355706	0.911809
k__Bacteria;p__Proteobacteria;c__Deltaproteobacteria;o__Myxococcales;f__Polyangiaceae;g__Minicystis;	2.86149e-06	1.07067e-05	5.16915e-06	2.87806e-05	0.606632	0.911809
k__Bacteria;p__Proteobacteria;c__Alphaproteobacteria;o__Rhizobiales;f__unidentified_Rhizobiales;g__Phreatobacter;	4.00609e-05	4.71395e-05	2.06766e-05	3.85237e-05	0.0948648	0.911809
k__Bacteria;p__Firmicutes;c__Clostridia;o__Clostridiales;f__Lachnospiraceae;g__Howardella;	8.58448e-06	1.70585e-05	1.29229e-05	3.78458e-05	0.599514	0.911809
k__Bacteria;p__unidentified_Bacteria;c__unidentified_Bacteria;o__unidentified_Bacteria;f__unidentified_Bacteria;g__unidentified_Bacteria;	1.1446e-05	2.90951e-05	2.97226e-05	5.06394e-05	0.171998	0.911809
k__Bacteria;p__Proteobacteria;c__Gammaproteobacteria;o__unidentified_Gammaproteobacteria;f__Hydrogenophilaceae;g__Tepidiphilus;	8.58448e-06	2.31926e-05	1.42152e-05	3.80731e-05	0.845862	0.978125
k__Bacteria;p__Firmicutes;c__Bacilli;o__Bacillales;f__Bacillaceae;g__Caldibacillus;	2.86149e-06	1.07067e-05	7.75372e-06	3.00133e-05	0.784642	0.978125
k__Bacteria;p__Thermotogae;c__unidentified_Thermotogae;o__Petrotogales;f__unidentified_Petrotogales;g__Petrotoga;	0	0	5.16915e-06	2.87806e-05	0.532614	0.911809
k__Bacteria;p__Firmicutes;c__Negativicutes;o__Selenomonadales;f__Veillonellaceae;g__Anaerovibrio;	0	0	1.03383e-05	2.73037e-05	0.120959	0.911809
k__Bacteria;p__Chloroflexi;c__Anaerolineae;o__Anaerolineales;f__Anaerolineaceae;g__Pelolinea;	5.72298e-06	2.14134e-05	9.04601e-06	2.87206e-05	0.784642	0.978125
k__Bacteria;p__Acidobacteria;c__Acidobacteriia;o__Solibacterales;f__unidentified_Solibacterales;g__Candidatus_Solibacter;	1.43075e-05	2.98432e-05	3.87686e-06	2.15854e-05	0.0625353	0.911809
k__Bacteria;p__Proteobacteria;c__Alphaproteobacteria;o__Caulobacterales;f__Caulobacteraceae;g__Phenylobacterium;	2.86149e-05	3.98402e-05	2.32612e-05	3.69693e-05	0.620303	0.915485
k__Bacteria;p__Proteobacteria;c__Alphaproteobacteria;o__Rhizobiales;f__unidentified_Rhizobiales;g__Arsenicitalea;	2.86149e-06	1.07067e-05	1.42152e-05	3.51508e-05	0.383438	0.911809
k__Bacteria;p__Proteobacteria;c__Gammaproteobacteria;o__Enterobacteriales;f__Enterobacteriaceae;g__Pectobacterium;	1.43075e-05	3.37272e-05	2.58457e-06	1.43903e-05	0.0558573	0.911809
k__Bacteria;p__Actinobacteria;c__Thermoleophilia;o__Solirubrobacterales;f__Solirubrobacteraceae;g__Conexibacter;	2.86149e-06	1.07067e-05	7.75372e-06	2.62072e-05	0.765705	0.978125
k__Bacteria;p__Acidobacteria;c__Acidobacteriia;o__unidentified_Acidobacteriia;f__unidentified_Acidobacteriia;g__unidentified_Acidobacteriia;	8.58448e-06	3.21202e-05	1.29229e-06	7.19515e-06	0.559531	0.911809
k__Bacteria;p__Bacteroidetes;c__Bacteroidia;o__Flavobacteriales;f__Flavobacteriaceae;g__Bizionia;	2.86149e-06	1.07067e-05	3.87686e-06	2.15854e-05	0.606632	0.911809
k__Bacteria;p__Firmicutes;c__Bacilli;o__Bacillales;f__Planococcaceae;g__Planomicrobium;	2.86149e-06	1.07067e-05	7.75372e-06	2.62072e-05	0.765705	0.978125
k__Bacteria;p__unidentified_Bacteria;c__unidentified_Bacteria;o__Campylobacterales;f__unidentified_Campylobacterales;g__Sulfurimonas;	2.86149e-06	1.07067e-05	5.16915e-06	2.25244e-05	0.977382	1
k__Bacteria;p__Bacteroidetes;c__Bacteroidia;o__Flavobacteriales;f__unidentified_Flavobacteriales;g__Chishuiella;	1.43075e-05	3.72079e-05	1.29229e-06	7.19515e-06	0.164848	0.911809
k__Bacteria;p__Actinobacteria;c__unidentified_Actinobacteria;o__Micrococcales;f__Micrococcaceae;g__Renibacterium;	2.86149e-06	1.07067e-05	9.04601e-06	2.67933e-05	0.558988	0.911809
k__Bacteria;p__Deinococcus-Thermus;c__Deinococci;o__Deinococcales;f__Trueperaceae;g__Truepera;	2.86149e-06	1.07067e-05	9.04601e-06	2.67933e-05	0.558988	0.911809
k__Bacteria;p__Proteobacteria;c__Alphaproteobacteria;o__Rickettsiales;f__Rickettsiaceae;g__Rickettsia;	1.43075e-05	3.72079e-05	3.87686e-06	1.58729e-05	0.371327	0.911809
k__Bacteria;p__Bacteroidetes;c__Bacteroidia;o__Chitinophagales;f__Chitinophagaceae;g__Sediminibacterium;	0	0	1.42152e-05	3.02425e-05	0.0592106	0.911809
k__Bacteria;p__Proteobacteria;c__Gammaproteobacteria;o__Alteromonadales;f__Alteromonadaceae;g__Alteromonas;	5.72298e-06	2.14134e-05	7.75372e-06	2.40796e-05	0.620992	0.915485
k__Archaea;p__unidentified_Archaea;c__unidentified_Archaea;o__unidentified_Archaea;f__unidentified_Archaea;g__unidentified_Archaea;	8.58448e-06	3.21202e-05	2.58457e-06	1.43903e-05	0.559531	0.911809
k__Bacteria;p__Proteobacteria;c__Alphaproteobacteria;o__unidentified_Alphaproteobacteria;f__Kiloniellaceae;g__Pelagibius;	2.28919e-05	3.41171e-05	1.29229e-06	7.19515e-06	0.000802199	0.50883
k__Bacteria;p__Proteobacteria;c__Alphaproteobacteria;o__Rhizobiales;f__Xanthobacteraceae;g__Rhodopseudomonas;	0	0	5.16915e-06	2.25244e-05	0.354033	0.911809
k__Bacteria;p__Proteobacteria;c__Deltaproteobacteria;o__Desulfobacterales;f__Desulfobacteraceae;g__Desulfococcus;	8.58448e-06	3.21202e-05	1.29229e-06	7.19515e-06	0.559531	0.911809
k__Bacteria;p__Proteobacteria;c__Gammaproteobacteria;o__Methylococcales;f__unidentified_Methylococcales;g__Methylovulum;	0	0	3.87686e-06	2.15854e-05	0.532614	0.911809
k__Bacteria;p__Bacteroidetes;c__Bacteroidia;o__Flavobacteriales;f__Flavobacteriaceae;g__Mesoflavibacter;	8.58448e-06	3.21202e-05	2.58457e-06	1.00044e-05	0.909711	1
k__Bacteria;p__Firmicutes;c__Clostridia;o__Clostridiales;f__Ruminococcaceae;g__Ruminiclostridium;	3.14764e-05	3.90578e-05	6.46143e-06	1.82024e-05	0.00677981	0.824566
k__Bacteria;p__Bacteroidetes;c__Bacteroidia;o__Flavobacteriales;f__Flavobacteriaceae;g__Aequorivita;	0	0	5.16915e-06	2.25244e-05	0.354033	0.911809
k__Bacteria;p__Proteobacteria;c__Gammaproteobacteria;o__Alteromonadales;f__Idiomarinaceae;g__Aliidiomarina;	0	0	3.87686e-06	2.15854e-05	0.532614	0.911809
k__Bacteria;p__Proteobacteria;c__Alphaproteobacteria;o__unidentified_Alphaproteobacteria;f__Kiloniellaceae;g__Tistlia;	2.86149e-06	1.07067e-05	3.87686e-06	2.15854e-05	0.606632	0.911809
k__Bacteria;p__Actinobacteria;c__unidentified_Actinobacteria;o__Micrococcales;f__Microbacteriaceae;g__Agromyces;	1.7169e-05	3.75617e-05	1.29229e-06	7.19515e-06	0.0469616	0.911809
k__Bacteria;p__Proteobacteria;c__Deltaproteobacteria;o__Myxococcales;f__Phaselicystidaceae;g__Phaselicystis;	0	0	1.42152e-05	3.35945e-05	0.0849369	0.911809
k__Bacteria;p__Proteobacteria;c__Gammaproteobacteria;o__Alteromonadales;f__Pseudoalteromonadaceae;g__Pseudoalteromonas;	5.72298e-06	2.14134e-05	7.75372e-06	2.62072e-05	0.803878	0.978125
k__Bacteria;p__Actinobacteria;c__unidentified_Actinobacteria;o__Corynebacteriales;f__Corynebacteriaceae;g__Lawsonella;	2.86149e-06	1.07067e-05	7.75372e-06	2.40796e-05	0.57395	0.911809
k__Bacteria;p__Deinococcus-Thermus;c__Deinococci;o__Thermales;f__Thermaceae;g__Thermus;	2.86149e-06	1.07067e-05	6.46143e-06	2.55402e-05	1	1
k__Bacteria;p__Actinobacteria;c__unidentified_Actinobacteria;o__Micrococcales;f__Promicromonosporaceae;g__Cellulosimicrobium;	1.43075e-05	2.53715e-05	5.16915e-06	2.25244e-05	0.056077	0.911809
k__Bacteria;p__Proteobacteria;c__Alphaproteobacteria;o__Rhodospirillales;f__unidentified_Rhodospirillales;g__unidentified_Rhodospirillales;	2.86149e-06	1.07067e-05	1.42152e-05	3.19624e-05	0.209855	0.911809
k__Bacteria;p__Bacteroidetes;c__Bacteroidia;o__Chitinophagales;f__Saprospiraceae;g__Membranicola;	0	0	3.87686e-06	2.15854e-05	0.532614	0.911809
k__Bacteria;p__Proteobacteria;c__Gammaproteobacteria;o__unidentified_Gammaproteobacteria;f__unidentified_Gammaproteobacteria;g__Candidatus_Tenderia;	2.86149e-06	1.07067e-05	5.16915e-06	2.25244e-05	0.977382	1
k__Bacteria;p__Proteobacteria;c__Gammaproteobacteria;o__unidentified_Gammaproteobacteria;f__Rhodocyclaceae;g__Propionivibrio;	0	0	3.87686e-06	2.15854e-05	0.532614	0.911809
k__Bacteria;p__Acidobacteria;c__Acidobacteriia;o__Solibacterales;f__unidentified_Solibacterales;g__Paludibaculum;	0	0	7.75372e-06	2.62072e-05	0.245162	0.911809
k__Bacteria;p__Synergistetes;c__Synergistia;o__Synergistales;f__Synergistaceae;g__Pyramidobacter;	5.72298e-06	2.14134e-05	3.87686e-06	2.15854e-05	0.606632	0.911809
k__Bacteria;p__Proteobacteria;c__Deltaproteobacteria;o__Desulfobacterales;f__Desulfobulbaceae;g__Desulfocapsa;	0	0	5.16915e-06	2.25244e-05	0.354033	0.911809
k__Bacteria;p__Deinococcus-Thermus;c__Deinococci;o__Thermales;f__Thermaceae;g__Meiothermus;	0	0	5.16915e-06	2.25244e-05	0.354033	0.911809
k__Bacteria;p__Firmicutes;c__Negativicutes;o__Selenomonadales;f__Veillonellaceae;g__Schwartzia;	0	0	3.87686e-06	2.15854e-05	0.532614	0.911809
k__Bacteria;p__Proteobacteria;c__Gammaproteobacteria;o__Oceanospirillales;f__Saccharospirillaceae;g__Oleibacter;	0	0	3.87686e-06	2.15854e-05	0.532614	0.911809
k__Bacteria;p__Chloroflexi;c__Anaerolineae;o__Anaerolineales;f__Anaerolineaceae;g__Ornatilinea;	2.86149e-06	1.07067e-05	5.16915e-06	2.25244e-05	0.977382	1
k__Bacteria;p__Actinobacteria;c__unidentified_Actinobacteria;o__Pseudonocardiales;f__Pseudonocardiaceae;g__Saccharopolyspora;	2.86149e-06	1.07067e-05	7.75372e-06	2.40796e-05	0.746725	0.978125
k__Bacteria;p__Spirochaetes;c__Spirochaetia;o__Spirochaetales;f__Spirochaetaceae;g__Sediminispirochaeta;	0	0	2.58457e-06	1.43903e-05	0.532614	0.911809
k__Bacteria;p__Bacteroidetes;c__Bacteroidia;o__Flavobacteriales;f__Flavobacteriaceae;g__Salegentibacter;	0	0	2.58457e-06	1.43903e-05	0.532614	0.911809
k__Bacteria;p__Proteobacteria;c__Gammaproteobacteria;o__unidentified_Gammaproteobacteria;f__Rhodocyclaceae;g__Thauera;	1.1446e-05	2.44872e-05	7.75372e-06	1.9127e-05	0.658073	0.943223
k__Bacteria;p__Firmicutes;c__Bacilli;o__Bacillales;f__Bacillaceae;g__Sinibacillus;	2.86149e-06	1.07067e-05	2.58457e-06	1.43903e-05	0.606632	0.911809
k__Bacteria;p__Proteobacteria;c__Deltaproteobacteria;o__Myxococcales;f__Polyangiaceae;g__Pajaroellobacter;	1.1446e-05	2.44872e-05	2.58457e-06	1.00044e-05	0.137723	0.911809
k__Bacteria;p__Firmicutes;c__Erysipelotrichia;o__Erysipelotrichales;f__Erysipelotrichaceae;g__Merdibacter;	5.72298e-06	2.14134e-05	0	0	0.149854	0.911809
k__Bacteria;p__Actinobacteria;c__Coriobacteriia;o__Coriobacteriales;f__Eggerthellaceae;g__Adlercreutzia;	1.43075e-05	2.53715e-05	9.04601e-06	2.47161e-05	0.277168	0.911809
k__Bacteria;p__Proteobacteria;c__Gammaproteobacteria;o__Beggiatoales;f__Beggiatoaceae;g__Beggiatoa;	5.72298e-06	1.45476e-05	2.58457e-06	1.43903e-05	0.20203	0.911809
k__Bacteria;p__Firmicutes;c__Bacilli;o__Bacillales;f__Bacillaceae;g__Geobacillus;	2.86149e-06	1.07067e-05	5.16915e-06	1.71279e-05	0.784642	0.978125
k__Bacteria;p__Actinobacteria;c__unidentified_Actinobacteria;o__Micrococcales;f__Dermabacteraceae;g__Brachybacterium;	1.1446e-05	2.44872e-05	1.29229e-06	7.19515e-06	0.0496916	0.911809
k__Bacteria;p__Proteobacteria;c__Gammaproteobacteria;o__Aeromonadales;f__Succinivibrionaceae;g__Anaerobiospirillum;	1.7169e-05	3.41171e-05	0	0	0.00906321	0.824566
k__Archaea;p__Euryarchaeota;c__Methanomicrobia;o__Methanosarcinales;f__Methanosaetaceae;g__Methanosaeta;	0	0	5.16915e-06	1.71279e-05	0.245079	0.911809
k__Bacteria;p__Proteobacteria;c__Gammaproteobacteria;o__Cellvibrionales;f__Porticoccaceae;g__unidentified_Porticoccaceae;	0	0	3.87686e-06	1.58729e-05	0.354033	0.911809
k__Bacteria;p__Proteobacteria;c__Deltaproteobacteria;o__Desulfuromonadales;f__Desulfuromonadaceae;g__Malonomonas;	1.1446e-05	2.44872e-05	3.87686e-06	1.20398e-05	0.270627	0.911809
k__Bacteria;p__Proteobacteria;c__Alphaproteobacteria;o__Rhodobacterales;f__Rhodobacteraceae;g__Rhodovulum;	5.72298e-06	2.14134e-05	2.58457e-06	1.00044e-05	0.909711	1
k__Bacteria;p__Proteobacteria;c__Gammaproteobacteria;o__Pseudomonadales;f__Moraxellaceae;g__Enhydrobacter;	1.7169e-05	3.02832e-05	1.55074e-05	2.86604e-05	0.861936	0.978125
k__Bacteria;p__Bacteroidetes;c__Bacteroidia;o__Flavobacteriales;f__Flavobacteriaceae;g__Gillisia;	0	0	2.58457e-06	1.43903e-05	0.532614	0.911809
k__Bacteria;p__Proteobacteria;c__Deltaproteobacteria;o__Syntrophobacterales;f__Syntrophobacteraceae;g__Syntrophobacter;	2.86149e-06	1.07067e-05	5.16915e-06	1.71279e-05	0.784642	0.978125
k__Bacteria;p__Proteobacteria;c__Gammaproteobacteria;o__unidentified_Gammaproteobacteria;f__Gallionellaceae;g__Sideroxydans;	0	0	3.87686e-06	1.58729e-05	0.354033	0.911809
k__Bacteria;p__Firmicutes;c__Clostridia;o__Clostridiales;f__Ruminococcaceae;g__Phocea;	5.72298e-06	1.45476e-05	5.16915e-06	1.71279e-05	0.70222	0.978125
k__Bacteria;p__Firmicutes;c__Clostridia;o__Clostridiales;f__unidentified_Clostridiales;g__Anaerovorax;	0	0	2.58457e-06	1.43903e-05	0.532614	0.911809
k__Bacteria;p__Bacteroidetes;c__Bacteroidia;o__Flavobacteriales;f__Flavobacteriaceae;g__Marixanthomonas;	5.72298e-06	2.14134e-05	2.58457e-06	1.43903e-05	0.582763	0.911809
k__Archaea;p__Euryarchaeota;c__Thermoplasmata;o__unidentified_Thermoplasmata;f__unidentified_Thermoplasmata;g__unidentified_Thermoplasmata;	0	0	2.58457e-06	1.43903e-05	0.532614	0.911809
k__Bacteria;p__Proteobacteria;c__Gammaproteobacteria;o__Alteromonadales;f__Psychromonadaceae;g__Psychromonas;	0	0	2.58457e-06	1.43903e-05	0.532614	0.911809
k__Bacteria;p__Cyanobacteria;c__unidentified_Cyanobacteria;o__Synechococcales;f__unidentified_Synechococcales;g__unidentified_Synechococcales;	0	0	2.58457e-06	1.43903e-05	0.532614	0.911809
k__Bacteria;p__Tenericutes;c__Mollicutes;o__Anaeroplasmatales;f__Anaeroplasmataceae;g__Anaeroplasma;	5.72298e-06	2.14134e-05	3.87686e-06	1.58729e-05	0.93222	1
k__Bacteria;p__Bacteroidetes;c__Rhodothermia;o__Rhodothermales;f__Rhodothermaceae;g__Rubrivirga;	5.72298e-06	2.14134e-05	3.87686e-06	1.58729e-05	0.93222	1
k__Bacteria;p__Proteobacteria;c__Deltaproteobacteria;o__Myxococcales;f__Polyangiaceae;g__Sorangium;	0	0	3.87686e-06	1.58729e-05	0.354033	0.911809
k__Bacteria;p__Bacteroidetes;c__Bacteroidia;o__Flavobacteriales;f__Flavobacteriaceae;g__Capnocytophaga;	0	0	3.87686e-06	1.58729e-05	0.354033	0.911809
k__Bacteria;p__Firmicutes;c__Bacilli;o__Lactobacillales;f__Aerococcaceae;g__Abiotrophia;	1.1446e-05	2.44872e-05	0	0	0.00909982	0.824566
k__Bacteria;p__Bacteroidetes;c__Bacteroidia;o__Flavobacteriales;f__Crocinitomicaceae;g__Fluviicola;	0	0	3.87686e-06	1.58729e-05	0.354033	0.911809
k__Bacteria;p__Proteobacteria;c__Gammaproteobacteria;o__unidentified_Gammaproteobacteria;f__Neisseriaceae;g__Snodgrassella;	8.58448e-06	2.31926e-05	3.87686e-06	1.20398e-05	0.620759	0.915485
k__Bacteria;p__Firmicutes;c__Clostridia;o__Clostridiales;f__unidentified_Clostridiales;g__Parvimonas;	0	0	7.75372e-06	2.17448e-05	0.171938	0.911809
k__Bacteria;p__Firmicutes;c__Clostridia;o__Clostridiales;f__Heliobacteriaceae;g__Hydrogenispora;	0	0	3.87686e-06	1.58729e-05	0.354033	0.911809
k__Bacteria;p__Bacteroidetes;c__Chlorobia;o__Chlorobiales;f__Chlorobiaceae;g__Chlorobaculum;	5.72298e-06	2.14134e-05	0	0	0.149854	0.911809
k__Bacteria;p__Firmicutes;c__Clostridia;o__Clostridiales;f__Lachnospiraceae;g__Shuttleworthia;	5.72298e-06	1.45476e-05	2.58457e-06	1.43903e-05	0.20203	0.911809
k__Bacteria;p__Proteobacteria;c__Alphaproteobacteria;o__Rhizobiales;f__Beijerinckiaceae;g__Roseiarcus;	2.86149e-06	1.07067e-05	3.87686e-06	1.58729e-05	0.977382	1
k__Bacteria;p__Acidobacteria;c__unidentified_Acidobacteria;o__unidentified_Acidobacteria;f__unidentified_Acidobacteria;g__Thermoanaerobaculum;	5.72298e-06	1.45476e-05	2.58457e-06	1.43903e-05	0.20203	0.911809
k__Bacteria;p__Proteobacteria;c__Alphaproteobacteria;o__Rhodobacterales;f__Rhodobacteraceae;g__unidentified_Rhodobacteraceae;	2.86149e-06	1.07067e-05	5.16915e-06	2.00089e-05	1	1
k__Bacteria;p__Actinobacteria;c__Coriobacteriia;o__Coriobacteriales;f__Coriobacteriaceae;g__Enorma;	8.58448e-06	2.31926e-05	1.29229e-06	7.19515e-06	0.173564	0.911809
k__Bacteria;p__Proteobacteria;c__Deltaproteobacteria;o__Desulfovibrionales;f__Desulfovibrionaceae;g__Mailhella;	5.72298e-06	2.14134e-05	3.87686e-06	1.20398e-05	0.861942	0.978125
k__Bacteria;p__Actinobacteria;c__unidentified_Actinobacteria;o__Corynebacteriales;f__Corynebacteriaceae;g__Corynebacterium;	2.00304e-05	3.42461e-05	7.75372e-06	2.40796e-05	0.128484	0.911809
k__Bacteria;p__Proteobacteria;c__Gammaproteobacteria;o__unidentified_Gammaproteobacteria;f__Competibacteraceae;g__Candidatus_Competibacter;	8.58448e-06	2.31926e-05	3.87686e-06	1.58729e-05	0.412443	0.911809
k__Bacteria;p__Proteobacteria;c__Gammaproteobacteria;o__unidentified_Gammaproteobacteria;f__unidentified_Gammaproteobacteria;g__Rivicola;	5.72298e-06	2.14134e-05	0	0	0.149854	0.911809
k__Bacteria;p__Proteobacteria;c__Alphaproteobacteria;o__unidentified_Alphaproteobacteria;f__Acetobacteraceae;g__Acidisoma;	2.86149e-06	1.07067e-05	6.46143e-06	1.82024e-05	0.57395	0.911809
k__Bacteria;p__Firmicutes;c__Bacilli;o__Bacillales;f__Bacillaceae;g__Marinococcus;	0	0	2.58457e-06	1.43903e-05	0.532614	0.911809
k__Bacteria;p__Proteobacteria;c__Gammaproteobacteria;o__Cellvibrionales;f__Cellvibrionaceae;g__Cellvibrio;	0	0	3.87686e-06	1.58729e-05	0.354033	0.911809
k__Bacteria;p__Proteobacteria;c__Deltaproteobacteria;o__Myxococcales;f__unidentified_Myxococcales;g__unidentified_Myxococcales;	2.86149e-06	1.07067e-05	2.58457e-06	1.43903e-05	0.606632	0.911809
k__Bacteria;p__Proteobacteria;c__Gammaproteobacteria;o__unidentified_Gammaproteobacteria;f__Rhodocyclaceae;g__Azospira;	0	0	3.87686e-06	1.58729e-05	0.354033	0.911809
k__Bacteria;p__Proteobacteria;c__Alphaproteobacteria;o__unidentified_Alphaproteobacteria;f__Acetobacteraceae;g__Asaia;	0	0	2.58457e-06	1.43903e-05	0.532614	0.911809
k__Bacteria;p__Proteobacteria;c__Gammaproteobacteria;o__Xanthomonadales;f__Rhodanobacteraceae;g__Metallibacterium;	0	0	2.58457e-06	1.43903e-05	0.532614	0.911809
k__Bacteria;p__Proteobacteria;c__Gammaproteobacteria;o__unidentified_Gammaproteobacteria;f__Rhodocyclaceae;g__Candidatus_Accumulibacter;	0	0	3.87686e-06	1.58729e-05	0.354033	0.911809
k__Bacteria;p__Firmicutes;c__Erysipelotrichia;o__Erysipelotrichales;f__Erysipelotrichaceae;g__Candidatus_Stoquefichus;	0	0	2.58457e-06	1.43903e-05	0.532614	0.911809
k__Bacteria;p__Fusobacteria;c__Fusobacteriia;o__Fusobacteriales;f__Leptotrichiaceae;g__Leptotrichia;	8.58448e-06	2.31926e-05	1.29229e-06	7.19515e-06	0.173564	0.911809
k__Bacteria;p__Bacteroidetes;c__Bacteroidia;o__Chitinophagales;f__Chitinophagaceae;g__Taibaiella;	5.72298e-06	2.14134e-05	0	0	0.149854	0.911809
k__Bacteria;p__Firmicutes;c__Negativicutes;o__Selenomonadales;f__Acidaminococcaceae;g__Acidaminococcus;	8.58448e-06	2.31926e-05	7.75372e-06	2.17448e-05	0.917321	1
k__Bacteria;p__Firmicutes;c__Bacilli;o__Bacillales;f__Planococcaceae;g__Solibacillus;	0	0	2.58457e-06	1.43903e-05	0.532614	0.911809
k__Bacteria;p__unidentified_Bacteria;c__unidentified_Bacteria;o__Campylobacterales;f__Helicobacteraceae;g__Helicobacter;	1.1446e-05	2.44872e-05	7.75372e-06	2.17448e-05	0.50832	0.911809
k__Bacteria;p__Verrucomicrobia;c__Verrucomicrobiae;o__Verrucomicrobiales;f__Rubritaleaceae;g__Luteolibacter;	0	0	2.58457e-06	1.43903e-05	0.532614	0.911809
k__Bacteria;p__Firmicutes;c__Clostridia;o__Clostridiales;f__unidentified_Clostridiales;g__Tepidimicrobium;	5.72298e-06	2.14134e-05	0	0	0.149854	0.911809
k__Bacteria;p__unidentified_Bacteria;c__unidentified_Bacteria;o__Campylobacterales;f__Campylobacteraceae;g__Campylobacter;	8.58448e-06	2.31926e-05	7.75372e-06	1.9127e-05	0.937937	1
k__Bacteria;p__Firmicutes;c__Clostridia;o__Clostridiales;f__unidentified_Clostridiales;g__Peptoniphilus;	1.43075e-05	2.53715e-05	1.16306e-05	2.57421e-05	0.577245	0.911809
k__Bacteria;p__Cyanobacteria;c__unidentified_Cyanobacteria;o__unidentified_Cyanobacteria;f__unidentified_Cyanobacteria;g__Limnothrix;	5.72298e-06	2.14134e-05	0	0	0.149854	0.911809
k__Bacteria;p__Actinobacteria;c__unidentified_Actinobacteria;o__Micrococcales;f__Micrococcaceae;g__Sinomonas;	0	0	6.46143e-06	2.09361e-05	0.245079	0.911809
k__Bacteria;p__Proteobacteria;c__Gammaproteobacteria;o__unidentified_Gammaproteobacteria;f__Burkholderiaceae;g__Curvibacter;	1.1446e-05	2.44872e-05	2.58457e-06	1.00044e-05	0.137723	0.911809
k__Bacteria;p__Proteobacteria;c__Gammaproteobacteria;o__Xanthomonadales;f__Rhodanobacteraceae;g__Aquimonas;	5.72298e-06	2.14134e-05	3.87686e-06	1.20398e-05	0.861942	0.978125
k__Bacteria;p__Firmicutes;c__Clostridia;o__Clostridiales;f__Lachnospiraceae;g__Acetitomaculum;	0	0	3.87686e-06	1.58729e-05	0.354033	0.911809
k__Bacteria;p__Proteobacteria;c__Alphaproteobacteria;o__Rhizobiales;f__Rhizobiaceae;g__Chelativorans;	0	0	2.58457e-06	1.43903e-05	0.532614	0.911809
k__Bacteria;p__Actinobacteria;c__unidentified_Actinobacteria;o__Micrococcales;f__Intrasporangiaceae;g__Intrasporangium;	8.58448e-06	2.31926e-05	2.58457e-06	1.00044e-05	0.384568	0.911809
k__Bacteria;p__Firmicutes;c__Erysipelotrichia;o__Erysipelotrichales;f__Erysipelotrichaceae;g__Coprobacillus;	2.86149e-06	1.07067e-05	7.75372e-06	2.17448e-05	0.558945	0.911809
k__Bacteria;p__Proteobacteria;c__Gammaproteobacteria;o__Cellvibrionales;f__Microbulbiferaceae;g__Microbulbifer;	1.1446e-05	2.44872e-05	1.29229e-06	7.19515e-06	0.0496916	0.911809
k__Bacteria;p__Bacteroidetes;c__Bacteroidia;o__Bacteroidales;f__Muribaculaceae;g__Muribaculum;	5.72298e-06	2.14134e-05	3.87686e-06	1.58729e-05	0.93222	1
k__Bacteria;p__Proteobacteria;c__Alphaproteobacteria;o__Rhodobacterales;f__Rhodobacteraceae;g__Tabrizicola;	5.72298e-06	1.45476e-05	3.87686e-06	1.58729e-05	0.441218	0.911809
k__Bacteria;p__Cyanobacteria;c__unidentified_Cyanobacteria;o__Nostocales;f__unidentified_Nostocales;g__unidentified_Nostocales;	5.72298e-06	2.14134e-05	2.58457e-06	1.43903e-05	0.582763	0.911809
k__Bacteria;p__Proteobacteria;c__Deltaproteobacteria;o__Desulfobacterales;f__Desulfobacteraceae;g__Desulfatitalea;	2.86149e-06	1.07067e-05	3.87686e-06	1.58729e-05	0.977382	1
k__Bacteria;p__Proteobacteria;c__Gammaproteobacteria;o__Salinisphaerales;f__Solimonadaceae;g__Nevskia;	2.86149e-06	1.07067e-05	7.75372e-06	1.9127e-05	0.417581	0.911809
k__Bacteria;p__Proteobacteria;c__Gammaproteobacteria;o__Aeromonadales;f__Succinivibrionaceae;g__Ruminobacter;	8.58448e-06	2.31926e-05	3.87686e-06	1.58729e-05	0.412443	0.911809
k__Bacteria;p__Proteobacteria;c__Gammaproteobacteria;o__unidentified_Gammaproteobacteria;f__Burkholderiaceae;g__Leptothrix;	5.72298e-06	2.14134e-05	1.29229e-06	7.19515e-06	0.559531	0.911809
k__Bacteria;p__Proteobacteria;c__Gammaproteobacteria;o__Xanthomonadales;f__Rhodanobacteraceae;g__Dyella;	0	0	3.87686e-06	1.58729e-05	0.354033	0.911809
k__Bacteria;p__Actinobacteria;c__unidentified_Actinobacteria;o__Propionibacteriales;f__Propionibacteriaceae;g__Cutibacterium;	0	0	3.87686e-06	1.58729e-05	0.354033	0.911809
k__Bacteria;p__Verrucomicrobia;c__Verrucomicrobiae;o__Verrucomicrobiales;f__Rubritaleaceae;g__Roseibacillus;	0	0	2.58457e-06	1.43903e-05	0.532614	0.911809
k__Bacteria;p__Proteobacteria;c__Gammaproteobacteria;o__Aeromonadales;f__Aeromonadaceae;g__Oceanisphaera;	0	0	3.87686e-06	1.58729e-05	0.354033	0.911809
k__Bacteria;p__Synergistetes;c__Synergistia;o__Synergistales;f__Synergistaceae;g__unidentified_Synergistaceae;	2.86149e-06	1.07067e-05	5.16915e-06	1.71279e-05	0.784642	0.978125
k__Bacteria;p__Synergistetes;c__Synergistia;o__Synergistales;f__Synergistaceae;g__Aminivibrio;	1.1446e-05	2.90951e-05	0	0	0.0362233	0.911809
k__Bacteria;p__Proteobacteria;c__Alphaproteobacteria;o__unidentified_Alphaproteobacteria;f__unidentified_Alphaproteobacteria;g__Skermanella;	5.72298e-06	2.14134e-05	3.87686e-06	1.20398e-05	0.861942	0.978125
k__Bacteria;p__Proteobacteria;c__Alphaproteobacteria;o__Rhizobiales;f__Rhizobiaceae;g__Aminobacter;	5.72298e-06	2.14134e-05	2.58457e-06	1.43903e-05	0.582763	0.911809
k__Bacteria;p__Firmicutes;c__Bacilli;o__Lactobacillales;f__Carnobacteriaceae;g__Trichococcus;	5.72298e-06	2.14134e-05	2.58457e-06	1.00044e-05	0.909711	1
k__Bacteria;p__Firmicutes;c__Clostridia;o__Clostridiales;f__Lachnospiraceae;g__Lachnoanaerobaculum;	1.1446e-05	2.90951e-05	6.46143e-06	1.82024e-05	0.819352	0.978125
k__Bacteria;p__Proteobacteria;c__Gammaproteobacteria;o__Legionellales;f__Legionellaceae;g__Legionella;	2.86149e-06	1.07067e-05	5.16915e-06	1.71279e-05	0.784642	0.978125
k__Bacteria;p__Bacteroidetes;c__Bacteroidia;o__Bacteroidales;f__Barnesiellaceae;g__Coprobacter;	1.1446e-05	2.44872e-05	0	0	0.00909982	0.824566
k__Bacteria;p__Tenericutes;c__Mollicutes;o__Acholeplasmatales;f__Acholeplasmataceae;g__Acholeplasma;	0	0	5.16915e-06	2.00089e-05	0.353908	0.911809
k__Bacteria;p__Chloroflexi;c__Dehalococcoidia;o__unidentified_Dehalococcoidia;f__unidentified_Dehalococcoidia;g__unidentified_Dehalococcoidia;	5.72298e-06	2.14134e-05	3.87686e-06	1.58729e-05	0.93222	1
k__Bacteria;p__Bacteroidetes;c__Bacteroidia;o__Chitinophagales;f__Chitinophagaceae;g__Ferruginibacter;	5.72298e-06	2.14134e-05	3.87686e-06	1.58729e-05	0.93222	1
k__Bacteria;p__Firmicutes;c__Clostridia;o__Clostridiales;f__Ruminococcaceae;g__Anaerofilum;	2.86149e-06	1.07067e-05	2.58457e-06	1.43903e-05	0.606632	0.911809
k__Bacteria;p__Proteobacteria;c__Gammaproteobacteria;o__Chromatiales;f__unidentified_Chromatiales;g__Candidatus_Thiodiazotropha;	2.86149e-06	1.07067e-05	5.16915e-06	2.00089e-05	1	1
k__Bacteria;p__Bacteroidetes;c__Bacteroidia;o__Flavobacteriales;f__unidentified_Flavobacteriales;g__Cloacibacterium;	8.58448e-06	2.31926e-05	7.75372e-06	1.9127e-05	0.937937	1
k__Bacteria;p__Firmicutes;c__Erysipelotrichia;o__Erysipelotrichales;f__Erysipelotrichaceae;g__Erysipelothrix;	0	0	3.87686e-06	1.58729e-05	0.354033	0.911809
k__Bacteria;p__Firmicutes;c__Bacilli;o__Bacillales;f__unidentified_Bacillales;g__Exiguobacterium;	1.1446e-05	2.44872e-05	2.58457e-06	1.00044e-05	0.137723	0.911809
k__Bacteria;p__Bacteroidetes;c__Bacteroidia;o__Flavobacteriales;f__Flavobacteriaceae;g__Kriegella;	5.72298e-06	2.14134e-05	0	0	0.149854	0.911809
k__Bacteria;p__Firmicutes;c__Clostridia;o__Clostridiales;f__Lachnospiraceae;g__Acetatifactor;	0	0	3.87686e-06	1.58729e-05	0.354033	0.911809
k__Bacteria;p__Firmicutes;c__Clostridia;o__Clostridiales;f__Ruminococcaceae;g__Oscillospira;	0	0	2.58457e-06	1.43903e-05	0.532614	0.911809
k__Bacteria;p__Bacteroidetes;c__Bacteroidia;o__Cytophagales;f__Microscillaceae;g__Chryseolinea;	1.1446e-05	2.90951e-05	6.46143e-06	1.82024e-05	0.819352	0.978125
k__Bacteria;p__Rokubacteria;c__unidentified_Rokubacteria;o__unidentified_Rokubacteria;f__unidentified_Rokubacteria;g__unidentified_Rokubacteria;	0	0	2.58457e-06	1.43903e-05	0.532614	0.911809
k__Bacteria;p__Actinobacteria;c__unidentified_Actinobacteria;o__Streptomycetales;f__Streptomycetaceae;g__Streptomyces;	2.86149e-06	1.07067e-05	1.29229e-05	2.61413e-05	0.203633	0.911809
k__Bacteria;p__Proteobacteria;c__Gammaproteobacteria;o__Aeromonadales;f__Succinivibrionaceae;g__Succinatimonas;	2.86149e-06	1.07067e-05	3.87686e-06	1.58729e-05	0.977382	1
k__Bacteria;p__Firmicutes;c__Erysipelotrichia;o__Erysipelotrichales;f__Erysipelotrichaceae;g__Dielma;	8.58448e-06	1.70585e-05	1.03383e-05	2.52685e-05	0.810707	0.978125
k__Bacteria;p__Proteobacteria;c__Gammaproteobacteria;o__Cardiobacteriales;f__Cardiobacteriaceae;g__Cardiobacterium;	0	0	2.58457e-06	1.43903e-05	0.532614	0.911809
k__Bacteria;p__Firmicutes;c__Clostridia;o__Clostridiales;f__Lachnospiraceae;g__Stomatobaculum;	0	0	5.16915e-06	1.71279e-05	0.245079	0.911809
k__Bacteria;p__Proteobacteria;c__Deltaproteobacteria;o__Myxococcales;f__Archangiaceae;g__Anaeromyxobacter;	2.86149e-06	1.07067e-05	3.87686e-06	1.58729e-05	0.977382	1
k__Bacteria;p__Proteobacteria;c__Gammaproteobacteria;o__Alteromonadales;f__Alteromonadaceae;g__Rheinheimera;	2.86149e-06	1.07067e-05	3.87686e-06	1.58729e-05	0.977382	1
k__Bacteria;p__Proteobacteria;c__Gammaproteobacteria;o__Cellvibrionales;f__Porticoccaceae;g__Porticoccus;	0	0	5.16915e-06	1.71279e-05	0.245079	0.911809
k__Bacteria;p__Firmicutes;c__Bacilli;o__Bacillales;f__Bacillaceae;g__Calditerricola;	0	0	2.58457e-06	1.00044e-05	0.353908	0.911809
k__Bacteria;p__Firmicutes;c__Clostridia;o__Clostridiales;f__unidentified_Clostridiales;g__Soehngenia;	0	0	1.29229e-06	7.19515e-06	0.532614	0.911809
k__Bacteria;p__Acidobacteria;c__Acidobacteriia;o__Acidobacteriales;f__unidentified_Acidobacteriales;g__Occallatibacter;	0	0	3.87686e-06	1.20398e-05	0.244829	0.911809
k__Bacteria;p__Synergistetes;c__Synergistia;o__Synergistales;f__Synergistaceae;g__Fretibacterium;	0	0	1.29229e-06	7.19515e-06	0.532614	0.911809
k__Bacteria;p__unidentified_Bacteria;c__unidentified_Bacteria;o__unidentified_Bacteria;f__unidentified_Bacteria;g__Candidatus_Saccharimonas;	2.86149e-06	1.07067e-05	3.87686e-06	1.20398e-05	0.803644	0.978125
k__Bacteria;p__Proteobacteria;c__Alphaproteobacteria;o__Caulobacterales;f__Parvularculaceae;g__Amphiplicatus;	0	0	1.29229e-06	7.19515e-06	0.532614	0.911809
k__Bacteria;p__Firmicutes;c__Clostridia;o__Clostridiales;f__Ruminococcaceae;g__Anaerobacterium;	0	0	2.58457e-06	1.00044e-05	0.353908	0.911809
k__Archaea;p__Euryarchaeota;c__Methanomicrobia;o__Methanomicrobiales;f__Methanoregulaceae;g__Methanolinea;	2.86149e-06	1.07067e-05	0	0	0.149854	0.911809
k__Bacteria;p__Bacteroidetes;c__Bacteroidia;o__Sphingobacteriales;f__unidentified_Sphingobacteriales;g__unidentified_Sphingobacteriales;	5.72298e-06	1.45476e-05	0	0	0.0362233	0.911809
k__Bacteria;p__Firmicutes;c__Clostridia;o__Clostridiales;f__Ruminococcaceae;g__Harryflintia;	5.72298e-06	1.45476e-05	1.29229e-06	7.19515e-06	0.182467	0.911809
k__Bacteria;p__Firmicutes;c__Bacilli;o__Bacillales;f__Staphylococcaceae;g__Jeotgalicoccus;	5.72298e-06	1.45476e-05	0	0	0.0362233	0.911809
k__Bacteria;p__Bacteroidetes;c__Bacteroidia;o__Flavobacteriales;f__Flavobacteriaceae;g__Kordia;	0	0	1.29229e-06	7.19515e-06	0.532614	0.911809
k__Bacteria;p__Firmicutes;c__Clostridia;o__Clostridiales;f__unidentified_Clostridiales;g__Gallicola;	2.86149e-06	1.07067e-05	0	0	0.149854	0.911809
k__Bacteria;p__Proteobacteria;c__Gammaproteobacteria;o__unidentified_Gammaproteobacteria;f__Burkholderiaceae;g__Hydrogenophaga;	8.58448e-06	1.70585e-05	0	0	0.00906321	0.824566
k__Bacteria;p__Firmicutes;c__Clostridia;o__Clostridiales;f__Peptococcaceae;g__Desulfotomaculum;	5.72298e-06	1.45476e-05	0	0	0.0362233	0.911809
k__Bacteria;p__Proteobacteria;c__Alphaproteobacteria;o__Rhizobiales;f__unidentified_Rhizobiales;g__Anderseniella;	2.86149e-06	1.07067e-05	2.58457e-06	1.00044e-05	0.954759	1
k__Bacteria;p__Proteobacteria;c__Gammaproteobacteria;o__Enterobacteriales;f__Enterobacteriaceae;g__Candidatus_Hamiltonella;	2.86149e-06	1.07067e-05	1.29229e-06	7.19515e-06	0.582763	0.911809
k__Bacteria;p__Actinobacteria;c__unidentified_Actinobacteria;o__Micrococcales;f__Dermacoccaceae;g__Kytococcus;	0	0	1.29229e-06	7.19515e-06	0.532614	0.911809
k__Bacteria;p__Proteobacteria;c__Gammaproteobacteria;o__Pasteurellales;f__Pasteurellaceae;g__Rodentibacter;	2.86149e-06	1.07067e-05	1.29229e-06	7.19515e-06	0.582763	0.911809
k__Bacteria;p__Firmicutes;c__Clostridia;o__Clostridiales;f__Lachnospiraceae;g__Johnsonella;	0	0	1.29229e-06	7.19515e-06	0.532614	0.911809
k__Bacteria;p__Proteobacteria;c__Gammaproteobacteria;o__unidentified_Gammaproteobacteria;f__Rhodocyclaceae;g__Dechloromonas;	0	0	1.29229e-06	7.19515e-06	0.532614	0.911809
k__Bacteria;p__Chloroflexi;c__Anaerolineae;o__Anaerolineales;f__Anaerolineaceae;g__Anaerolinea;	2.86149e-06	1.07067e-05	1.29229e-06	7.19515e-06	0.582763	0.911809
k__Bacteria;p__Chloroflexi;c__Anaerolineae;o__Anaerolineales;f__Anaerolineaceae;g__unidentified_Anaerolineaceae;	0	0	1.29229e-06	7.19515e-06	0.532614	0.911809
k__Bacteria;p__Candidatus_Yanofskybacteria;c__unidentified_Candidatus_Yanofskybacteria;o__unidentified_Candidatus_Yanofskybacteria;f__unidentified_Candidatus_Yanofskybacteria;g__unidentified_Candidatus_Yanofskybacteria;	0	0	1.29229e-06	7.19515e-06	0.532614	0.911809
k__Bacteria;p__Proteobacteria;c__Alphaproteobacteria;o__Sphingomonadales;f__Sphingomonadaceae;g__Parasphingopyxis;	0	0	6.46143e-06	1.49779e-05	0.1203	0.911809
k__Bacteria;p__Proteobacteria;c__Alphaproteobacteria;o__Rhizobiales;f__unidentified_Rhizobiales;g__Rhodomicrobium;	2.86149e-06	1.07067e-05	1.29229e-06	7.19515e-06	0.582763	0.911809
k__Bacteria;p__Firmicutes;c__Bacilli;o__Lactobacillales;f__Enterococcaceae;g__Tetragenococcus;	2.86149e-06	1.07067e-05	0	0	0.149854	0.911809
k__Bacteria;p__Firmicutes;c__Clostridia;o__Clostridiales;f__unidentified_Clostridiales;g__Ezakiella;	5.72298e-06	1.45476e-05	3.87686e-06	1.20398e-05	0.668812	0.951173
k__Bacteria;p__Proteobacteria;c__Alphaproteobacteria;o__unidentified_Alphaproteobacteria;f__unidentified_Alphaproteobacteria;g__Azospirillum;	2.86149e-06	1.07067e-05	1.29229e-06	7.19515e-06	0.582763	0.911809
k__Bacteria;p__Actinobacteria;c__unidentified_Actinobacteria;o__Micrococcales;f__Brevibacteriaceae;g__Brevibacterium;	2.86149e-06	1.07067e-05	5.16915e-06	1.36518e-05	0.588953	0.911809
k__Bacteria;p__Firmicutes;c__Bacilli;o__Lactobacillales;f__Leuconostocaceae;g__Leuconostoc;	2.86149e-06	1.07067e-05	0	0	0.149854	0.911809
k__Bacteria;p__Proteobacteria;c__Gammaproteobacteria;o__Enterobacteriales;f__Enterobacteriaceae;g__Providencia;	0	0	1.29229e-06	7.19515e-06	0.532614	0.911809
k__Bacteria;p__Bacteroidetes;c__Ignavibacteria;o__unidentified_Ignavibacteria;f__unidentified_Ignavibacteria;g__unidentified_Ignavibacteria;	2.86149e-06	1.07067e-05	1.29229e-06	7.19515e-06	0.582763	0.911809
k__Bacteria;p__Firmicutes;c__Clostridia;o__Clostridiales;f__Peptococcaceae;g__unidentified_Peptococcaceae;	5.72298e-06	1.45476e-05	0	0	0.0362233	0.911809
k__Bacteria;p__Proteobacteria;c__Gammaproteobacteria;o__Pseudomonadales;f__Moraxellaceae;g__Cavicella;	0	0	1.29229e-06	7.19515e-06	0.532614	0.911809
k__Bacteria;p__Proteobacteria;c__Gammaproteobacteria;o__unidentified_Gammaproteobacteria;f__Burkholderiaceae;g__Limnohabitans;	0	0	1.29229e-06	7.19515e-06	0.532614	0.911809
k__Bacteria;p__Bacteroidetes;c__Bacteroidia;o__Bacteroidales;f__unidentified_Bacteroidales;g__Petrimonas;	0	0	1.29229e-06	7.19515e-06	0.532614	0.911809
k__Bacteria;p__Proteobacteria;c__Deltaproteobacteria;o__Syntrophobacterales;f__Syntrophaceae;g__Smithella;	0	0	1.29229e-06	7.19515e-06	0.532614	0.911809
k__Bacteria;p__Proteobacteria;c__Alphaproteobacteria;o__Caulobacterales;f__Parvularculaceae;g__unidentified_Parvularculaceae;	0	0	2.58457e-06	1.00044e-05	0.353908	0.911809
k__Bacteria;p__Proteobacteria;c__Gammaproteobacteria;o__Alteromonadales;f__Shewanellaceae;g__Shewanella;	0	0	1.29229e-06	7.19515e-06	0.532614	0.911809
k__Bacteria;p__Proteobacteria;c__Gammaproteobacteria;o__unidentified_Gammaproteobacteria;f__Nitrosomonadaceae;g__unidentified_Nitrosomonadaceae;	0	0	1.29229e-06	7.19515e-06	0.532614	0.911809
k__Bacteria;p__Firmicutes;c__Erysipelotrichia;o__Erysipelotrichales;f__Erysipelotrichaceae;g__Faecalitalea;	2.86149e-06	1.07067e-05	2.58457e-06	1.00044e-05	0.954759	1
k__Bacteria;p__Proteobacteria;c__Gammaproteobacteria;o__Cardiobacteriales;f__unidentified_Cardiobacteriales;g__Ignatzschineria;	2.86149e-06	1.07067e-05	0	0	0.149854	0.911809
k__Bacteria;p__Proteobacteria;c__Gammaproteobacteria;o__unidentified_Gammaproteobacteria;f__unidentified_Gammaproteobacteria;g__Candidatus_Ovatusbacter;	0	0	1.29229e-06	7.19515e-06	0.532614	0.911809
k__Bacteria;p__Proteobacteria;c__Gammaproteobacteria;o__unidentified_Gammaproteobacteria;f__Rhodocyclaceae;g__Sulfuritalea;	0	0	2.58457e-06	1.00044e-05	0.353908	0.911809
k__Bacteria;p__Bacteroidetes;c__Bacteroidia;o__Cytophagales;f__Hymenobacteraceae;g__Pontibacter;	0	0	1.29229e-06	7.19515e-06	0.532614	0.911809
k__Bacteria;p__Bacteroidetes;c__Bacteroidia;o__Flavobacteriales;f__Flavobacteriaceae;g__Jejudonia;	0	0	1.29229e-06	7.19515e-06	0.532614	0.911809
k__Bacteria;p__Spirochaetes;c__Spirochaetia;o__Spirochaetales;f__Spirochaetaceae;g__unidentified_Spirochaetaceae;	2.86149e-06	1.07067e-05	6.46143e-06	1.49779e-05	0.428965	0.911809
k__Bacteria;p__Bacteroidetes;c__Bacteroidia;o__Flavobacteriales;f__Flavobacteriaceae;g__Muricauda;	2.86149e-06	1.07067e-05	0	0	0.149854	0.911809
k__Bacteria;p__Firmicutes;c__Clostridia;o__Clostridiales;f__Ruminococcaceae;g__Fastidiosipila;	2.86149e-06	1.07067e-05	2.58457e-06	1.00044e-05	0.954759	1
k__Bacteria;p__Proteobacteria;c__Deltaproteobacteria;o__Syntrophobacterales;f__Syntrophaceae;g__Desulfobacca;	2.86149e-06	1.07067e-05	0	0	0.149854	0.911809
k__Bacteria;p__Proteobacteria;c__Alphaproteobacteria;o__Rickettsiales;f__Rickettsiaceae;g__Candidatus_Megaira;	0	0	1.29229e-06	7.19515e-06	0.532614	0.911809
k__Bacteria;p__Firmicutes;c__Clostridia;o__Clostridiales;f__Eubacteriaceae;g__Eubacterium;	2.86149e-06	1.07067e-05	0	0	0.149854	0.911809
k__Bacteria;p__Proteobacteria;c__Gammaproteobacteria;o__unidentified_Gammaproteobacteria;f__Rhodocyclaceae;g__Denitratisoma;	2.86149e-06	1.07067e-05	2.58457e-06	1.00044e-05	0.954759	1
k__Bacteria;p__Proteobacteria;c__Alphaproteobacteria;o__unidentified_Alphaproteobacteria;f__Paracaedibacteraceae;g__Candidatus_Paracaedibacter;	0	0	1.29229e-06	7.19515e-06	0.532614	0.911809
k__Bacteria;p__Firmicutes;c__Erysipelotrichia;o__Erysipelotrichales;f__Erysipelotrichaceae;g__Faecalicoccus;	0	0	1.29229e-06	7.19515e-06	0.532614	0.911809
k__Bacteria;p__Firmicutes;c__Clostridia;o__Clostridiales;f__Eubacteriaceae;g__Garciella;	2.86149e-06	1.07067e-05	1.29229e-06	7.19515e-06	0.582763	0.911809
k__Bacteria;p__Chloroflexi;c__Chloroflexia;o__Thermomicrobiales;f__unidentified_Thermomicrobiales;g__unidentified_Thermomicrobiales;	0	0	1.29229e-06	7.19515e-06	0.532614	0.911809
k__Bacteria;p__Planctomycetes;c__Planctomycetacia;o__unidentified_Planctomycetacia;f__unidentified_Planctomycetacia;g__Rhodopirellula;	0	0	1.29229e-06	7.19515e-06	0.532614	0.911809
k__Bacteria;p__Firmicutes;c__Clostridia;o__Clostridiales;f__unidentified_Clostridiales;g__Anaerosalibacter;	2.86149e-06	1.07067e-05	0	0	0.149854	0.911809
k__Bacteria;p__Proteobacteria;c__Alphaproteobacteria;o__Rhodobacterales;f__Rhodobacteraceae;g__Amaricoccus;	0	0	3.87686e-06	1.20398e-05	0.244829	0.911809
k__Bacteria;p__Proteobacteria;c__Gammaproteobacteria;o__unidentified_Gammaproteobacteria;f__Burkholderiaceae;g__Pandoraea;	0	0	1.29229e-06	7.19515e-06	0.532614	0.911809
k__Bacteria;p__Proteobacteria;c__Deltaproteobacteria;o__Syntrophobacterales;f__Syntrophaceae;g__Desulfomonile;	0	0	1.29229e-06	7.19515e-06	0.532614	0.911809
k__Archaea;p__Euryarchaeota;c__Methanomicrobia;o__Methanosarcinales;f__Methanosarcinaceae;g__Methanolobus;	0	0	1.29229e-06	7.19515e-06	0.532614	0.911809
k__Bacteria;p__Bacteroidetes;c__Bacteroidia;o__Cytophagales;f__Spirosomaceae;g__Spirosoma;	2.86149e-06	1.07067e-05	0	0	0.149854	0.911809
k__Bacteria;p__Proteobacteria;c__Alphaproteobacteria;o__Rhodobacterales;f__Rhodobacteraceae;g__Rubellimicrobium;	8.58448e-06	1.70585e-05	2.58457e-06	1.00044e-05	0.149601	0.911809
k__Bacteria;p__Firmicutes;c__Bacilli;o__Bacillales;f__Staphylococcaceae;g__Aliicoccus;	0	0	1.29229e-06	7.19515e-06	0.532614	0.911809
k__Bacteria;p__Bacteroidetes;c__Bacteroidia;o__Flavobacteriales;f__Flavobacteriaceae;g__Arenibacter;	0	0	1.29229e-06	7.19515e-06	0.532614	0.911809
k__Bacteria;p__Proteobacteria;c__Gammaproteobacteria;o__unidentified_Gammaproteobacteria;f__Rhodocyclaceae;g__unidentified_Rhodocyclaceae;	0	0	1.29229e-06	7.19515e-06	0.532614	0.911809
k__Bacteria;p__Proteobacteria;c__Gammaproteobacteria;o__unidentified_Gammaproteobacteria;f__unidentified_Gammaproteobacteria;g__Candidatus_Nitrosoglobus;	8.58448e-06	1.70585e-05	0	0	0.00906321	0.824566
k__Bacteria;p__Bacteroidetes;c__Bacteroidia;o__Bacteroidales;f__unidentified_Bacteroidales;g__Proteiniphilum;	0	0	1.29229e-06	7.19515e-06	0.532614	0.911809
k__Bacteria;p__Actinobacteria;c__unidentified_Actinobacteria;o__unidentified_Actinobacteria;f__unidentified_Actinobacteria;g__unidentified_Actinobacteria;	0	0	1.29229e-06	7.19515e-06	0.532614	0.911809
k__Bacteria;p__Aquificae;c__unidentified_Aquificae;o__unidentified_Aquificae;f__Hydrogenothermaceae;g__Sulfurihydrogenibium;	0	0	1.29229e-06	7.19515e-06	0.532614	0.911809
k__Bacteria;p__Proteobacteria;c__Alphaproteobacteria;o__unidentified_Alphaproteobacteria;f__Acetobacteraceae;g__Rhodopila;	0	0	2.58457e-06	1.00044e-05	0.353908	0.911809
k__Bacteria;p__Actinobacteria;c__unidentified_Actinobacteria;o__Corynebacteriales;f__Dietziaceae;g__Dietzia;	0	0	1.29229e-06	7.19515e-06	0.532614	0.911809
k__Bacteria;p__Bacteroidetes;c__Bacteroidia;o__Flavobacteriales;f__Flavobacteriaceae;g__Tenacibaculum;	2.86149e-06	1.07067e-05	0	0	0.149854	0.911809
k__Bacteria;p__Acidobacteria;c__unidentified_Acidobacteria;o__unidentified_Acidobacteria;f__unidentified_Acidobacteria;g__Blastocatella;	2.86149e-06	1.07067e-05	0	0	0.149854	0.911809
k__Bacteria;p__Bacteroidetes;c__Bacteroidia;o__Flavobacteriales;f__Flavobacteriaceae;g__unidentified_Flavobacteriaceae;	0	0	2.58457e-06	1.00044e-05	0.353908	0.911809
k__Bacteria;p__Bacteroidetes;c__Bacteroidia;o__Bacteroidales;f__Prolixibacteraceae;g__unidentified_Prolixibacteraceae;	0	0	3.87686e-06	1.20398e-05	0.244829	0.911809
k__Bacteria;p__Actinobacteria;c__Coriobacteriia;o__Coriobacteriales;f__Eggerthellaceae;g__Gordonibacter;	0	0	1.29229e-06	7.19515e-06	0.532614	0.911809
k__Bacteria;p__Firmicutes;c__Clostridia;o__Clostridiales;f__unidentified_Clostridiales;g__Candidatus_Arthromitus;	2.86149e-06	1.07067e-05	1.29229e-06	7.19515e-06	0.582763	0.911809
k__Bacteria;p__Actinobacteria;c__unidentified_Actinobacteria;o__Frankiales;f__Cryptosporangiaceae;g__Fodinicola;	0	0	1.29229e-06	7.19515e-06	0.532614	0.911809
k__Bacteria;p__Proteobacteria;c__Gammaproteobacteria;o__Enterobacteriales;f__Enterobacteriaceae;g__Morganella;	2.86149e-06	1.07067e-05	1.29229e-06	7.19515e-06	0.582763	0.911809
k__Bacteria;p__Firmicutes;c__Clostridia;o__Thermoanaerobacterales;f__unidentified_Thermoanaerobacterales;g__Thermoanaerobacterium;	0	0	1.29229e-06	7.19515e-06	0.532614	0.911809
k__Bacteria;p__Proteobacteria;c__Gammaproteobacteria;o__Enterobacteriales;f__Enterobacteriaceae;g__Rahnella;	2.86149e-06	1.07067e-05	0	0	0.149854	0.911809
k__Bacteria;p__Spirochaetes;c__Spirochaetia;o__Spirochaetales;f__Spirochaetaceae;g__Salinispira;	2.86149e-06	1.07067e-05	1.29229e-06	7.19515e-06	0.582763	0.911809
k__Bacteria;p__Proteobacteria;c__Alphaproteobacteria;o__unidentified_Alphaproteobacteria;f__unidentified_Alphaproteobacteria;g__Oceanibaculum;	0	0	1.29229e-06	7.19515e-06	0.532614	0.911809
k__Bacteria;p__Firmicutes;c__Negativicutes;o__Selenomonadales;f__Acidaminococcaceae;g__Succiniclasticum;	2.86149e-06	1.07067e-05	0	0	0.149854	0.911809
k__Bacteria;p__Proteobacteria;c__Gammaproteobacteria;o__unidentified_Gammaproteobacteria;f__Chromobacteriaceae;g__Vogesella;	2.86149e-06	1.07067e-05	0	0	0.149854	0.911809
k__Bacteria;p__Bacteroidetes;c__Ignavibacteria;o__Ignavibacteriales;f__Ignavibacteriaceae;g__Ignavibacterium;	0	0	1.29229e-06	7.19515e-06	0.532614	0.911809
k__Bacteria;p__Proteobacteria;c__Alphaproteobacteria;o__Rhodospirillales;f__unidentified_Rhodospirillales;g__Defluviicoccus;	0	0	1.29229e-06	7.19515e-06	0.532614	0.911809
k__Bacteria;p__Gemmatimonadetes;c__unidentified_Gemmatimonadetes;o__Gemmatimonadales;f__Gemmatimonadaceae;g__unidentified_Gemmatimonadaceae;	0	0	1.29229e-06	7.19515e-06	0.532614	0.911809
k__Bacteria;p__Planctomycetes;c__Planctomycetacia;o__unidentified_Planctomycetacia;f__Isosphaeraceae;g__Paludisphaera;	2.86149e-06	1.07067e-05	0	0	0.149854	0.911809
k__Bacteria;p__Firmicutes;c__Clostridia;o__Clostridiales;f__Christensenellaceae;g__Christensenella;	0	0	2.58457e-06	1.00044e-05	0.353908	0.911809
k__Bacteria;p__Firmicutes;c__Negativicutes;o__Selenomonadales;f__Veillonellaceae;g__unidentified_Veillonellaceae;	0	0	2.58457e-06	1.00044e-05	0.353908	0.911809
k__Bacteria;p__Proteobacteria;c__Gammaproteobacteria;o__Pasteurellales;f__Pasteurellaceae;g__Actinobacillus;	0	0	1.29229e-06	7.19515e-06	0.532614	0.911809
k__Bacteria;p__Bacteroidetes;c__Bacteroidia;o__Bacteroidales;f__Tannerellaceae;g__Macellibacteroides;	0	0	1.29229e-06	7.19515e-06	0.532614	0.911809
k__Bacteria;p__Proteobacteria;c__Gammaproteobacteria;o__Cellvibrionales;f__Halieaceae;g__Luminiphilus;	0	0	1.29229e-06	7.19515e-06	0.532614	0.911809
k__Bacteria;p__Firmicutes;c__Clostridia;o__Clostridiales;f__Eubacteriaceae;g__Anaerofustis;	2.86149e-06	1.07067e-05	0	0	0.149854	0.911809
k__Archaea;p__Euryarchaeota;c__Methanobacteria;o__Methanobacteriales;f__Methanobacteriaceae;g__Methanosphaera;	0	0	1.29229e-06	7.19515e-06	0.532614	0.911809
k__Bacteria;p__Bacteroidetes;c__Bacteroidia;o__Flavobacteriales;f__Crocinitomicaceae;g__Crocinitomix;	0	0	2.58457e-06	1.00044e-05	0.353908	0.911809
k__Bacteria;p__Firmicutes;c__Bacilli;o__Bacillales;f__Paenibacillaceae;g__Thermobacillus;	0	0	1.29229e-06	7.19515e-06	0.532614	0.911809
k__Bacteria;p__Proteobacteria;c__Gammaproteobacteria;o__unidentified_Gammaproteobacteria;f__Burkholderiaceae;g__Pusillimonas;	2.86149e-06	1.07067e-05	0	0	0.149854	0.911809
k__Bacteria;p__Proteobacteria;c__Gammaproteobacteria;o__Salinisphaerales;f__Solimonadaceae;g__Panacagrimonas;	0	0	2.58457e-06	1.00044e-05	0.353908	0.911809
k__Bacteria;p__Firmicutes;c__Clostridia;o__unidentified_Clostridia;f__unidentified_Clostridia;g__unidentified_Clostridia;	8.58448e-06	1.70585e-05	1.29229e-06	7.19515e-06	0.0524598	0.911809
k__Bacteria;p__Firmicutes;c__Clostridia;o__Clostridiales;f__unidentified_Clostridiales;g__Thermobrachium;	0	0	1.29229e-06	7.19515e-06	0.532614	0.911809
k__Bacteria;p__Proteobacteria;c__Gammaproteobacteria;o__unidentified_Gammaproteobacteria;f__Neisseriaceae;g__Kingella;	2.86149e-06	1.07067e-05	0	0	0.149854	0.911809
k__Bacteria;p__Acidobacteria;c__Acidobacteriia;o__Acidobacteriales;f__unidentified_Acidobacteriales;g__Terracidiphilus;	2.86149e-06	1.07067e-05	2.58457e-06	1.00044e-05	0.954759	1
k__Bacteria;p__Proteobacteria;c__Deltaproteobacteria;o__Desulfobacterales;f__Desulfobulbaceae;g__Desulfobulbus;	0	0	1.29229e-06	7.19515e-06	0.532614	0.911809
k__Bacteria;p__Firmicutes;c__Bacilli;o__Bacillales;f__Staphylococcaceae;g__Nosocomiicoccus;	0	0	1.29229e-06	7.19515e-06	0.532614	0.911809
Others	0.138785	0.167902	0.0803376	0.10934	0.762048	0.978125

## Sheet: LUAD_Species
Taxa	avg(LUA.smo)	sd(LUA.smo)	avg(LUA.nsmo)	sd(LUA.nsmo)	p.value	q.values
k__Bacteria;p__Proteobacteria;c__Alphaproteobacteria;o__Caulobacterales;f__Caulobacteraceae;g__Brevundimonas;s__Brevundimonas_vesicularis;	0.330603	0.136823	0.332189	0.140885	0.740652	0.896247
k__Bacteria;p__Proteobacteria;c__Gammaproteobacteria;o__Pseudomonadales;f__Pseudomonadaceae;g__Pseudomonas;s__Pseudomonas_xanthomarina;	0.0796182	0.0325245	0.0822592	0.036309	0.83491	0.919212
k__Bacteria;p__Proteobacteria;c__Gammaproteobacteria;o__Thiotrichales;f__Thiotrichaceae;g__Leucothrix;s__Leucothrix_mucor;	0.00139641	0.00522488	0.00860534	0.0285755	0.746857	0.896247
k__Bacteria;p__Bacteroidetes;c__Chlorobia;o__Chlorobiales;f__Chlorobiaceae;g__Prosthecochloris;s__Prosthecochloris_aestuarii;	0.000764018	0.0028587	0.00506318	0.0198893	0.746857	0.896247
k__Bacteria;p__Proteobacteria;c__Gammaproteobacteria;o__Enterobacteriales;f__Enterobacteriaceae;g__unidentified_Enterobacteriaceae;s__Escherichia_coli;	0.00515069	0.00771524	0.00513426	0.0086565	0.825278	0.917188
k__Bacteria;p__Calditrichaeota;c__unidentified_Calditrichaeota;o__Calditrichales;f__Calditrichaceae;g__unidentified_Calditrichaceae;s__saltmarsh_clone_LCP-26;	0.00325924	0.012195	0.00107518	0.00340505	0.862016	0.919212
k__Bacteria;p__Proteobacteria;c__Gammaproteobacteria;o__Pseudomonadales;f__Moraxellaceae;g__Acinetobacter;s__Acinetobacter_johnsonii;	0.0117607	0.0050015	0.0163875	0.00956562	0.0590018	0.796009
k__Bacteria;p__Firmicutes;c__Clostridia;o__Clostridiales;f__unidentified_Clostridiales;g__unidentified_Clostridiales;s__Clostridium_disporicum;	0.00181419	0.00208805	0.00360031	0.00801144	0.960866	0.95081
k__Bacteria;p__Proteobacteria;c__Alphaproteobacteria;o__Rhodobacterales;f__Rhodobacteraceae;g__Litoreibacter;s__Litoreibacter_arenae;	0.00257534	0.00963605	0.00131942	0.00477756	0.862016	0.919212
k__Bacteria;p__Proteobacteria;c__Gammaproteobacteria;o__Enterobacteriales;f__Enterobacteriaceae;g__Klebsiella;s__Klebsiella_pneumoniae;	0.00328213	0.00773071	0.000965338	0.00103681	0.882837	0.934318
k__Bacteria;p__Proteobacteria;c__Gammaproteobacteria;o__Pasteurellales;f__Pasteurellaceae;g__Haemophilus;s__Haemophilus_influenzae;	8.58448e-06	1.70585e-05	0.000944662	0.00416195	0.659221	0.838881
k__Bacteria;p__Proteobacteria;c__Alphaproteobacteria;o__Caulobacterales;f__Caulobacteraceae;g__Brevundimonas;s__Brevundimonas_subvibrioides;	0.0108565	0.00394228	0.0109961	0.00419948	0.499976	0.796009
k__Bacteria;p__Nitrospirae;c__Nitrospira;o__Nitrospirales;f__Nitrospiraceae;g__unidentified_Nitrospiraceae;s__Nitrospira_sp_Ecomares_21;	0.00132487	0.00495721	0.000661651	0.00305065	0.862016	0.919212
k__Bacteria;p__Firmicutes;c__Clostridia;o__Clostridiales;f__Lachnospiraceae;g__unidentified_Lachnospiraceae;s__[Ruminococcus]_gnavus;	0.000228919	0.00038981	0.00107131	0.00266708	0.466188	0.796009
k__Bacteria;p__Bacteroidetes;c__Bacteroidia;o__Flavobacteriales;f__Flavobacteriaceae;g__Vitellibacter;s__Aequorivita_vladivostokensis;	0.000420639	0.00157389	0.000540176	0.00256458	0.823172	0.917188
k__Bacteria;p__Proteobacteria;c__Gammaproteobacteria;o__Oceanospirillales;f__unidentified_Oceanospirillales;g__unidentified_Oceanospirillales;s__Escherichia_coli;	0.0014937	0.0029279	0.00126903	0.00337289	0.886533	0.935879
k__Bacteria;p__Actinobacteria;c__unidentified_Actinobacteria;o__Bifidobacteriales;f__Bifidobacteriaceae;g__Bifidobacterium;s__Bifidobacterium_adolescentis;	0.0023779	0.00377988	0.00065002	0.00206718	0.0216043	0.796009
k__Bacteria;p__Actinobacteria;c__Coriobacteriia;o__Coriobacteriales;f__Coriobacteriaceae;g__Collinsella;s__Collinsella_aerofaciens;	0.000789772	0.000826165	0.000595744	0.00192055	0.0115788	0.796009
k__Bacteria;p__Firmicutes;c__Bacilli;o__Lactobacillales;f__Lactobacillaceae;g__Lactobacillus;s__Lactobacillus_delbrueckii;	0.000125906	0.000322735	0.000506576	0.00188487	0.914572	0.948831
k__Bacteria;p__Proteobacteria;c__Gammaproteobacteria;o__Pasteurellales;f__Pasteurellaceae;g__Haemophilus;s__Haemophilus_parainfluenzae;	0.00209461	0.00299518	0.00083611	0.00112488	0.459848	0.796009
k__Bacteria;p__Proteobacteria;c__Alphaproteobacteria;o__Sphingomonadales;f__Sphingomonadaceae;g__Sphingomonas;s__Sphingomonas_jaspsi;	0.000646697	0.00200519	0.000134398	0.00021587	0.853492	0.919212
k__Bacteria;p__Firmicutes;c__Bacilli;o__Lactobacillales;f__Lactobacillaceae;g__Lactobacillus;s__Lactobacillus_ruminis;	0.00128195	0.00261241	0.000511746	0.00169004	0.317268	0.796009
k__Bacteria;p__Firmicutes;c__Clostridia;o__Clostridiales;f__Lachnospiraceae;g__Roseburia;s__Roseburia_inulinivorans;	0.000964323	0.00105084	0.00136465	0.00205123	0.614007	0.803184
k__Bacteria;p__Proteobacteria;c__Gammaproteobacteria;o__Alteromonadales;f__unidentified_Alteromonadales;g__Marinobacter;s__Marinobacter_maritimus;	0.000257534	0.000963605	0.000447131	0.00151329	0.823172	0.917188
k__Bacteria;p__Firmicutes;c__Clostridia;o__Clostridiales;f__Ruminococcaceae;g__unidentified_Ruminococcaceae;s__Oscillibacter_sp_ER4;	0.000546545	0.00100387	0.000522084	0.00150956	0.0556732	0.796009
k__Bacteria;p__Bacteroidetes;c__Bacteroidia;o__Bacteroidales;f__Bacteroidaceae;g__Bacteroides;s__Bacteroides_vulgatus;	0.000586606	0.000617751	0.00116177	0.00174854	0.805456	0.917188
k__Bacteria;p__Proteobacteria;c__Alphaproteobacteria;o__Rhodobacterales;f__Rhodobacteraceae;g__Pseudorhodobacter;s__Pseudorhodobacter_aquimaris;	0.000203166	0.000760177	0.000338579	0.00129849	0.823172	0.917188
k__Bacteria;p__Proteobacteria;c__Alphaproteobacteria;o__Rhizobiales;f__Xanthobacteraceae;g__Bradyrhizobium;s__Bradyrhizobium_elkanii;	0.00217187	0.00200706	0.0015753	0.00139061	0.383779	0.796009
k__Bacteria;p__Bacteroidetes;c__Bacteroidia;o__Bacteroidales;f__Bacteroidaceae;g__Bacteroides;s__Bacteroides_fragilis;	0.000703927	0.00162734	0.000563437	0.00109652	0.939845	0.95081
k__Bacteria;p__Firmicutes;c__Clostridia;o__Clostridiales;f__unidentified_Clostridiales;g__unidentified_Clostridiales;s__Clostridium_bowmanii;	2.86149e-06	1.07067e-05	0.000196428	0.00105664	0.406186	0.796009
k__Bacteria;p__Firmicutes;c__Clostridia;o__Clostridiales;f__Lachnospiraceae;g__unidentified_Lachnospiraceae;s__bacterium_ic1311;	0.000437808	0.000400135	0.000419993	0.00108203	0.140992	0.796009
k__Bacteria;p__Proteobacteria;c__Alphaproteobacteria;o__Caulobacterales;f__Caulobacteraceae;g__Caulobacter;s__Caulobacter_sp;	0.00232067	0.00178602	0.00230673	0.00177778	0.873082	0.926322
k__Bacteria;p__Firmicutes;c__Clostridia;o__Clostridiales;f__Lachnospiraceae;g__Blautia;s__Blautia_sp_Marseille-P3087;	0.000457839	0.000327993	0.000382517	0.000982967	0.0228296	0.796009
k__Bacteria;p__Firmicutes;c__Erysipelotrichia;o__Erysipelotrichales;f__Erysipelotrichaceae;g__unidentified_Erysipelotrichaceae;s__bacterium_LF-3;	0.000180274	0.000191643	0.000251996	0.000950392	0.061825	0.796009
k__Bacteria;p__Firmicutes;c__Clostridia;o__Clostridiales;f__Lachnospiraceae;g__unidentified_Lachnospiraceae;s__[Eubacterium]_hallii;	0.00108451	0.00105249	0.000648728	0.00101918	0.0387538	0.796009
k__Bacteria;p__Bacteroidetes;c__Bacteroidia;o__Bacteroidales;f__Bacteroidaceae;g__Bacteroides;s__Bacteroides_caccae;	0.000180274	0.000283164	0.000293349	0.000938964	0.284617	0.796009
k__Bacteria;p__Firmicutes;c__Clostridia;o__Clostridiales;f__Lachnospiraceae;g__Dorea;s__Dorea_longicatena;	0.00055513	0.000870183	0.000525961	0.00115325	0.512308	0.796009
k__Bacteria;p__Proteobacteria;c__Gammaproteobacteria;o__Oceanospirillales;f__Halomonadaceae;g__Halomonas;s__Halomonas_venusta;	0.000108737	0.000329013	0.000208058	0.000816195	0.439373	0.796009
k__Bacteria;p__Calditrichaeota;c__unidentified_Calditrichaeota;o__Calditrichales;f__Calditrichaceae;g__Calorithrix;s__bacterium_enrichment_culture_clone_Anammox_9;	0.000208889	0.000781591	0.000230027	0.00083675	0.823172	0.917188
k__Bacteria;p__Firmicutes;c__Clostridia;o__Clostridiales;f__Ruminococcaceae;g__unidentified_Ruminococcaceae;s__Ruminococcus_bromii;	0.000578021	0.00106881	0.000299811	0.000599297	0.266003	0.796009
k__Bacteria;p__Acidobacteria;c__unidentified_Acidobacteria;o__unidentified_Acidobacteria;f__unidentified_Acidobacteria;g__unidentified_Acidobacteria;s__uncultivated_soil_bacterium_clone_C112;	0.000297595	0.00106777	1.93843e-05	3.98882e-05	0.922224	0.95081
k__Bacteria;p__Proteobacteria;c__Gammaproteobacteria;o__Enterobacteriales;f__Enterobacteriaceae;g__Pantoea;s__Pantoea_agglomerans;	0.000681035	0.00133025	0.00088134	0.000995522	0.253251	0.796009
k__Bacteria;p__Fusobacteria;c__Fusobacteriia;o__Fusobacteriales;f__Fusobacteriaceae;g__Fusobacterium;s__Fusobacterium_mortiferum;	0.000389163	0.00104743	0.000487192	0.00076397	0.262013	0.796009
k__Bacteria;p__Proteobacteria;c__Gammaproteobacteria;o__Pasteurellales;f__Pasteurellaceae;g__Aggregatibacter;s__Aggregatibacter_segnis;	2.28919e-05	3.41171e-05	0.000129229	0.000639028	0.173583	0.796009
k__Bacteria;p__Firmicutes;c__Clostridia;o__Clostridiales;f__Lachnospiraceae;g__unidentified_Lachnospiraceae;s__Coprococcus_comes;	0.000346241	0.000516533	0.000276549	0.000623832	0.531534	0.796009
k__Bacteria;p__Firmicutes;c__Clostridia;o__Clostridiales;f__unidentified_Clostridiales;g__unidentified_Clostridiales;s__Clostridium_perfringens;	8.29833e-05	0.00015191	0.000325656	0.000663831	0.399874	0.796009
k__Bacteria;p__Proteobacteria;c__Gammaproteobacteria;o__Xanthomonadales;f__Xanthomonadaceae;g__Pseudoxanthomonas;s__Pseudoxanthomonas_taiwanensis;	0	0	9.95061e-05	0.000554026	0.532614	0.796009
k__Bacteria;p__Firmicutes;c__Clostridia;o__Clostridiales;f__Lachnospiraceae;g__Lachnoclostridium;s__[Clostridium]_clostridioforme;	0.000100152	0.000145506	0.000233904	0.000542634	0.642798	0.827989
k__Bacteria;p__Acidobacteria;c__unidentified_Acidobacteria;o__unidentified_Acidobacteria;f__unidentified_Acidobacteria;g__unidentified_Acidobacteria;s__Acidobacteria_bacterium_RBG_16_70_10;	0.000237504	0.000788555	1.55074e-05	3.21777e-05	0.866122	0.921258
k__Bacteria;p__Proteobacteria;c__Alphaproteobacteria;o__Rhizobiales;f__unidentified_Rhizobiales;g__unidentified_Rhizobiales;s__alpha_proteobacterium_PWB3;	0.000154521	0.000578163	0.000136982	0.000527099	0.823172	0.917188
k__Bacteria;p__Proteobacteria;c__Alphaproteobacteria;o__Sphingomonadales;f__Sphingomonadaceae;g__Sphingomonas;s__Sphingomonas_wittichii;	0.000320487	0.000711965	0.000134398	0.000128173	0.577504	0.796009
k__Bacteria;p__Firmicutes;c__Clostridia;o__Clostridiales;f__Ruminococcaceae;g__unidentified_Ruminococcaceae;s__Clostridiales_bacterium_42_27;	0.000454977	0.000778335	0.000293349	0.000628193	0.202835	0.796009
k__Bacteria;p__Proteobacteria;c__Gammaproteobacteria;o__unidentified_Gammaproteobacteria;f__Burkholderiaceae;g__Ralstonia;s__Ralstonia_insidiosa;	0.000861309	0.000626511	0.000984723	0.000722562	0.98032	0.95081
k__Bacteria;p__Proteobacteria;c__Alphaproteobacteria;o__Sphingomonadales;f__Sphingomonadaceae;g__Sphingopyxis;s__Sphingopyxis_alaskensis;	0.000972907	0.000427857	0.00104546	0.000558976	0.892517	0.93984
k__Bacteria;p__Proteobacteria;c__Gammaproteobacteria;o__Pseudomonadales;f__Moraxellaceae;g__Psychrobacter;s__Psychrobacter_marincola;	0.000174551	0.00065311	9.56292e-05	0.000429191	0.909726	0.946135
k__Bacteria;p__Bacteroidetes;c__Bacteroidia;o__Bacteroidales;f__Tannerellaceae;g__Parabacteroides;s__Parabacteroides_distasonis;	0.00026898	0.000585498	0.000235196	0.00027303	0.474059	0.796009
k__Bacteria;p__Proteobacteria;c__Gammaproteobacteria;o__unidentified_Gammaproteobacteria;f__Burkholderiaceae;g__Sutterella;s__Sutturella_timonensis;	0.000394886	0.000469784	0.000183505	0.000472059	0.0239219	0.796009
k__Bacteria;p__Firmicutes;c__Clostridia;o__Clostridiales;f__Lachnospiraceae;g__Blautia;s__Ruminococcus_sp_Marseille-P328;	0.000377717	0.000297604	0.000257165	0.000424441	0.0847329	0.796009
k__Bacteria;p__Firmicutes;c__Bacilli;o__Lactobacillales;f__Leuconostocaceae;g__Weissella;s__Weissella_cibaria;	2.00304e-05	5.3862e-05	7.75372e-05	0.000368464	0.372306	0.796009
k__Bacteria;p__Acidobacteria;c__unidentified_Acidobacteria;o__unidentified_Acidobacteria;f__unidentified_Acidobacteria;g__unidentified_Acidobacteria;s__uncultivated_soil_bacterium_clone_C028;	0.000160244	0.000532164	1.67997e-05	3.54928e-05	1	0.95081
k__Bacteria;p__Proteobacteria;c__Gammaproteobacteria;o__Pseudomonadales;f__Moraxellaceae;g__Acinetobacter;s__Acinetobacter_lwoffii;	0.000128767	0.000110192	0.000210643	0.000371073	0.960529	0.95081
k__Bacteria;p__Bacteroidetes;c__Bacteroidia;o__Bacteroidales;f__Prevotellaceae;g__Prevotella;s__Prevotella_nanceiensis;	2.86149e-06	1.07067e-05	0.000138275	0.000372206	0.122564	0.796009
k__Bacteria;p__Proteobacteria;c__Alphaproteobacteria;o__Rhodobacterales;f__Rhodobacteraceae;g__Thalassobius;s__Primorskyibacter_sp_PX7;	7.15373e-05	0.000267668	0.000133106	0.000433126	0.784756	0.905605
k__Bacteria;p__Firmicutes;c__Clostridia;o__Clostridiales;f__Lachnospiraceae;g__unidentified_Lachnospiraceae;s__Coprococcus_eutactus;	0.000223196	0.000314544	0.000139567	0.000438707	0.0416239	0.796009
k__Bacteria;p__Cyanobacteria;c__unidentified_Cyanobacteria;o__unidentified_Cyanobacteria;f__unidentified_Cyanobacteria;g__unidentified_Cyanobacteria;s__Lolium_perenne;	4.86454e-05	0.000138934	0.000113721	0.000358628	0.41077	0.796009
k__Bacteria;p__Actinobacteria;c__unidentified_Actinobacteria;o__Corynebacteriales;f__Nocardiaceae;g__Rhodococcus;s__Rhodococcus_erythropolis;	0.000125906	9.66803e-05	0.000249411	0.000329493	0.442281	0.796009
k__Bacteria;p__Bacteroidetes;c__Bacteroidia;o__Bacteroidales;f__Bacteroidaceae;g__Bacteroides;s__Bacteroides_thetaiotaomicron;	0.000174551	0.000267866	0.000220981	0.00036319	0.688954	0.861547
k__Bacteria;p__Proteobacteria;c__Gammaproteobacteria;o__Pseudomonadales;f__Moraxellaceae;g__Acinetobacter;s__Acinetobacter_nosocomialis;	0.000188858	0.000310878	0.000177043	0.000272841	0.738162	0.896247
k__Bacteria;p__Firmicutes;c__Clostridia;o__Clostridiales;f__Ruminococcaceae;g__unidentified_Ruminococcaceae;s__Marseillibacter_massiliensis;	0.000197443	0.000224134	0.000182212	0.000322457	0.309901	0.796009
k__Bacteria;p__Firmicutes;c__Clostridia;o__Clostridiales;f__Lachnospiraceae;g__Dorea;s__Dorea_formicigenerans;	0.000220335	0.0001412	0.000170582	0.000281752	0.0393871	0.796009
k__Bacteria;p__Proteobacteria;c__Gammaproteobacteria;o__Alteromonadales;f__unidentified_Alteromonadales;g__Marinobacter;s__Marinobacter_hydrocarbonoclasticus;	4.86454e-05	0.000182014	6.97835e-05	0.000250601	0.823172	0.917188
k__Bacteria;p__Bacteroidetes;c__Bacteroidia;o__Bacteroidales;f__Bacteroidaceae;g__Bacteroides;s__Bacteroides_massiliensis;	0.000137352	0.000231317	8.27064e-05	0.000271497	0.0192173	0.796009
k__Bacteria;p__Actinobacteria;c__Coriobacteriia;o__Coriobacteriales;f__Eggerthellaceae;g__Slackia;s__Slackia_isoflavoniconvertens;	0.000145936	0.000354717	5.55683e-05	0.000182904	0.436993	0.796009
k__Bacteria;p__Firmicutes;c__Bacilli;o__Lactobacillales;f__Lactobacillaceae;g__Lactobacillus;s__Lactobacillus_fermentum;	9.15678e-05	0.000331257	6.97835e-05	0.000180339	0.550758	0.796009
k__Bacteria;p__Actinobacteria;c__Coriobacteriia;o__Coriobacteriales;f__unidentified_Coriobacteriales;g__Phoenicibacter;s__Phoenicibacter_massiliensis;	0	0	3.74763e-05	0.000208659	0.532614	0.796009
k__Bacteria;p__Firmicutes;c__Bacilli;o__Lactobacillales;f__Lactobacillaceae;g__Lactobacillus;s__Lactobacillus_mucosae;	0.000148798	0.000366972	5.03992e-05	0.000179744	0.204272	0.796009
k__Bacteria;p__Proteobacteria;c__Gammaproteobacteria;o__unidentified_Gammaproteobacteria;f__Burkholderiaceae;g__Alcaligenes;s__Alcaligenes_faecalis;	6.58143e-05	6.20763e-05	0.000115014	0.000222267	0.591535	0.796009
k__Bacteria;p__Firmicutes;c__Clostridia;o__Clostridiales;f__Lachnospiraceae;g__Agathobacter;s__Eubacterium_ramulus;	9.72907e-05	0.000101486	7.88295e-05	0.000201498	0.125897	0.796009
k__Bacteria;p__Bacteroidetes;c__Bacteroidia;o__Bacteroidales;f__Tannerellaceae;g__Parabacteroides;s__Parabacteroides_merdae;	0.000117321	0.00027997	0.000143444	0.000238528	0.634753	0.822656
k__Bacteria;p__Firmicutes;c__Clostridia;o__Clostridiales;f__unidentified_Clostridiales;g__unidentified_Clostridiales;s__Clostridium_sp_strain_P2;	3.71994e-05	6.17915e-05	4.78146e-05	0.00019473	0.241496	0.796009
k__Bacteria;p__Bacteroidetes;c__Bacteroidia;o__Bacteroidales;f__Rikenellaceae;g__Alistipes;s__Alistipes_onderdonkii;	0.000120183	0.000232002	0.00010726	0.000256804	0.770737	0.905605
k__Bacteria;p__Proteobacteria;c__Gammaproteobacteria;o__unidentified_Gammaproteobacteria;f__Burkholderiaceae;g__Cupriavidus;s__Cupriavidus_pauculus;	8.58448e-06	1.70585e-05	6.59066e-05	0.000202839	0.930042	0.95081
k__Bacteria;p__Proteobacteria;c__Gammaproteobacteria;o__unidentified_Gammaproteobacteria;f__Nitrosomonadaceae;g__Nitrosomonas;s__Nitrosomonas_aestuarii;	7.15373e-05	0.000267668	3.35995e-05	0.000133308	0.862016	0.919212
k__Bacteria;p__Firmicutes;c__Bacilli;o__Lactobacillales;f__Streptococcaceae;g__Streptococcus;s__Streptococcus_suis;	4.00609e-05	7.69785e-05	5.16915e-05	0.000179216	0.691484	0.861713
k__Bacteria;p__Bacteroidetes;c__Bacteroidia;o__Bacteroidales;f__Bacteroidaceae;g__Bacteroides;s__Bacteroides_plebeius;	0.000314764	0.000414499	0.000134398	0.000237578	0.133196	0.796009
k__Bacteria;p__Bacteroidetes;c__Bacteroidia;o__Bacteroidales;f__Prevotellaceae;g__unidentified_Prevotellaceae;s__Alloprevotella_sp_feline_oral_taxon_309;	8.01218e-05	0.000257236	3.87686e-06	1.20398e-05	0.574205	0.796009
k__Bacteria;p__Bacteroidetes;c__Bacteroidia;o__Bacteroidales;f__Bacteroidaceae;g__Bacteroides;s__Bacteroides_uniformis;	0.000154521	0.000243355	0.000117598	0.000163199	0.432753	0.796009
k__Bacteria;p__Proteobacteria;c__Alphaproteobacteria;o__Sphingomonadales;f__Sphingomonadaceae;g__Sphingobium;s__Sphingobium_xenophagum;	0.000125906	9.27705e-05	0.000113721	0.000176479	0.22826	0.796009
k__Bacteria;p__Proteobacteria;c__Gammaproteobacteria;o__unidentified_Gammaproteobacteria;f__Burkholderiaceae;g__Limnobacter;s__Limnobacter_thiooxidans;	0.000417778	0.000187714	0.00053113	0.000241025	0.112656	0.796009
k__Bacteria;p__Actinobacteria;c__unidentified_Actinobacteria;o__Corynebacteriales;f__Corynebacteriaceae;g__unidentified_Corynebacteriaceae;s__Corynebacterium_tuberculostearicum;	3.43379e-05	2.65601e-05	6.71989e-05	0.000167551	0.684721	0.861547
k__Bacteria;p__Firmicutes;c__Clostridia;o__Clostridiales;f__Lachnospiraceae;g__unidentified_Lachnospiraceae;s__Coprococcus_catus;	7.43988e-05	0.000112057	7.49526e-05	0.000168618	0.774212	0.905605
k__Bacteria;p__Firmicutes;c__Clostridia;o__Clostridiales;f__Ruminococcaceae;g__unidentified_Ruminococcaceae;s__Clostridium_sp_MC_40;	0.000137352	0.00031689	3.10149e-05	0.00012443	0.27632	0.796009
k__Bacteria;p__Firmicutes;c__Clostridia;o__Clostridiales;f__Ruminococcaceae;g__unidentified_Ruminococcaceae;s__Ruminococcus_bicirculans;	7.15373e-05	0.000222872	8.52909e-05	0.00017362	0.438781	0.796009
k__Bacteria;p__Firmicutes;c__Clostridia;o__Clostridiales;f__Lachnospiraceae;g__Lachnoclostridium;s__[Clostridium]_symbiosum;	1.43075e-05	3.37272e-05	0.000127936	0.000238448	0.11477	0.796009
k__Bacteria;p__Firmicutes;c__Clostridia;o__Clostridiales;f__Ruminococcaceae;g__unidentified_Ruminococcaceae;s__[Clostridium]_papyrosolvens;	0.000128767	0.000241482	5.16915e-05	0.000140763	0.315716	0.796009
k__Bacteria;p__Actinobacteria;c__unidentified_Actinobacteria;o__Micrococcales;f__Micrococcaceae;g__Arthrobacter;s__Arthrobacter_agilis;	0	0	2.97226e-05	0.000151304	0.354033	0.796009
k__Bacteria;p__Chloroflexi;c__Anaerolineae;o__unidentified_Anaerolineae;f__unidentified_Anaerolineae;g__unidentified_Anaerolineae;s__Chloroflexi_bacterium_OLB13;	6.86758e-05	0.000224665	3.87686e-06	1.58729e-05	0.358253	0.796009
k__Bacteria;p__Fibrobacteres;c__Fibrobacteria;o__Fibrobacterales;f__Fibrobacteraceae;g__Fibrobacter;s__Fibrobacter_sp_UWCM;	8.58448e-06	1.70585e-05	2.97226e-05	0.000144059	0.360881	0.796009
k__Bacteria;p__Firmicutes;c__Clostridia;o__Clostridiales;f__Ruminococcaceae;g__unidentified_Ruminococcaceae;s__Ruminococcus_sp_16442;	0	0	2.58457e-05	0.000136657	0.354033	0.796009
k__Bacteria;p__Fusobacteria;c__Fusobacteriia;o__Fusobacteriales;f__Fusobacteriaceae;g__Fusobacterium;s__Fusobacterium_periodonticum;	7.15373e-05	0.000201949	3.23072e-05	6.49426e-05	0.940334	0.95081
k__Bacteria;p__Proteobacteria;c__Alphaproteobacteria;o__Sphingomonadales;f__Sphingomonadaceae;g__Erythrobacter;s__Erythrobacter_citreus;	4.57839e-05	0.000116381	4.26455e-05	0.000145892	0.393585	0.796009
k__Bacteria;p__Actinobacteria;c__unidentified_Actinobacteria;o__Corynebacteriales;f__Mycobacteriaceae;g__Mycobacterium;s__Mycobacterium_tuberculosis;	0.000103014	0.000202276	3.48917e-05	8.12765e-05	0.216631	0.796009
k__Bacteria;p__Firmicutes;c__Negativicutes;o__Selenomonadales;f__Veillonellaceae;g__Veillonella;s__Veillonella_atypica;	1.7169e-05	3.02832e-05	7.49526e-05	0.000144346	0.0838824	0.796009
k__Bacteria;p__Firmicutes;c__Erysipelotrichia;o__Erysipelotrichales;f__Erysipelotrichaceae;g__Ileibacterium;s__Ileibacterium_valens;	2.57534e-05	5.79625e-05	3.23072e-05	0.000123007	0.805694	0.917188
k__Bacteria;p__Proteobacteria;c__Gammaproteobacteria;o__unidentified_Gammaproteobacteria;f__unidentified_Gammaproteobacteria;g__unidentified_Gammaproteobacteria;s__gamma_proteobacterium_enrichment_culture_clone_DT-1134;	4.57839e-05	0.000171308	3.87686e-05	0.000120841	0.862016	0.919212
k__Bacteria;p__Bacteroidetes;c__Bacteroidia;o__Bacteroidales;f__Bacteroidaceae;g__Bacteroides;s__Bacteroides_coprocola;	8.87063e-05	0.000135333	5.81529e-05	0.000128711	0.234345	0.796009
k__Bacteria;p__Firmicutes;c__Bacilli;o__Bacillales;f__Bacillaceae;g__Bacillus;s__Bacillus_circulans;	1.7169e-05	2.58876e-05	3.87686e-05	0.000115869	0.941435	0.95081
k__Bacteria;p__Proteobacteria;c__Alphaproteobacteria;o__Rhodobacterales;f__Rhodobacteraceae;g__Sulfitobacter;s__Sulfitobacter_sp;	2.57534e-05	8.54992e-05	4.13532e-05	0.000126888	0.527375	0.796009
k__Bacteria;p__Proteobacteria;c__Gammaproteobacteria;o__Alteromonadales;f__unidentified_Alteromonadales;g__Marinobacter;s__Marinobacter_algicola;	1.43075e-05	5.35336e-05	2.7138e-05	0.000117658	0.823172	0.917188
k__Bacteria;p__Proteobacteria;c__Gammaproteobacteria;o__Pseudomonadales;f__Pseudomonadaceae;g__Pseudomonas;s__Pseudomonas_aeruginosa;	0.000123044	0.000101181	0.000162828	0.000161552	0.655672	0.836893
k__Bacteria;p__Firmicutes;c__Bacilli;o__Lactobacillales;f__Lactobacillaceae;g__Lactobacillus;s__Lactobacillus_reuteri;	3.14764e-05	4.49369e-05	7.49526e-05	0.000139828	0.328866	0.796009
k__Bacteria;p__Proteobacteria;c__Gammaproteobacteria;o__Enterobacteriales;f__Enterobacteriaceae;g__Buchnera;s__Buchnera_aphidicola;	0	0	2.7138e-05	0.000114897	0.354033	0.796009
k__Bacteria;p__Proteobacteria;c__Gammaproteobacteria;o__Pseudomonadales;f__Moraxellaceae;g__Acinetobacter;s__Acinetobacter_baumannii;	7.15373e-05	0.000161913	5.29838e-05	9.83395e-05	1	0.95081
k__Bacteria;p__Proteobacteria;c__Alphaproteobacteria;o__Rhizobiales;f__Rhizobiaceae;g__unidentified_Rhizobiaceae;s__Agrobacterium_radiobacter;	8.29833e-05	9.35749e-05	5.4276e-05	0.000115437	0.125273	0.796009
k__Bacteria;p__Firmicutes;c__Clostridia;o__Clostridiales;f__Ruminococcaceae;g__unidentified_Ruminococcaceae;s__rumen_bacterium_NK4A214;	6.58143e-05	0.000156034	6.07375e-05	0.000172424	0.450425	0.796009
k__Bacteria;p__Firmicutes;c__Bacilli;o__Lactobacillales;f__Streptococcaceae;g__Lactococcus;s__Lactococcus_lactis;	6.00913e-05	0.000114124	6.59066e-05	0.000149733	0.713514	0.881344
k__Bacteria;p__Firmicutes;c__Erysipelotrichia;o__Erysipelotrichales;f__Erysipelotrichaceae;g__Erysipelatoclostridium;s__Erysipelatoclostridium_ramosum;	2.00304e-05	3.76789e-05	5.4276e-05	0.000119086	0.429518	0.796009
k__Bacteria;p__Firmicutes;c__Bacilli;o__Bacillales;f__Paenibacillaceae;g__Paenibacillus;s__Paenibacillus_sp_FSL_R5-0345;	0.000123044	0.000172462	5.68606e-05	0.000114612	0.136329	0.796009
k__Bacteria;p__Firmicutes;c__Bacilli;o__Lactobacillales;f__Lactobacillaceae;g__Lactobacillus;s__Lactobacillus_intestinalis;	2.86149e-06	1.07067e-05	2.97226e-05	0.000101856	0.197491	0.796009
k__Bacteria;p__Bacteroidetes;c__Bacteroidia;o__Bacteroidales;f__Rikenellaceae;g__Alistipes;s__Alistipes_shahii;	0.00011446	0.000120549	5.68606e-05	0.000114612	0.0341766	0.796009
k__Bacteria;p__Firmicutes;c__Bacilli;o__Bacillales;f__Bacillaceae;g__Bacillus;s__Bacillus_thermolactis;	8.58448e-06	3.21202e-05	3.6184e-05	0.00010617	0.231743	0.796009
k__Bacteria;p__Actinobacteria;c__Coriobacteriia;o__Coriobacteriales;f__Atopobiaceae;g__Olsenella;s__Eubacterium_sp_cL-10-1-3;	2.00304e-05	6.43089e-05	2.84303e-05	0.000105075	0.736137	0.896247
k__Bacteria;p__Proteobacteria;c__Gammaproteobacteria;o__unidentified_Gammaproteobacteria;f__Neisseriaceae;g__Neisseria;s__Neisseria_flava;	2.28919e-05	2.58876e-05	5.29838e-05	0.000123427	0.394542	0.796009
k__Bacteria;p__Actinobacteria;c__unidentified_Actinobacteria;o__Micrococcales;f__Bogoriellaceae;g__Georgenia;s__Georgenia_muralis;	0.000154521	0.000141294	0.000157659	0.000151998	0.950746	0.95081
k__Bacteria;p__Proteobacteria;c__Gammaproteobacteria;o__unidentified_Gammaproteobacteria;f__Burkholderiaceae;g__Parasutterella;s__Parasutterella_secunda;	4.29224e-05	0.000128103	2.06766e-05	8.82983e-05	0.309274	0.796009
k__Bacteria;p__Deinococcus-Thermus;c__Deinococci;o__Deinococcales;f__Deinococcaceae;g__Deinococcus;s__Deinococcus_caeni;	2.86149e-06	1.07067e-05	2.32612e-05	9.06322e-05	0.746857	0.896247
k__Bacteria;p__Proteobacteria;c__Gammaproteobacteria;o__Oceanospirillales;f__unidentified_Oceanospirillales;g__Marinobacterium;s__Marinobacterium_georgiense;	1.43075e-05	5.35336e-05	3.48917e-05	0.000109829	0.746824	0.896247
k__Bacteria;p__Proteobacteria;c__Gammaproteobacteria;o__unidentified_Gammaproteobacteria;f__Burkholderiaceae;g__Massilia;s__Massilia_timonae;	3.14764e-05	0.000117774	2.58457e-06	1.00044e-05	0.909711	0.946135
k__Bacteria;p__Cyanobacteria;c__unidentified_Cyanobacteria;o__unidentified_Cyanobacteria;f__unidentified_Cyanobacteria;g__unidentified_Cyanobacteria;s__Bambusa_oldhamii;	3.14764e-05	0.000117774	3.10149e-05	8.12553e-05	0.277525	0.796009
k__Bacteria;p__Proteobacteria;c__Gammaproteobacteria;o__Xanthomonadales;f__Xanthomonadaceae;g__Lysobacter;s__Lysobacter_soli;	4.57839e-05	0.000125565	2.58457e-06	1.00044e-05	0.358188	0.796009
k__Bacteria;p__Firmicutes;c__Clostridia;o__Clostridiales;f__unidentified_Clostridiales;g__Fonticella;s__Fonticella_tunisiensis;	2.86149e-06	1.07067e-05	1.8092e-05	8.0014e-05	0.765705	0.905605
k__Bacteria;p__Firmicutes;c__Clostridia;o__Clostridiales;f__Lachnospiraceae;g__Catonella;s__Catonella_sp_oral_clone_FL037;	0	0	1.42152e-05	7.91466e-05	0.532614	0.796009
k__Bacteria;p__Firmicutes;c__Clostridia;o__Clostridiales;f__Ruminococcaceae;g__unidentified_Ruminococcaceae;s__Colidextribacter_massiliensis;	3.43379e-05	7.34616e-05	2.19689e-05	7.72934e-05	0.448466	0.796009
k__Bacteria;p__Firmicutes;c__Bacilli;o__Bacillales;f__Bacillaceae;g__Bacillus;s__[Bacillus]_thermocloacae;	5.72298e-06	1.45476e-05	2.84303e-05	8.02509e-05	0.449935	0.796009
k__Bacteria;p__Bacteroidetes;c__Bacteroidia;o__Bacteroidales;f__Prevotellaceae;g__unidentified_Prevotellaceae;s__Massiliprevotella_massiliensis;	2.28919e-05	5.14334e-05	1.8092e-05	7.22865e-05	0.618974	0.807174
k__Bacteria;p__Proteobacteria;c__Gammaproteobacteria;o__unidentified_Gammaproteobacteria;f__Burkholderiaceae;g__Comamonas;s__Comamonas_testosteroni;	3.14764e-05	4.21001e-05	5.16915e-05	9.98546e-05	0.988922	0.95081
k__Bacteria;p__Proteobacteria;c__Gammaproteobacteria;o__unidentified_Gammaproteobacteria;f__Burkholderiaceae;g__Parasutterella;s__Burkholderiales_bacterium_YL45;	0	0	1.55074e-05	7.2167e-05	0.245079	0.796009
k__Bacteria;p__Bacteroidetes;c__Bacteroidia;o__Bacteroidales;f__Prevotellaceae;g__Alloprevotella;s__Prevotellamassilia_timonensis;	0	0	3.87686e-05	0.000112591	0.171996	0.796009
k__Bacteria;p__Firmicutes;c__Bacilli;o__Bacillales;f__Bacillaceae;g__Aeribacillus;s__Aeribacillus_pallidus;	0	0	1.42152e-05	7.20713e-05	0.354033	0.796009
k__Bacteria;p__Bacteroidetes;c__Bacteroidia;o__Bacteroidales;f__Bacteroidaceae;g__Bacteroides;s__Bacteroides_nordii;	2.28919e-05	6.42403e-05	1.93843e-05	7.00558e-05	0.50846	0.796009
k__Bacteria;p__Firmicutes;c__Erysipelotrichia;o__Erysipelotrichales;f__Erysipelotrichaceae;g__Dubosiella;s__Dubosiella_newyorkensis;	0	0	1.29229e-05	6.4916e-05	0.354033	0.796009
k__Bacteria;p__Acidobacteria;c__unidentified_Acidobacteria;o__unidentified_Acidobacteria;f__unidentified_Acidobacteria;g__unidentified_Acidobacteria;s__Acidobacteria_bacterium_CB_286306;	2.86149e-05	9.61315e-05	5.16915e-06	1.71279e-05	0.636948	0.822969
k__Bacteria;p__Proteobacteria;c__Gammaproteobacteria;o__Alteromonadales;f__Colwelliaceae;g__Colwellia;s__Colwellia_psychrerythraea;	2.00304e-05	7.49471e-05	2.58457e-05	8.68797e-05	0.784756	0.905605
k__Bacteria;p__Actinobacteria;c__unidentified_Actinobacteria;o__Corynebacteriales;f__Corynebacteriaceae;g__unidentified_Corynebacteriaceae;s__Corynebacterium_glutamicum;	2.86149e-06	1.07067e-05	3.74763e-05	8.39914e-05	0.091862	0.796009
k__Bacteria;p__Bacteroidetes;c__Bacteroidia;o__Bacteroidales;f__Bacteroidaceae;g__Bacteroides;s__Bacteroides_stercoris;	2.28919e-05	3.02832e-05	6.33221e-05	0.000105877	0.559874	0.796009
k__Bacteria;p__Bacteroidetes;c__Bacteroidia;o__Bacteroidales;f__Prevotellaceae;g__unidentified_Prevotellaceae;s__Prevotella_stercorea;	5.72298e-06	2.14134e-05	1.16306e-05	6.47563e-05	0.606632	0.796009
k__Bacteria;p__Proteobacteria;c__Gammaproteobacteria;o__unidentified_Gammaproteobacteria;f__Burkholderiaceae;g__Ralstonia;s__Ralstonia_pickettii;	8.58448e-06	2.31926e-05	3.23072e-05	7.56004e-05	0.275498	0.796009
k__Bacteria;p__Firmicutes;c__Clostridia;o__Clostridiales;f__Lachnospiraceae;g__unidentified_Lachnospiraceae;s__Eubacterium_ventriosum;	8.87063e-05	0.000118818	7.88295e-05	0.00010265	0.776993	0.905605
k__Bacteria;p__Bacteroidetes;c__Bacteroidia;o__Flavobacteriales;f__Flavobacteriaceae;g__Xanthomarina;s__Xanthomarina_gelatinilytica;	5.72298e-06	2.14134e-05	1.16306e-05	6.47563e-05	0.606632	0.796009
k__Bacteria;p__unidentified_Bacteria;c__unidentified_Bacteria;o__Campylobacterales;f__unidentified_Campylobacterales;g__Arcobacter;s__Arcobacter_sp_CpA_b6;	2.57534e-05	9.63605e-05	1.16306e-05	3.61194e-05	0.861942	0.919212
k__Bacteria;p__Actinobacteria;c__Rubrobacteria;o__Rubrobacterales;f__unidentified_Rubrobacterales;g__Rubrobacter;s__Rubrobacter_naiadicus;	0	0	1.16306e-05	6.47563e-05	0.532614	0.796009
k__Bacteria;p__Acidobacteria;c__unidentified_Acidobacteria;o__unidentified_Acidobacteria;f__unidentified_Acidobacteria;g__unidentified_Acidobacteria;s__Acidobacteria_bacterium_SCN_69-37;	2.86149e-06	1.07067e-05	1.67997e-05	6.01129e-05	0.54406	0.796009
k__Bacteria;p__Actinobacteria;c__unidentified_Actinobacteria;o__Corynebacteriales;f__Nocardiaceae;g__Rhodococcus;s__Rhodococcus_fascians;	1.43075e-05	5.35336e-05	2.32612e-05	7.51425e-05	0.784756	0.905605
k__Bacteria;p__Proteobacteria;c__Gammaproteobacteria;o__unidentified_Gammaproteobacteria;f__unidentified_Gammaproteobacteria;g__unidentified_Gammaproteobacteria;s__gamma_proteobacterium_SCGC_AAA076-P13;	0	0	2.45535e-05	7.57828e-05	0.121082	0.796009
k__Bacteria;p__Bacteroidetes;c__Bacteroidia;o__Bacteroidales;f__Prevotellaceae;g__unidentified_Prevotellaceae;s__Prevotella_sp_Marseille-P2931;	2.28919e-05	6.61341e-05	1.16306e-05	5.77707e-05	0.412569	0.796009
k__Bacteria;p__Firmicutes;c__Negativicutes;o__Selenomonadales;f__Veillonellaceae;g__Dialister;s__Dialister_pneumosintes;	2.57534e-05	8.54992e-05	1.67997e-05	6.09963e-05	0.900892	0.946135
k__Bacteria;p__Acidobacteria;c__unidentified_Acidobacteria;o__unidentified_Acidobacteria;f__unidentified_Acidobacteria;g__unidentified_Acidobacteria;s__Acidobacteria_bacterium_CB_286339;	2.28919e-05	8.56538e-05	6.46143e-06	2.09361e-05	0.861998	0.919212
k__Bacteria;p__Bacteroidetes;c__Bacteroidia;o__Bacteroidales;f__Rikenellaceae;g__unidentified_Rikenellaceae;s__Bacteroidales_bacterium_RM71;	0	0	1.16306e-05	5.19182e-05	0.354033	0.796009
k__Bacteria;p__Proteobacteria;c__Gammaproteobacteria;o__unidentified_Gammaproteobacteria;f__Rhodocyclaceae;g__Niveibacterium;s__beta_proteobacterium_IMCC1729;	2.86149e-06	1.07067e-05	1.03383e-05	5.06394e-05	0.977382	0.95081
k__Bacteria;p__Firmicutes;c__Bacilli;o__Bacillales;f__Bacillaceae;g__Bacillus;s__Bacillus_anthracis;	6.58143e-05	7.95142e-05	2.32612e-05	5.35221e-05	0.019149	0.796009
k__Bacteria;p__Proteobacteria;c__Gammaproteobacteria;o__unidentified_Gammaproteobacteria;f__Coxiellaceae;g__Coxiella;s__Coxiellaceae_bacterium_RFE02;	0	0	1.93843e-05	5.36187e-05	0.0592106	0.796009
k__Bacteria;p__Bacteroidetes;c__Bacteroidia;o__Bacteroidales;f__Porphyromonadaceae;g__Porphyromonas;s__Porphyromonas_gingivalis;	2.28919e-05	7.48882e-05	1.29229e-06	7.19515e-06	0.173564	0.796009
k__Bacteria;p__Proteobacteria;c__Gammaproteobacteria;o__Salinisphaerales;f__Salinisphaeraceae;g__Salinisphaera;s__Salinisphaera_dokdonensis;	1.7169e-05	6.42403e-05	9.04601e-06	5.0366e-05	0.606632	0.796009
k__Bacteria;p__Firmicutes;c__Clostridia;o__Clostridiales;f__Lachnospiraceae;g__Anaerostipes;s__Anaerostipes_caccae;	0	0	2.19689e-05	5.8365e-05	0.0850252	0.796009
k__Bacteria;p__Proteobacteria;c__Gammaproteobacteria;o__unidentified_Gammaproteobacteria;f__Burkholderiaceae;g__Sutterella;s__Sutterella_wadsworthensis;	2.57534e-05	7.63459e-05	1.42152e-05	3.80731e-05	0.968994	0.95081
k__Bacteria;p__Firmicutes;c__Clostridia;o__Clostridiales;f__Ruminococcaceae;g__Candidatus_Soleaferrea;s__Bittarella_massiliensis;	0	0	7.75372e-06	4.31709e-05	0.532614	0.796009
k__Bacteria;p__Firmicutes;c__Bacilli;o__Bacillales;f__Bacillaceae;g__Bacillus;s__Bacillus_coagulans;	2.86149e-06	1.07067e-05	2.32612e-05	5.35221e-05	0.139969	0.796009
k__Bacteria;p__Fusobacteria;c__Fusobacteriia;o__Fusobacteriales;f__Fusobacteriaceae;g__Fusobacterium;s__Fusobacterium_gonidiaformans;	0	0	7.75372e-06	4.31709e-05	0.532614	0.796009
k__Bacteria;p__Proteobacteria;c__Gammaproteobacteria;o__Oceanospirillales;f__unidentified_Oceanospirillales;g__Neptunomonas;s__Neptunomonas_japonica;	5.72298e-06	2.14134e-05	1.29229e-05	4.78356e-05	0.784756	0.905605
k__Bacteria;p__Melainabacteria;c__unidentified_Melainabacteria;o__unidentified_Melainabacteria;f__unidentified_Melainabacteria;g__unidentified_Melainabacteria;s__Candidatus_Melainabacteria_bacterium_MELA1;	1.7169e-05	6.42403e-05	0	0	0.149854	0.796009
k__Bacteria;p__Firmicutes;c__Bacilli;o__Bacillales;f__Bacillaceae;g__Bacillus;s__Bacillaceae_bacterium_NS1-3;	0	0	1.55074e-05	4.81591e-05	0.120959	0.796009
k__Bacteria;p__Proteobacteria;c__Gammaproteobacteria;o__unidentified_Gammaproteobacteria;f__Burkholderiaceae;g__Comamonas;s__Comamonas_kerstersii;	1.7169e-05	6.42403e-05	5.16915e-06	1.36518e-05	0.652858	0.836065
k__Bacteria;p__Firmicutes;c__Bacilli;o__Lactobacillales;f__Enterococcaceae;g__Enterococcus;s__Enterococcus_cecorum;	0	0	2.06766e-05	5.93036e-05	0.172054	0.796009
k__Bacteria;p__Firmicutes;c__Bacilli;o__Bacillales;f__Thermoactinomycetaceae;g__Novibacillus;s__Novibacillus_thermophilus;	2.86149e-06	1.07067e-05	7.75372e-06	4.31709e-05	0.606632	0.796009
k__Bacteria;p__Proteobacteria;c__Alphaproteobacteria;o__unidentified_Alphaproteobacteria;f__unidentified_Alphaproteobacteria;g__unidentified_Alphaproteobacteria;s__Saccharina_japonica;	1.1446e-05	4.28269e-05	1.67997e-05	5.6441e-05	0.784756	0.905605
k__Bacteria;p__Deferribacteres;c__unidentified_Deferribacteres;o__Deferribacterales;f__Deferribacteraceae;g__Mucispirillum;s__Mucispirillum_schaedleri;	5.72298e-06	1.45476e-05	1.8092e-05	5.15513e-05	0.800387	0.917188
k__Bacteria;p__Bacteroidetes;c__Bacteroidia;o__Bacteroidales;f__Bacteroidaceae;g__Bacteroides;s__Bacteroides_cellulosilyticus;	2.86149e-05	3.98402e-05	2.58457e-05	5.32959e-05	0.341469	0.796009
k__Bacteria;p__Proteobacteria;c__Gammaproteobacteria;o__Enterobacteriales;f__Enterobacteriaceae;g__Proteus;s__Proteus_mirabilis;	2.28919e-05	3.41171e-05	1.93843e-05	4.72548e-05	0.247736	0.796009
k__Bacteria;p__Firmicutes;c__Clostridia;o__Clostridiales;f__Ruminococcaceae;g__unidentified_Ruminococcaceae;s__Carnobacterium_sp_N15MGS-251;	3.43379e-05	6.64003e-05	1.55074e-05	4.34895e-05	0.317072	0.796009
k__Bacteria;p__Acidobacteria;c__unidentified_Acidobacteria;o__unidentified_Acidobacteria;f__unidentified_Acidobacteria;g__unidentified_Acidobacteria;s__bacterium_YC-LK-LKJ1;	2.00304e-05	4.37436e-05	1.55074e-05	4.70352e-05	0.521287	0.796009
k__Bacteria;p__Actinobacteria;c__unidentified_Actinobacteria;o__Bifidobacteriales;f__Bifidobacteriaceae;g__Bifidobacterium;s__Bifidobacterium_bifidum;	3.14764e-05	5.48355e-05	1.93843e-05	3.71091e-05	0.410366	0.796009
k__Bacteria;p__Planctomycetes;c__Phycisphaerae;o__Phycisphaerales;f__Phycisphaeraceae;g__unidentified_Phycisphaeraceae;s__iron-reducing_bacterium_enrichment_culture_clone_HN122;	1.43075e-05	5.35336e-05	0	0	0.149854	0.796009
k__Bacteria;p__Tenericutes;c__Mollicutes;o__Mycoplasmatales;f__Mycoplasmataceae;g__Mycoplasma;s__Mycoplasma_salivarium;	0	0	6.46143e-06	3.59757e-05	0.532614	0.796009
k__Bacteria;p__Proteobacteria;c__Gammaproteobacteria;o__unidentified_Gammaproteobacteria;f__Burkholderiaceae;g__unidentified_Burkholderiaceae;s__Burkholderia_sp_symbiont_of_Dicranocephalus_albipes;	2.00304e-05	5.3862e-05	5.16915e-06	1.71279e-05	0.289579	0.796009
k__Bacteria;p__Firmicutes;c__Clostridia;o__Clostridiales;f__Lachnospiraceae;g__unidentified_Lachnospiraceae;s__[Bacteroides]_pectinophilus;	2.00304e-05	4.0824e-05	1.29229e-05	4.05745e-05	0.459889	0.796009
k__Bacteria;p__Proteobacteria;c__Gammaproteobacteria;o__Oceanospirillales;f__unidentified_Oceanospirillales;g__Neptuniibacter;s__Neptuniibacter_marinus;	5.72298e-06	2.14134e-05	1.16306e-05	4.53161e-05	1	0.95081
k__Bacteria;p__Proteobacteria;c__Gammaproteobacteria;o__Vibrionales;f__Vibrionaceae;g__Vibrio;s__Vibrio_alfacsensis;	0	0	1.8092e-05	4.48953e-05	0.0850252	0.796009
k__Bacteria;p__Proteobacteria;c__Alphaproteobacteria;o__Sphingomonadales;f__Sphingomonadaceae;g__Sphingomonas;s__Sphingomonas_aerolata;	2.86149e-06	1.07067e-05	7.75372e-06	3.64523e-05	0.977382	0.95081
k__Bacteria;p__Firmicutes;c__Erysipelotrichia;o__Erysipelotrichales;f__Erysipelotrichaceae;g__unidentified_Erysipelotrichaceae;s__[Clostridium]_innocuum;	4.00609e-05	6.84921e-05	4.26455e-05	6.11376e-05	0.770577	0.905605
k__Bacteria;p__Firmicutes;c__Bacilli;o__Bacillales;f__unidentified_Bacillales;g__Gemella;s__Gemella_haemolysans;	1.43075e-05	1.99201e-05	4.00609e-05	5.94199e-05	0.357435	0.796009
k__Bacteria;p__Bacteroidetes;c__Bacteroidia;o__Chitinophagales;f__Saprospiraceae;g__unidentified_Saprospiraceae;s__Saccharina_japonica;	1.1446e-05	4.28269e-05	6.46143e-06	3.59757e-05	0.606632	0.796009
k__Bacteria;p__Actinobacteria;c__unidentified_Actinobacteria;o__Bifidobacteriales;f__Bifidobacteriaceae;g__Bifidobacterium;s__Bifidobacterium_minimum;	3.43379e-05	6.25715e-05	1.8092e-05	5.05029e-05	0.246386	0.796009
k__Bacteria;p__Proteobacteria;c__Gammaproteobacteria;o__Xanthomonadales;f__Xanthomonadaceae;g__Pseudoxanthomonas;s__Pseudoxanthomonas_ginsengisoli;	1.43075e-05	5.35336e-05	1.29229e-06	7.19515e-06	0.559531	0.796009
k__Bacteria;p__Firmicutes;c__Clostridia;o__Clostridiales;f__Lachnospiraceae;g__unidentified_Lachnospiraceae;s__[Clostridium]_colinum;	1.43075e-05	5.35336e-05	1.16306e-05	3.30246e-05	0.493421	0.796009
k__Bacteria;p__Bacteroidetes;c__Bacteroidia;o__Bacteroidales;f__Porphyromonadaceae;g__Porphyromonas;s__Porphyromonas_endodontalis;	2.86149e-06	1.07067e-05	6.46143e-06	3.59757e-05	0.606632	0.796009
k__Bacteria;p__Actinobacteria;c__Acidimicrobiia;o__unidentified_Acidimicrobiia;f__unidentified_Acidimicrobiia;g__unidentified_Acidimicrobiia;s__Acidimicrobidae_bacterium_YM18-244;	5.72298e-06	2.14134e-05	7.75372e-06	3.64523e-05	0.954791	0.95081
k__Bacteria;p__Firmicutes;c__Bacilli;o__Lactobacillales;f__Lactobacillaceae;g__Lactobacillus;s__Lactobacillus_pentosus;	2.86149e-06	1.07067e-05	1.03383e-05	3.72484e-05	0.57395	0.796009
k__Bacteria;p__Bacteroidetes;c__Bacteroidia;o__Bacteroidales;f__Prevotellaceae;g__unidentified_Prevotellaceae;s__Prevotella_melaninogenica;	2.00304e-05	5.3862e-05	1.03383e-05	2.52685e-05	0.699037	0.866002
k__Bacteria;p__Firmicutes;c__Clostridia;o__Clostridiales;f__Ruminococcaceae;g__unidentified_Ruminococcaceae;s__Ruminococcus_flavefaciens;	1.7169e-05	3.02832e-05	9.04601e-06	3.05264e-05	0.203734	0.796009
k__Bacteria;p__Bacteroidetes;c__Bacteroidia;o__Bacteroidales;f__Bacteroidaceae;g__Bacteroides;s__Bacteroides_eggerthii;	2.86149e-06	1.07067e-05	7.75372e-06	3.00133e-05	0.784642	0.905605
k__Bacteria;p__Acidobacteria;c__unidentified_Acidobacteria;o__unidentified_Acidobacteria;f__unidentified_Acidobacteria;g__unidentified_Acidobacteria;s__Acidobacteria_bacterium_Mor1;	0	0	5.16915e-06	2.87806e-05	0.532614	0.796009
k__Bacteria;p__Proteobacteria;c__Gammaproteobacteria;o__Pseudomonadales;f__Pseudomonadaceae;g__Pseudomonas;s__Pseudomonas_azotoformans;	1.7169e-05	3.41171e-05	1.42152e-05	3.35945e-05	0.695065	0.863621
k__Bacteria;p__Proteobacteria;c__Gammaproteobacteria;o__unidentified_Gammaproteobacteria;f__unidentified_Gammaproteobacteria;g__Methylophaga;s__Methylophaga_nitratireducenticrescens;	5.72298e-06	2.14134e-05	1.16306e-05	3.75713e-05	0.765705	0.905605
k__Bacteria;p__Actinobacteria;c__unidentified_Actinobacteria;o__Corynebacteriales;f__Corynebacteriaceae;g__unidentified_Corynebacteriaceae;s__Corynebacterium_sp_Cip10;	2.86149e-06	1.07067e-05	2.06766e-05	4.24859e-05	0.185085	0.796009
k__Bacteria;p__Firmicutes;c__Bacilli;o__Lactobacillales;f__Streptococcaceae;g__Streptococcus;s__Streptococcus_hyointestinalis;	1.43075e-05	4.33386e-05	3.87686e-06	1.58729e-05	0.398488	0.796009
k__Bacteria;p__Proteobacteria;c__Gammaproteobacteria;o__unidentified_Gammaproteobacteria;f__Burkholderiaceae;g__Tepidimonas;s__Tepidimonas_fonticaldi;	1.43075e-05	4.33386e-05	1.8092e-05	3.40537e-05	0.437874	0.796009
k__Bacteria;p__Proteobacteria;c__Gammaproteobacteria;o__Oceanospirillales;f__Kangiellaceae;g__Kangiella;s__Kangiella_japonica;	2.86149e-06	1.07067e-05	1.03383e-05	3.57834e-05	0.765705	0.905605
k__Bacteria;p__Bacteroidetes;c__Bacteroidia;o__Flavobacteriales;f__Flavobacteriaceae;g__Flavobacterium;s__Flavobacterium_sp_MGE_SAT_384;	0	0	6.46143e-06	2.94328e-05	0.354033	0.796009
k__Bacteria;p__Proteobacteria;c__Gammaproteobacteria;o__Pseudomonadales;f__Moraxellaceae;g__Moraxella;s__Moraxella_catarrhalis;	0	0	9.04601e-06	3.22313e-05	0.245162	0.796009
k__Bacteria;p__Bacteroidetes;c__Bacteroidia;o__Bacteroidales;f__Bacteroidaceae;g__Bacteroides;s__Bacteroides_salyersiae;	1.7169e-05	4.63852e-05	1.16306e-05	3.30246e-05	0.984489	0.95081
k__Bacteria;p__Proteobacteria;c__Gammaproteobacteria;o__Alteromonadales;f__Colwelliaceae;g__Colwellia;s__Colwellia_aestuarii;	1.1446e-05	4.28269e-05	6.46143e-06	2.09361e-05	0.861998	0.919212
k__Bacteria;p__Nitrospirae;c__Nitrospira;o__Nitrospirales;f__Nitrospiraceae;g__unidentified_Nitrospiraceae;s__Nitrospira_sp_enrichment_culture_clone_M1-9;	5.72298e-06	2.14134e-05	7.75372e-06	3.17457e-05	0.977382	0.95081
k__Bacteria;p__Bacteroidetes;c__Bacteroidia;o__Bacteroidales;f__Rikenellaceae;g__unidentified_Rikenellaceae;s__Rikenellaceae_bacterium_DTU002;	1.7169e-05	3.41171e-05	9.04601e-06	3.53955e-05	0.0677732	0.796009
k__Bacteria;p__Proteobacteria;c__Gammaproteobacteria;o__unidentified_Gammaproteobacteria;f__Burkholderiaceae;g__Janthinobacterium;s__Janthinobacterium_lividum;	2.86149e-06	1.07067e-05	6.46143e-06	2.94328e-05	0.977382	0.95081
k__Bacteria;p__Firmicutes;c__Bacilli;o__Lactobacillales;f__Lactobacillaceae;g__Lactobacillus;s__Lactobacillus_aviarius;	0	0	6.46143e-06	2.94328e-05	0.354033	0.796009
k__Bacteria;p__Proteobacteria;c__Gammaproteobacteria;o__unidentified_Gammaproteobacteria;f__Burkholderiaceae;g__Oxalobacter;s__Oxalobacter_formigenes;	0	0	5.16915e-06	2.87806e-05	0.532614	0.796009
k__Bacteria;p__Proteobacteria;c__Deltaproteobacteria;o__Desulfovibrionales;f__Desulfovibrionaceae;g__Desulfovibrio;s__Desulfovibrio_sp_ABHU2SB;	1.1446e-05	4.28269e-05	5.16915e-06	1.71279e-05	0.861998	0.919212
k__Bacteria;p__Bacteroidetes;c__Bacteroidia;o__Bacteroidales;f__Tannerellaceae;g__Parabacteroides;s__Parabacteroides_goldsteinii;	2.28919e-05	4.63852e-05	6.46143e-06	1.49779e-05	0.267188	0.796009
k__Bacteria;p__Acidobacteria;c__Acidobacteriia;o__Solibacterales;f__unidentified_Solibacterales;g__Bryobacter;s__uncultivated_soil_bacterium_clone_C002;	1.1446e-05	4.28269e-05	1.29229e-06	7.19515e-06	0.559531	0.796009
k__Bacteria;p__Proteobacteria;c__Gammaproteobacteria;o__Aeromonadales;f__Aeromonadaceae;g__Aeromonas;s__Aeromonas_veronii;	1.1446e-05	2.44872e-05	1.16306e-05	3.13629e-05	0.860199	0.919212
k__Bacteria;p__Firmicutes;c__Clostridia;o__Clostridiales;f__Ruminococcaceae;g__unidentified_Ruminococcaceae;s__Firmicutes_bacterium_ASF500;	4.29224e-05	5.08298e-05	2.7138e-05	3.92339e-05	0.283948	0.796009
k__Bacteria;p__Bacteroidetes;c__Bacteroidia;o__Bacteroidales;f__unidentified_Bacteroidales;g__unidentified_Bacteroidales;s__Bacteroidia_bacterium_feline_oral_taxon_141;	0	0	5.16915e-06	2.87806e-05	0.532614	0.796009
k__Bacteria;p__Firmicutes;c__Clostridia;o__Clostridiales;f__Christensenellaceae;g__unidentified_Christensenellaceae;s__bacterium_YE57;	8.58448e-06	2.31926e-05	1.03383e-05	3.57834e-05	0.719238	0.885817
k__Bacteria;p__Acidobacteria;c__unidentified_Acidobacteria;o__unidentified_Acidobacteria;f__unidentified_Acidobacteria;g__unidentified_Acidobacteria;s__bacterium_enrichment_culture_clone_Anammox_2;	0	0	6.46143e-06	2.33519e-05	0.245079	0.796009
k__Bacteria;p__Proteobacteria;c__Alphaproteobacteria;o__Caulobacterales;f__Caulobacteraceae;g__Phenylobacterium;s__alpha_proteobacterium_KAS1;	1.1446e-05	2.44872e-05	5.16915e-06	2.25244e-05	0.163488	0.796009
k__Bacteria;p__Firmicutes;c__Negativicutes;o__Selenomonadales;f__Veillonellaceae;g__Dialister;s__Dialister_micraerophilus;	0	0	3.87686e-06	2.15854e-05	0.532614	0.796009
k__Bacteria;p__Firmicutes;c__Clostridia;o__Clostridiales;f__unidentified_Clostridiales;g__Anaerococcus;s__Anaerococcus_hydrogenalis;	1.7169e-05	3.75617e-05	5.16915e-06	1.71279e-05	0.262367	0.796009
k__Bacteria;p__Acidobacteria;c__Acidobacteriia;o__unidentified_Acidobacteriia;f__unidentified_Acidobacteriia;g__unidentified_Acidobacteriia;s__bacterium_Ellin7509;	8.58448e-06	3.21202e-05	1.29229e-06	7.19515e-06	0.559531	0.796009
k__Bacteria;p__Proteobacteria;c__Gammaproteobacteria;o__Alteromonadales;f__Alteromonadaceae;g__Alteromonas;s__Alteromonas_macleodii;	5.72298e-06	2.14134e-05	7.75372e-06	2.40796e-05	0.620992	0.807306
k__Bacteria;p__Firmicutes;c__Bacilli;o__Lactobacillales;f__Lactobacillaceae;g__Lactobacillus;s__Lactobacillus_iners;	3.43379e-05	4.11468e-05	1.8092e-05	3.55899e-05	0.127188	0.796009
k__Bacteria;p__Proteobacteria;c__Deltaproteobacteria;o__Desulfobacterales;f__Desulfobulbaceae;g__Desulfocapsa;s__Desulfocapsa_sulfexigens;	0	0	5.16915e-06	2.25244e-05	0.354033	0.796009
k__Bacteria;p__Actinobacteria;c__unidentified_Actinobacteria;o__Bifidobacteriales;f__Bifidobacteriaceae;g__Bifidobacterium;s__Bifidobacterium_subtile;	0	0	7.75372e-06	2.62072e-05	0.245162	0.796009
k__Bacteria;p__Proteobacteria;c__Gammaproteobacteria;o__unidentified_Gammaproteobacteria;f__Burkholderiaceae;g__Cupriavidus;s__Cupriavidus_basilensis;	2.86149e-06	1.07067e-05	1.03383e-05	3.26568e-05	0.746824	0.896247
k__Bacteria;p__Firmicutes;c__Erysipelotrichia;o__Erysipelotrichales;f__Erysipelotrichaceae;g__Solobacterium;s__Solobacterium_moorei;	2.00304e-05	4.37436e-05	5.16915e-06	1.36518e-05	0.391721	0.796009
k__Bacteria;p__Deinococcus-Thermus;c__Deinococci;o__Thermales;f__Thermaceae;g__Thermus;s__Thermus_scotoductus;	2.86149e-06	1.07067e-05	6.46143e-06	2.55402e-05	1	0.95081
k__Bacteria;p__Actinobacteria;c__unidentified_Actinobacteria;o__Corynebacteriales;f__Corynebacteriaceae;g__unidentified_Corynebacteriaceae;s__Corynebacterium_lipophiloflavum;	5.72298e-06	1.45476e-05	9.04601e-06	2.47161e-05	0.860768	0.919212
k__Bacteria;p__Tenericutes;c__Mollicutes;o__Mycoplasmatales;f__Mycoplasmataceae;g__Mycoplasma;s__Mycoplasma_hominis;	0	0	3.87686e-06	2.15854e-05	0.532614	0.796009
k__Bacteria;p__Firmicutes;c__Clostridia;o__Clostridiales;f__Ruminococcaceae;g__unidentified_Ruminococcaceae;s__Clostridiales_bacterium_canine_oral_taxon_123;	8.58448e-06	3.21202e-05	7.75372e-06	2.62072e-05	0.842525	0.919212
k__Bacteria;p__Firmicutes;c__Clostridia;o__Clostridiales;f__Lachnospiraceae;g__unidentified_Lachnospiraceae;s__Lachnospiraceae_bacterium_TF01-11;	5.72298e-06	1.45476e-05	1.29229e-05	3.33367e-05	0.800387	0.917188
k__Bacteria;p__Actinobacteria;c__unidentified_Actinobacteria;o__Actinomycetales;f__Actinomycetaceae;g__Actinomyces;s__Actinomyces_odontolyticus;	1.7169e-05	2.58876e-05	1.93843e-05	3.71091e-05	0.72372	0.888738
k__Bacteria;p__Actinobacteria;c__unidentified_Actinobacteria;o__Micrococcales;f__Micrococcaceae;g__Renibacterium;s__Arthrobacter_sp_IHBB_11108;	2.86149e-06	1.07067e-05	9.04601e-06	2.67933e-05	0.558988	0.796009
k__Bacteria;p__Firmicutes;c__Negativicutes;o__Selenomonadales;f__Veillonellaceae;g__Megasphaera;s__Megasphaera_sp_MH;	5.72298e-06	2.14134e-05	5.16915e-06	2.25244e-05	0.954791	0.95081
k__Bacteria;p__Proteobacteria;c__Gammaproteobacteria;o__unidentified_Gammaproteobacteria;f__Burkholderiaceae;g__Sutterella;s__Duodenibacillus_massiliensis;	5.72298e-06	2.14134e-05	3.87686e-06	2.15854e-05	0.606632	0.796009
k__Bacteria;p__Proteobacteria;c__Gammaproteobacteria;o__Alteromonadales;f__Pseudoalteromonadaceae;g__Pseudoalteromonas;s__Pseudoalteromonas_shioyasakiensis;	5.72298e-06	2.14134e-05	7.75372e-06	2.62072e-05	0.803878	0.917188
k__Bacteria;p__Firmicutes;c__Clostridia;o__Clostridiales;f__Ruminococcaceae;g__Oscillibacter;s__[Clostridium]_leptum;	2.86149e-06	1.07067e-05	6.46143e-06	2.55402e-05	1	0.95081
k__Bacteria;p__Firmicutes;c__Bacilli;o__Lactobacillales;f__Streptococcaceae;g__Streptococcus;s__Streptococcus_mutans;	0	0	3.87686e-06	2.15854e-05	0.532614	0.796009
k__Bacteria;p__Proteobacteria;c__Gammaproteobacteria;o__Methylococcales;f__unidentified_Methylococcales;g__Methylovulum;s__Methylovulum_psychrotolerans;	0	0	3.87686e-06	2.15854e-05	0.532614	0.796009
k__Bacteria;p__Actinobacteria;c__unidentified_Actinobacteria;o__Micrococcales;f__Promicromonosporaceae;g__Cellulosimicrobium;s__Cellulosimicrobium_cellulans;	1.43075e-05	2.53715e-05	5.16915e-06	2.25244e-05	0.056077	0.796009
k__Bacteria;p__Bacteroidetes;c__Bacteroidia;o__Flavobacteriales;f__Flavobacteriaceae;g__Aequorivita;s__Aequorivita_viscosa;	0	0	5.16915e-06	2.25244e-05	0.354033	0.796009
k__Bacteria;p__Synergistetes;c__Synergistia;o__Synergistales;f__Synergistaceae;g__Pyramidobacter;s__Pyramidobacter_piscolens;	5.72298e-06	2.14134e-05	3.87686e-06	2.15854e-05	0.606632	0.796009
k__Bacteria;p__Proteobacteria;c__Alphaproteobacteria;o__Rhodospirillales;f__unidentified_Rhodospirillales;g__unidentified_Rhodospirillales;s__alpha_proteobacterium_LM-1;	0	0	7.75372e-06	3.00133e-05	0.353908	0.796009
k__Bacteria;p__Proteobacteria;c__Deltaproteobacteria;o__Desulfovibrionales;f__Desulfovibrionaceae;g__Desulfovibrio;s__Desulfovibrio_sp_UNSW3caefatS;	0	0	3.87686e-06	2.15854e-05	0.532614	0.796009
k__Bacteria;p__Firmicutes;c__Clostridia;o__Clostridiales;f__Lachnospiraceae;g__unidentified_Lachnospiraceae;s__Clostridium_sp_Culture-54;	5.72298e-06	2.14134e-05	3.87686e-06	2.15854e-05	0.606632	0.796009
k__Bacteria;p__Proteobacteria;c__Gammaproteobacteria;o__Oceanospirillales;f__unidentified_Oceanospirillales;g__Pseudohongiella;s__Pseudohongiella_sp_SCS-49;	8.58448e-06	3.21202e-05	0	0	0.149854	0.796009
k__Bacteria;p__Firmicutes;c__Clostridia;o__Clostridiales;f__Ruminococcaceae;g__unidentified_Ruminococcaceae;s__[Clostridium]_leptum;	1.7169e-05	3.75617e-05	1.29229e-06	7.19515e-06	0.0469616	0.796009
k__Bacteria;p__Firmicutes;c__Clostridia;o__Clostridiales;f__unidentified_Clostridiales;g__unidentified_Clostridiales;s__bacterium_LD2013;	1.1446e-05	1.87808e-05	1.29229e-05	3.33367e-05	0.470838	0.796009
k__Archaea;p__Euryarchaeota;c__Methanobacteria;o__Methanobacteriales;f__Methanobacteriaceae;g__Methanobrevibacter;s__Methanobrevibacter_ruminantium;	0	0	5.16915e-06	2.25244e-05	0.354033	0.796009
k__Bacteria;p__Deinococcus-Thermus;c__Deinococci;o__Thermales;f__Thermaceae;g__Meiothermus;s__Meiothermus_silvanus;	0	0	5.16915e-06	2.25244e-05	0.354033	0.796009
k__Bacteria;p__Proteobacteria;c__Gammaproteobacteria;o__Enterobacteriales;f__Enterobacteriaceae;g__Pectobacterium;s__Pectobacterium_aroidearum;	1.43075e-05	3.37272e-05	2.58457e-06	1.43903e-05	0.0558573	0.796009
k__Bacteria;p__Firmicutes;c__Clostridia;o__Clostridiales;f__unidentified_Clostridiales;g__unidentified_Clostridiales;s__Clostridium_isatidis;	1.7169e-05	3.41171e-05	1.03383e-05	2.30544e-05	0.509731	0.796009
k__Bacteria;p__Bacteroidetes;c__Bacteroidia;o__Bacteroidales;f__Prevotellaceae;g__unidentified_Prevotellaceae;s__Marseilla_massiliensis;	1.43075e-05	3.72079e-05	0	0	0.0362715	0.796009
k__Bacteria;p__Proteobacteria;c__Alphaproteobacteria;o__Rhizobiales;f__Xanthobacteraceae;g__Rhodopseudomonas;s__Rhodopseudomonas_palustris;	0	0	5.16915e-06	2.25244e-05	0.354033	0.796009
k__Bacteria;p__Bacteroidetes;c__Bacteroidia;o__Bacteroidales;f__Rikenellaceae;g__Alistipes;s__Alistipes_obesi;	2.86149e-06	1.07067e-05	3.87686e-06	2.15854e-05	0.606632	0.796009
k__Bacteria;p__Actinobacteria;c__unidentified_Actinobacteria;o__Micrococcales;f__Dermabacteraceae;g__Brachybacterium;s__Brachybacterium_paraconglomeratum;	1.1446e-05	2.44872e-05	1.29229e-06	7.19515e-06	0.0496916	0.796009
k__Bacteria;p__Actinobacteria;c__unidentified_Actinobacteria;o__Corynebacteriales;f__Corynebacteriaceae;g__Corynebacterium;s__Corynebacterium_glucuronolyticum;	8.58448e-06	2.31926e-05	2.58457e-06	1.43903e-05	0.192186	0.796009
k__Bacteria;p__Proteobacteria;c__Gammaproteobacteria;o__Aeromonadales;f__Succinivibrionaceae;g__Succinatimonas;s__Succinatimonas_hippei;	2.86149e-06	1.07067e-05	3.87686e-06	1.58729e-05	0.977382	0.95081
k__Bacteria;p__Firmicutes;c__Clostridia;o__Clostridiales;f__Lachnospiraceae;g__unidentified_Lachnospiraceae;s__Clostridiales_bacterium_CIEAF_020;	2.00304e-05	3.04284e-05	9.04601e-06	1.70268e-05	0.265894	0.796009
k__Bacteria;p__Bacteroidetes;c__Bacteroidia;o__Flavobacteriales;f__Flavobacteriaceae;g__Capnocytophaga;s__Capnocytophaga_sputigena;	0	0	3.87686e-06	1.58729e-05	0.354033	0.796009
k__Bacteria;p__Firmicutes;c__Bacilli;o__Bacillales;f__Paenibacillaceae;g__Paenibacillus;s__Paenibacillus_cineris;	0	0	2.58457e-06	1.43903e-05	0.532614	0.796009
k__Bacteria;p__Actinobacteria;c__unidentified_Actinobacteria;o__Propionibacteriales;f__Propionibacteriaceae;g__Cutibacterium;s__Cutibacterium_acnes;	0	0	3.87686e-06	1.58729e-05	0.354033	0.796009
k__Archaea;p__Euryarchaeota;c__Thermoplasmata;o__unidentified_Thermoplasmata;f__unidentified_Thermoplasmata;g__unidentified_Thermoplasmata;s__Marine_group_II_euryarchaeote_REDSEA-S03_B6;	0	0	2.58457e-06	1.43903e-05	0.532614	0.796009
k__Bacteria;p__Proteobacteria;c__Gammaproteobacteria;o__Xanthomonadales;f__Xanthomonadaceae;g__Pseudoxanthomonas;s__Pseudoxanthomonas_mexicana;	8.58448e-06	1.70585e-05	6.46143e-06	2.09361e-05	0.360836	0.796009
k__Bacteria;p__Firmicutes;c__Clostridia;o__Clostridiales;f__Lachnospiraceae;g__Oribacterium;s__Oribacterium_sp_CM12;	2.86149e-06	1.07067e-05	3.87686e-06	1.58729e-05	0.977382	0.95081
k__Bacteria;p__Proteobacteria;c__Gammaproteobacteria;o__unidentified_Gammaproteobacteria;f__unidentified_Gammaproteobacteria;g__unidentified_Gammaproteobacteria;s__Hypsibius_dujardini;	5.72298e-06	2.14134e-05	1.29229e-06	7.19515e-06	0.559531	0.796009
k__Bacteria;p__Proteobacteria;c__Gammaproteobacteria;o__Oceanospirillales;f__Halomonadaceae;g__Halomonas;s__Halomonas_alimentaria;	8.58448e-06	2.31926e-05	6.46143e-06	2.09361e-05	0.685778	0.861547
k__Bacteria;p__Proteobacteria;c__Gammaproteobacteria;o__Cellvibrionales;f__Porticoccaceae;g__unidentified_Porticoccaceae;s__Alteromonadaceae_bacterium_NB0076_02;	0	0	3.87686e-06	1.58729e-05	0.354033	0.796009
k__Bacteria;p__Firmicutes;c__Clostridia;o__Clostridiales;f__Ruminococcaceae;g__Anaerotruncus;s__Anaerotruncus_rubiinfantis;	0	0	2.58457e-06	1.43903e-05	0.532614	0.796009
k__Bacteria;p__Nitrospirae;c__Nitrospira;o__Nitrospirales;f__Nitrospiraceae;g__unidentified_Nitrospiraceae;s__Nitrospira_sp;	8.58448e-06	2.31926e-05	1.29229e-06	7.19515e-06	0.173564	0.796009
k__Bacteria;p__Firmicutes;c__Clostridia;o__Clostridiales;f__Lachnospiraceae;g__unidentified_Lachnospiraceae;s__bacterium_enrichment_culture_clone_Ecwsrb026;	1.1446e-05	1.87808e-05	1.55074e-05	2.86604e-05	0.962121	0.95081
k__Bacteria;p__Firmicutes;c__Negativicutes;o__Selenomonadales;f__Veillonellaceae;g__Megasphaera;s__Veillonellaceae_bacterium_KA00182;	0	0	2.58457e-06	1.43903e-05	0.532614	0.796009
k__Bacteria;p__Firmicutes;c__Clostridia;o__Clostridiales;f__unidentified_Clostridiales;g__unidentified_Clostridiales;s__Clostridium_pasteurianum;	2.86149e-06	1.07067e-05	2.58457e-06	1.43903e-05	0.606632	0.796009
k__Bacteria;p__Cyanobacteria;c__unidentified_Cyanobacteria;o__Synechococcales;f__unidentified_Synechococcales;g__unidentified_Synechococcales;s__Synechococcus_sp_WH_5701;	0	0	2.58457e-06	1.43903e-05	0.532614	0.796009
k__Bacteria;p__Actinobacteria;c__unidentified_Actinobacteria;o__Bifidobacteriales;f__Bifidobacteriaceae;g__Bifidobacterium;s__Bifidobacterium_animalis;	0	0	7.75372e-06	1.9127e-05	0.120712	0.796009
k__Bacteria;p__Firmicutes;c__Erysipelotrichia;o__Erysipelotrichales;f__Erysipelotrichaceae;g__Erysipelatoclostridium;s__[Clostridium]_spiroforme;	2.86149e-06	1.07067e-05	2.58457e-06	1.43903e-05	0.606632	0.796009
k__Bacteria;p__Actinobacteria;c__Coriobacteriia;o__Coriobacteriales;f__Atopobiaceae;g__Atopobium;s__Atopobium_vaginae;	8.58448e-06	2.31926e-05	1.29229e-05	2.81133e-05	0.671744	0.852242
k__Bacteria;p__Cyanobacteria;c__unidentified_Cyanobacteria;o__unidentified_Cyanobacteria;f__unidentified_Cyanobacteria;g__unidentified_Cyanobacteria;s__Planoglabratella_opercularis;	8.58448e-06	2.31926e-05	5.16915e-06	1.71279e-05	0.653038	0.836065
k__Bacteria;p__Proteobacteria;c__Alphaproteobacteria;o__unidentified_Alphaproteobacteria;f__Acetobacteraceae;g__Asaia;s__Asaia_bogorensis;	0	0	2.58457e-06	1.43903e-05	0.532614	0.796009
k__Bacteria;p__Cyanobacteria;c__unidentified_Cyanobacteria;o__unidentified_Cyanobacteria;f__unidentified_Cyanobacteria;g__unidentified_Cyanobacteria;s__Oryza_longistaminata;	2.86149e-06	1.07067e-05	3.87686e-06	1.58729e-05	0.977382	0.95081
k__Bacteria;p__Proteobacteria;c__Gammaproteobacteria;o__Pseudomonadales;f__Moraxellaceae;g__Acinetobacter;s__Acinetobacter_variabilis;	2.86149e-06	1.07067e-05	2.58457e-06	1.43903e-05	0.606632	0.796009
k__Bacteria;p__Cyanobacteria;c__unidentified_Cyanobacteria;o__unidentified_Cyanobacteria;f__unidentified_Cyanobacteria;g__unidentified_Cyanobacteria;s__Teleaulax_amphioxeia;	0	0	2.58457e-06	1.43903e-05	0.532614	0.796009
k__Bacteria;p__Proteobacteria;c__Gammaproteobacteria;o__Aeromonadales;f__Succinivibrionaceae;g__Anaerobiospirillum;s__Anaerobiospirillum_succiniciproducens;	1.7169e-05	3.41171e-05	0	0	0.00906321	0.796009
k__Bacteria;p__Bacteroidetes;c__Bacteroidia;o__Bacteroidales;f__Bacteroidaceae;g__Bacteroides;s__Bacteroides_clarus;	0	0	2.58457e-06	1.43903e-05	0.532614	0.796009
k__Bacteria;p__Firmicutes;c__Clostridia;o__Clostridiales;f__unidentified_Clostridiales;g__Peptoniphilus;s__Peptoniphilus_coxii;	5.72298e-06	2.14134e-05	5.16915e-06	2.00089e-05	0.954759	0.95081
k__Bacteria;p__Proteobacteria;c__Deltaproteobacteria;o__Myxococcales;f__unidentified_Myxococcales;g__unidentified_Myxococcales;s__Deltaproteobacteria_bacterium_RIFOXYB12_FULL_58_9;	2.86149e-06	1.07067e-05	2.58457e-06	1.43903e-05	0.606632	0.796009
k__Bacteria;p__Firmicutes;c__Clostridia;o__Clostridiales;f__Ruminococcaceae;g__unidentified_Ruminococcaceae;s__rumen_bacterium_R-21;	0	0	3.87686e-06	1.58729e-05	0.354033	0.796009
k__Bacteria;p__Cyanobacteria;c__unidentified_Cyanobacteria;o__Nostocales;f__unidentified_Nostocales;g__unidentified_Nostocales;s__[Oscillatoria]_sp_PCC_6506;	5.72298e-06	2.14134e-05	2.58457e-06	1.43903e-05	0.582763	0.796009
k__Bacteria;p__Firmicutes;c__Bacilli;o__Bacillales;f__Bacillaceae;g__Marinococcus;s__Marinococcus_halophilus;	0	0	2.58457e-06	1.43903e-05	0.532614	0.796009
k__Archaea;p__Euryarchaeota;c__Methanobacteria;o__Methanobacteriales;f__Methanobacteriaceae;g__Methanobrevibacter;s__Methanobrevibacter_smithii;	0	0	2.58457e-06	1.43903e-05	0.532614	0.796009
k__Bacteria;p__Bacteroidetes;c__Bacteroidia;o__Bacteroidales;f__Bacteroidaceae;g__Bacteroides;s__Bacteroidaceae_bacterium_DJF_B220;	0	0	2.58457e-06	1.43903e-05	0.532614	0.796009
k__Bacteria;p__Proteobacteria;c__Gammaproteobacteria;o__Oceanospirillales;f__Halomonadaceae;g__Halomonas;s__Candidatus_Halomonas_phosphatis;	0	0	2.58457e-06	1.43903e-05	0.532614	0.796009
k__Bacteria;p__Bacteroidetes;c__Bacteroidia;o__Flavobacteriales;f__unidentified_Flavobacteriales;g__Chryseobacterium;s__Chryseobacterium_hominis;	8.58448e-06	2.31926e-05	2.58457e-06	1.43903e-05	0.192186	0.796009
k__Bacteria;p__Firmicutes;c__Clostridia;o__Clostridiales;f__unidentified_Clostridiales;g__Anaerococcus;s__Anaerococcus_prevotii;	2.86149e-06	1.07067e-05	3.87686e-06	1.58729e-05	0.977382	0.95081
k__Bacteria;p__Spirochaetes;c__Spirochaetia;o__Spirochaetales;f__Spirochaetaceae;g__Sediminispirochaeta;s__spirochete_endosymbiont_of_a_lucinid_bivalve;	0	0	2.58457e-06	1.43903e-05	0.532614	0.796009
k__Bacteria;p__Tenericutes;c__Mollicutes;o__Acholeplasmatales;f__Acholeplasmataceae;g__Acholeplasma;s__Acholeplasma_sp_enrichment_culture;	0	0	5.16915e-06	2.00089e-05	0.353908	0.796009
k__Bacteria;p__Proteobacteria;c__Deltaproteobacteria;o__Desulfuromonadales;f__Geobacteraceae;g__Geobacter;s__Geobacter_soli;	0	0	3.87686e-06	1.58729e-05	0.354033	0.796009
k__Bacteria;p__Firmicutes;c__Clostridia;o__Clostridiales;f__Ruminococcaceae;g__unidentified_Ruminococcaceae;s__iron-reducing_bacterium_enrichment_culture_clone_HN-HFO10;	5.72298e-06	1.45476e-05	7.75372e-06	2.17448e-05	0.983431	0.95081
k__Bacteria;p__Actinobacteria;c__unidentified_Actinobacteria;o__Corynebacteriales;f__Corynebacteriaceae;g__unidentified_Corynebacteriaceae;s__Corynebacterium_amycolatum;	0	0	6.46143e-06	2.09361e-05	0.245079	0.796009
k__Bacteria;p__Firmicutes;c__Clostridia;o__Clostridiales;f__Christensenellaceae;g__unidentified_Christensenellaceae;s__bacterium_enrichment_culture_clone_E29;	2.86149e-06	1.07067e-05	5.16915e-06	2.00089e-05	1	0.95081
k__Bacteria;p__Firmicutes;c__Bacilli;o__Bacillales;f__Bacillaceae;g__Bacillus;s__Bacillus_andreraoultii;	5.72298e-06	2.14134e-05	1.03383e-05	2.52685e-05	0.454682	0.796009
k__Bacteria;p__Firmicutes;c__Bacilli;o__Bacillales;f__Staphylococcaceae;g__Staphylococcus;s__Staphylococcus_sciuri;	0	0	2.58457e-06	1.43903e-05	0.532614	0.796009
k__Bacteria;p__Firmicutes;c__Negativicutes;o__Selenomonadales;f__Veillonellaceae;g__Megasphaera;s__Megasphaera_micronuciformis;	8.58448e-06	2.31926e-05	9.04601e-06	2.24476e-05	0.907076	0.946135
k__Bacteria;p__Chloroflexi;c__Dehalococcoidia;o__unidentified_Dehalococcoidia;f__unidentified_Dehalococcoidia;g__unidentified_Dehalococcoidia;s__bacterium_YC-LK-LKJ27;	5.72298e-06	2.14134e-05	3.87686e-06	1.58729e-05	0.93222	0.95081
k__Bacteria;p__Bacteroidetes;c__Bacteroidia;o__Flavobacteriales;f__Flavobacteriaceae;g__Kriegella;s__Kriegella_aquimaris;	5.72298e-06	2.14134e-05	0	0	0.149854	0.796009
k__Bacteria;p__Proteobacteria;c__Deltaproteobacteria;o__Desulfovibrionales;f__Desulfovibrionaceae;g__Mailhella;s__Mailhella_massiliensis;	5.72298e-06	2.14134e-05	2.58457e-06	1.00044e-05	0.909711	0.946135
k__Bacteria;p__Proteobacteria;c__Gammaproteobacteria;o__unidentified_Gammaproteobacteria;f__Burkholderiaceae;g__Curvibacter;s__Curvibacter_gracilis;	1.1446e-05	2.44872e-05	2.58457e-06	1.00044e-05	0.137723	0.796009
k__Bacteria;p__Actinobacteria;c__Coriobacteriia;o__Coriobacteriales;f__Coriobacteriaceae;g__Collinsella;s__Collinsella_stercoris;	5.72298e-06	2.14134e-05	6.46143e-06	2.09361e-05	0.823078	0.917188
k__Bacteria;p__Firmicutes;c__Clostridia;o__Clostridiales;f__Ruminococcaceae;g__Ruminiclostridium;s__[Clostridium]_caenicola;	5.72298e-06	1.45476e-05	2.58457e-06	1.43903e-05	0.20203	0.796009
k__Bacteria;p__unidentified_Bacteria;c__unidentified_Bacteria;o__unidentified_Bacteria;f__unidentified_Bacteria;g__unidentified_Bacteria;s__soil_bacterium_WF55;	5.72298e-06	2.14134e-05	0	0	0.149854	0.796009
k__Bacteria;p__Firmicutes;c__Clostridia;o__Clostridiales;f__Lachnospiraceae;g__unidentified_Lachnospiraceae;s__Clostridium_sp_ID5;	8.58448e-06	1.70585e-05	6.46143e-06	2.09361e-05	0.360836	0.796009
k__Bacteria;p__Rokubacteria;c__unidentified_Rokubacteria;o__unidentified_Rokubacteria;f__unidentified_Rokubacteria;g__unidentified_Rokubacteria;s__bacterium_WX65;	0	0	2.58457e-06	1.43903e-05	0.532614	0.796009
k__Bacteria;p__Proteobacteria;c__Gammaproteobacteria;o__unidentified_Gammaproteobacteria;f__unidentified_Gammaproteobacteria;g__unidentified_Gammaproteobacteria;s__beta_proteobacterium_WF17;	5.72298e-06	2.14134e-05	1.29229e-06	7.19515e-06	0.559531	0.796009
k__Bacteria;p__Proteobacteria;c__Deltaproteobacteria;o__Desulfovibrionales;f__Desulfovibrionaceae;g__Desulfovibrio;s__bacterium_New_Zealand_D;	8.58448e-06	2.31926e-05	6.46143e-06	2.09361e-05	0.685778	0.861547
k__Bacteria;p__Actinobacteria;c__unidentified_Actinobacteria;o__Actinomycetales;f__Actinomycetaceae;g__Actinomyces;s__Actinomyces_graevenitzii;	8.58448e-06	2.31926e-05	2.58457e-06	1.43903e-05	0.192186	0.796009
k__Bacteria;p__Proteobacteria;c__Gammaproteobacteria;o__Pseudomonadales;f__Pseudomonadaceae;g__Pseudomonas;s__Pseudomonas_psychrotolerans;	0	0	7.75372e-06	1.9127e-05	0.120712	0.796009
k__Bacteria;p__Bacteroidetes;c__Bacteroidia;o__Flavobacteriales;f__Flavobacteriaceae;g__Salegentibacter;s__Salegentibacter_sp;	0	0	2.58457e-06	1.43903e-05	0.532614	0.796009
k__Bacteria;p__Actinobacteria;c__unidentified_Actinobacteria;o__Corynebacteriales;f__Corynebacteriaceae;g__Corynebacterium;s__Corynebacterium_durum;	0	0	2.58457e-06	1.43903e-05	0.532614	0.796009
k__Bacteria;p__Proteobacteria;c__Gammaproteobacteria;o__unidentified_Gammaproteobacteria;f__unidentified_Gammaproteobacteria;g__Candidatus_Berkiella;s__Candidatus_Berkiella_cookevillensis;	5.72298e-06	2.14134e-05	3.87686e-06	1.20398e-05	0.861942	0.919212
k__Bacteria;p__Proteobacteria;c__Gammaproteobacteria;o__Pseudomonadales;f__Moraxellaceae;g__Enhydrobacter;s__Moraxella_osloensis;	1.7169e-05	3.02832e-05	1.55074e-05	2.86604e-05	0.861936	0.919212
k__Bacteria;p__Firmicutes;c__Clostridia;o__Clostridiales;f__unidentified_Clostridiales;g__unidentified_Clostridiales;s__Clostridiales_bacterium_S5-A14a;	5.72298e-06	1.45476e-05	3.87686e-06	1.58729e-05	0.441218	0.796009
k__Bacteria;p__Proteobacteria;c__Gammaproteobacteria;o__unidentified_Gammaproteobacteria;f__Neisseriaceae;g__Neisseria;s__Neisseria_oralis;	2.86149e-06	1.07067e-05	2.58457e-06	1.43903e-05	0.606632	0.796009
k__Bacteria;p__Proteobacteria;c__Alphaproteobacteria;o__Rhodobacterales;f__Rhodobacteraceae;g__unidentified_Rhodobacteraceae;s__alpha_proteobacterium_GMD37D2;	2.86149e-06	1.07067e-05	5.16915e-06	2.00089e-05	1	0.95081
k__Bacteria;p__unidentified_Bacteria;c__unidentified_Bacteria;o__Campylobacterales;f__Campylobacteraceae;g__Campylobacter;s__Campylobacter_showae;	2.86149e-06	1.07067e-05	5.16915e-06	1.71279e-05	0.784642	0.905605
k__Bacteria;p__Firmicutes;c__Clostridia;o__Clostridiales;f__Lachnospiraceae;g__unidentified_Lachnospiraceae;s__Lachnospiraceae_bacterium_M18-1;	8.58448e-06	1.70585e-05	3.87686e-06	1.58729e-05	0.170103	0.796009
k__Bacteria;p__Proteobacteria;c__Gammaproteobacteria;o__Aeromonadales;f__Succinivibrionaceae;g__Ruminobacter;s__Ruminobacter_amylophilus;	8.58448e-06	2.31926e-05	3.87686e-06	1.58729e-05	0.412443	0.796009
k__Bacteria;p__Firmicutes;c__Bacilli;o__Bacillales;f__Planococcaceae;g__Solibacillus;s__Solibacillus_silvestris;	0	0	2.58457e-06	1.43903e-05	0.532614	0.796009
k__Bacteria;p__Proteobacteria;c__Gammaproteobacteria;o__unidentified_Gammaproteobacteria;f__Nitrosomonadaceae;g__Nitrosomonas;s__Nitrosomonas_europaea;	2.86149e-06	1.07067e-05	2.58457e-06	1.43903e-05	0.606632	0.796009
k__Bacteria;p__Bacteroidetes;c__Bacteroidia;o__Chitinophagales;f__Saprospiraceae;g__unidentified_Saprospiraceae;s__bacterium_YC-LK-LKJ25;	2.86149e-06	1.07067e-05	2.58457e-06	1.43903e-05	0.606632	0.796009
k__Bacteria;p__Firmicutes;c__Clostridia;o__Clostridiales;f__Ruminococcaceae;g__unidentified_Ruminococcaceae;s__Gorbachella_massiliensis;	0	0	2.58457e-06	1.43903e-05	0.532614	0.796009
k__Bacteria;p__Proteobacteria;c__Gammaproteobacteria;o__Xanthomonadales;f__Xanthomonadaceae;g__Thermomonas;s__Thermomonas_fusca;	0	0	3.87686e-06	1.58729e-05	0.354033	0.796009
k__Bacteria;p__Firmicutes;c__Clostridia;o__Clostridiales;f__Christensenellaceae;g__unidentified_Christensenellaceae;s__bacterium_enrichment_culture_clone_PKS4;	2.86149e-06	1.07067e-05	2.58457e-06	1.43903e-05	0.606632	0.796009
k__Bacteria;p__Proteobacteria;c__Gammaproteobacteria;o__Beggiatoales;f__Beggiatoaceae;g__Beggiatoa;s__Beggiatoa_sp_LPN;	5.72298e-06	1.45476e-05	2.58457e-06	1.43903e-05	0.20203	0.796009
k__Bacteria;p__Bacteroidetes;c__Bacteroidia;o__Bacteroidales;f__Prevotellaceae;g__Prevotella;s__Prevotella_intermedia;	1.1446e-05	2.44872e-05	0	0	0.00909982	0.796009
k__Bacteria;p__Firmicutes;c__Clostridia;o__Clostridiales;f__Christensenellaceae;g__Christensenella;s__Christensenella_minuta;	0	0	2.58457e-06	1.00044e-05	0.353908	0.796009
k__Bacteria;p__Firmicutes;c__Clostridia;o__Clostridiales;f__unidentified_Clostridiales;g__Anaerosalibacter;s__Anaerosalibacter_bizertensis;	2.86149e-06	1.07067e-05	0	0	0.149854	0.796009
k__Bacteria;p__Firmicutes;c__Clostridia;o__Clostridiales;f__Lachnospiraceae;g__Blautia;s__Lachnospiraceae_bacterium_615;	2.86149e-06	1.07067e-05	0	0	0.149854	0.796009
k__Bacteria;p__Firmicutes;c__Clostridia;o__Clostridiales;f__unidentified_Clostridiales;g__unidentified_Clostridiales;s__[Eubacterium]_nodatum;	0	0	1.29229e-06	7.19515e-06	0.532614	0.796009
k__Bacteria;p__Bacteroidetes;c__Bacteroidia;o__Sphingobacteriales;f__unidentified_Sphingobacteriales;g__unidentified_Sphingobacteriales;s__Bacteroidetes_bacterium_OLB10;	5.72298e-06	1.45476e-05	0	0	0.0362233	0.796009
k__Bacteria;p__Firmicutes;c__Clostridia;o__Clostridiales;f__Ruminococcaceae;g__unidentified_Ruminococcaceae;s__Clostridium_sp_Culture_Jar-13;	2.86149e-06	1.07067e-05	2.58457e-06	1.00044e-05	0.954759	0.95081
k__Bacteria;p__Proteobacteria;c__Gammaproteobacteria;o__Oceanospirillales;f__Alcanivoracaceae;g__Alcanivorax;s__Alcanivorax_jadensis;	0	0	1.29229e-06	7.19515e-06	0.532614	0.796009
k__Bacteria;p__Actinobacteria;c__unidentified_Actinobacteria;o__Micrococcales;f__Brevibacteriaceae;g__Brevibacterium;s__Brevibacterium_epidermidis;	2.86149e-06	1.07067e-05	5.16915e-06	1.36518e-05	0.588953	0.796009
k__Bacteria;p__Bacteroidetes;c__Bacteroidia;o__Bacteroidales;f__Bacteroidaceae;g__Bacteroides;s__Bacteroides_coprophilus;	0	0	2.58457e-06	1.00044e-05	0.353908	0.796009
k__Bacteria;p__Spirochaetes;c__Spirochaetia;o__Spirochaetales;f__Spirochaetaceae;g__unidentified_Spirochaetaceae;s__Treponema_denticola;	0	0	2.58457e-06	1.00044e-05	0.353908	0.796009
k__Bacteria;p__Actinobacteria;c__Coriobacteriia;o__Coriobacteriales;f__Eggerthellaceae;g__Gordonibacter;s__Gordonibacter_urolithinfaciens;	0	0	1.29229e-06	7.19515e-06	0.532614	0.796009
k__Bacteria;p__Actinobacteria;c__unidentified_Actinobacteria;o__unidentified_Actinobacteria;f__unidentified_Actinobacteria;g__unidentified_Actinobacteria;s__bacterium_rJ7;	0	0	1.29229e-06	7.19515e-06	0.532614	0.796009
k__Bacteria;p__Firmicutes;c__Clostridia;o__Clostridiales;f__unidentified_Clostridiales;g__Gallicola;s__Peptostreptococcaceae_bacterium_SK031;	2.86149e-06	1.07067e-05	0	0	0.149854	0.796009
k__Bacteria;p__Proteobacteria;c__Alphaproteobacteria;o__Rhizobiales;f__unidentified_Rhizobiales;g__unidentified_Rhizobiales;s__alpha_proteobacterium_LS7-MT;	0	0	5.16915e-06	1.36518e-05	0.171474	0.796009
k__Bacteria;p__Proteobacteria;c__Gammaproteobacteria;o__unidentified_Gammaproteobacteria;f__unidentified_Gammaproteobacteria;g__unidentified_Gammaproteobacteria;s__bacterium_TG149;	0	0	2.58457e-06	1.00044e-05	0.353908	0.796009
k__Bacteria;p__Proteobacteria;c__Alphaproteobacteria;o__unidentified_Alphaproteobacteria;f__unidentified_Alphaproteobacteria;g__unidentified_Alphaproteobacteria;s__Acetobacteraceae_bacterium_WX59;	0	0	1.29229e-06	7.19515e-06	0.532614	0.796009
k__Bacteria;p__Firmicutes;c__Erysipelotrichia;o__Erysipelotrichales;f__Erysipelotrichaceae;g__Faecalitalea;s__Faecalitalea_cylindroides;	0	0	1.29229e-06	7.19515e-06	0.532614	0.796009
k__Bacteria;p__Firmicutes;c__Bacilli;o__Lactobacillales;f__Lactobacillaceae;g__Lactobacillus;s__Lactobacillus_sanfranciscensis;	0	0	1.29229e-06	7.19515e-06	0.532614	0.796009
k__Bacteria;p__Actinobacteria;c__unidentified_Actinobacteria;o__Corynebacteriales;f__Corynebacteriaceae;g__unidentified_Corynebacteriaceae;s__Corynebacterium_pseudodiphtheriticum;	0	0	1.29229e-06	7.19515e-06	0.532614	0.796009
k__Bacteria;p__Proteobacteria;c__Gammaproteobacteria;o__unidentified_Gammaproteobacteria;f__unidentified_Gammaproteobacteria;g__unidentified_Gammaproteobacteria;s__agricultural_soil_bacterium_SC-I-81;	0	0	2.58457e-06	1.00044e-05	0.353908	0.796009
k__Bacteria;p__unidentified_Bacteria;c__unidentified_Bacteria;o__unidentified_Bacteria;f__unidentified_Bacteria;g__unidentified_Bacteria;s__Marinimicrobia_bacterium_JGI_0000113-D11;	0	0	1.29229e-06	7.19515e-06	0.532614	0.796009
k__Bacteria;p__Bacteroidetes;c__Bacteroidia;o__Bacteroidales;f__Prevotellaceae;g__Prevotella;s__Prevotella_timonensis;	0	0	1.29229e-06	7.19515e-06	0.532614	0.796009
k__Bacteria;p__Firmicutes;c__Bacilli;o__Bacillales;f__Bacillaceae;g__Calditerricola;s__Calditerricola_yamamurae;	0	0	2.58457e-06	1.00044e-05	0.353908	0.796009
k__Bacteria;p__Firmicutes;c__Clostridia;o__Clostridiales;f__Lachnospiraceae;g__unidentified_Lachnospiraceae;s__Lachnospiraceae_bacterium_A4;	0	0	1.29229e-06	7.19515e-06	0.532614	0.796009
k__Bacteria;p__Actinobacteria;c__Coriobacteriia;o__Coriobacteriales;f__Atopobiaceae;g__Olsenella;s__bacterium_OL-1;	2.86149e-06	1.07067e-05	0	0	0.149854	0.796009
k__Bacteria;p__Proteobacteria;c__Gammaproteobacteria;o__Xanthomonadales;f__Xanthomonadaceae;g__Lysobacter;s__Lysobacter_brunescens;	5.72298e-06	1.45476e-05	2.58457e-06	1.00044e-05	0.411937	0.796009
k__Bacteria;p__Firmicutes;c__Clostridia;o__Clostridiales;f__Eubacteriaceae;g__Eubacterium;s__Eubacterium_limosum;	2.86149e-06	1.07067e-05	0	0	0.149854	0.796009
k__Bacteria;p__Chloroflexi;c__unidentified_Chloroflexi;o__unidentified_Chloroflexi;f__unidentified_Chloroflexi;g__unidentified_Chloroflexi;s__Chloroflexi_bacterium_OLB14;	0	0	1.29229e-06	7.19515e-06	0.532614	0.796009
k__Bacteria;p__Firmicutes;c__Bacilli;o__Lactobacillales;f__Lactobacillaceae;g__Lactobacillus;s__Lactobacillus_equigenerosi;	0	0	1.29229e-06	7.19515e-06	0.532614	0.796009
k__Bacteria;p__Proteobacteria;c__Deltaproteobacteria;o__Bdellovibrionales;f__Bdellovibrionaceae;g__Bdellovibrio;s__Bdellovibrio_bacteriovorus;	0	0	1.29229e-06	7.19515e-06	0.532614	0.796009
k__Bacteria;p__Bacteroidetes;c__Bacteroidia;o__Flavobacteriales;f__Flavobacteriaceae;g__Jejudonia;s__Aequorivita_sp_HC6-5;	0	0	1.29229e-06	7.19515e-06	0.532614	0.796009
k__Bacteria;p__Deinococcus-Thermus;c__Deinococci;o__Deinococcales;f__Deinococcaceae;g__Deinococcus;s__Deinococcus_geothermalis;	2.86149e-06	1.07067e-05	0	0	0.149854	0.796009
k__Bacteria;p__Actinobacteria;c__unidentified_Actinobacteria;o__Corynebacteriales;f__Corynebacteriaceae;g__unidentified_Corynebacteriaceae;s__Corynebacterium_imitans;	0	0	1.29229e-06	7.19515e-06	0.532614	0.796009
k__Bacteria;p__Firmicutes;c__Clostridia;o__Clostridiales;f__unidentified_Clostridiales;g__Anaerococcus;s__Anaerococcus_octavius;	0	0	2.58457e-06	1.00044e-05	0.353908	0.796009
k__Bacteria;p__Bacteroidetes;c__Bacteroidia;o__Bacteroidales;f__unidentified_Bacteroidales;g__Proteiniphilum;s__Proteiniphilum_saccharofermentans;	0	0	1.29229e-06	7.19515e-06	0.532614	0.796009
k__Bacteria;p__Proteobacteria;c__Gammaproteobacteria;o__unidentified_Gammaproteobacteria;f__Nitrosomonadaceae;g__unidentified_Nitrosomonadaceae;s__bacterium_TG159;	0	0	1.29229e-06	7.19515e-06	0.532614	0.796009
k__Bacteria;p__Firmicutes;c__Clostridia;o__Clostridiales;f__unidentified_Clostridiales;g__Peptoniphilus;s__Peptoniphilus_sp_BV3AC2;	0	0	2.58457e-06	1.00044e-05	0.353908	0.796009
k__Bacteria;p__Proteobacteria;c__Gammaproteobacteria;o__unidentified_Gammaproteobacteria;f__Burkholderiaceae;g__Pandoraea;s__Pandoraea_thiooxydans;	0	0	1.29229e-06	7.19515e-06	0.532614	0.796009
k__Bacteria;p__Proteobacteria;c__Alphaproteobacteria;o__Caulobacterales;f__Parvularculaceae;g__unidentified_Parvularculaceae;s__Parvularculaceae_bacterium_HSF6;	0	0	2.58457e-06	1.00044e-05	0.353908	0.796009
k__Bacteria;p__Bacteroidetes;c__Ignavibacteria;o__unidentified_Ignavibacteria;f__unidentified_Ignavibacteria;g__unidentified_Ignavibacteria;s__Candidatus_Kapabacteria_sp_59-99;	2.86149e-06	1.07067e-05	0	0	0.149854	0.796009
k__Bacteria;p__unidentified_Bacteria;c__unidentified_Bacteria;o__Campylobacterales;f__Campylobacteraceae;g__Campylobacter;s__Campylobacter_concisus;	2.86149e-06	1.07067e-05	2.58457e-06	1.00044e-05	0.954759	0.95081
k__Bacteria;p__Proteobacteria;c__Alphaproteobacteria;o__unidentified_Alphaproteobacteria;f__unidentified_Alphaproteobacteria;g__unidentified_Alphaproteobacteria;s__bacterium_enrichment_culture_clone_DSR_6;	0	0	1.29229e-06	7.19515e-06	0.532614	0.796009
k__Bacteria;p__Bacteroidetes;c__Bacteroidia;o__Bacteroidales;f__Barnesiellaceae;g__Coprobacter;s__Coprobacter_secundus;	5.72298e-06	1.45476e-05	0	0	0.0362233	0.796009
k__Bacteria;p__Bacteroidetes;c__Bacteroidia;o__Bacteroidales;f__Rikenellaceae;g__unidentified_Rikenellaceae;s__Bacteroidales_bacterium_P13;	0	0	1.29229e-06	7.19515e-06	0.532614	0.796009
k__Bacteria;p__Proteobacteria;c__Gammaproteobacteria;o__Pseudomonadales;f__Pseudomonadaceae;g__Pseudomonas;s__Pseudomonas_caeni;	0	0	1.29229e-06	7.19515e-06	0.532614	0.796009
k__Bacteria;p__Firmicutes;c__Negativicutes;o__Selenomonadales;f__Veillonellaceae;g__unidentified_Veillonellaceae;s__Propionispora_sp;	0	0	2.58457e-06	1.00044e-05	0.353908	0.796009
k__Bacteria;p__Chloroflexi;c__Anaerolineae;o__Anaerolineales;f__Anaerolineaceae;g__unidentified_Anaerolineaceae;s__Chloroflexi_bacterium_ADurbBin120;	0	0	1.29229e-06	7.19515e-06	0.532614	0.796009
k__Bacteria;p__Bacteroidetes;c__Bacteroidia;o__Bacteroidales;f__Prevotellaceae;g__unidentified_Prevotellaceae;s__Prevotella_salivae;	2.86149e-06	1.07067e-05	0	0	0.149854	0.796009
k__Bacteria;p__Firmicutes;c__Clostridia;o__Clostridiales;f__Lachnospiraceae;g__unidentified_Lachnospiraceae;s__bacterium_ic1296;	0	0	1.29229e-06	7.19515e-06	0.532614	0.796009
k__Bacteria;p__Firmicutes;c__Negativicutes;o__Selenomonadales;f__Veillonellaceae;g__Dialister;s__Veillonellaceae_bacterium_DNF00626;	2.86149e-06	1.07067e-05	0	0	0.149854	0.796009
k__Bacteria;p__Firmicutes;c__Clostridia;o__Clostridiales;f__Lachnospiraceae;g__unidentified_Lachnospiraceae;s__Lachnospiraceae_bacterium_COE1;	0	0	1.29229e-06	7.19515e-06	0.532614	0.796009
k__Bacteria;p__Bacteroidetes;c__Bacteroidia;o__Bacteroidales;f__Prevotellaceae;g__Prevotella;s__Prevotella_pallens;	2.86149e-06	1.07067e-05	1.29229e-06	7.19515e-06	0.582763	0.796009
k__Bacteria;p__Firmicutes;c__Negativicutes;o__Selenomonadales;f__Acidaminococcaceae;g__Acidaminococcus;s__Acidaminococcus_intestini;	2.86149e-06	1.07067e-05	0	0	0.149854	0.796009
k__Bacteria;p__Firmicutes;c__Clostridia;o__Clostridiales;f__Ruminococcaceae;g__Fastidiosipila;s__Clostridiales_bacterium_KA00274;	2.86149e-06	1.07067e-05	0	0	0.149854	0.796009
k__Bacteria;p__Firmicutes;c__Erysipelotrichia;o__Erysipelotrichales;f__Erysipelotrichaceae;g__Faecalicoccus;s__Faecalicoccus_pleomorphus;	0	0	1.29229e-06	7.19515e-06	0.532614	0.796009
k__Bacteria;p__Firmicutes;c__Clostridia;o__Clostridiales;f__Lachnospiraceae;g__Blautia;s__Blautia_coccoides;	2.86149e-06	1.07067e-05	0	0	0.149854	0.796009
k__Bacteria;p__Proteobacteria;c__Alphaproteobacteria;o__Rhodospirillales;f__unidentified_Rhodospirillales;g__unidentified_Rhodospirillales;s__alpha_proteobacterium_HIMB59;	2.86149e-06	1.07067e-05	1.29229e-06	7.19515e-06	0.582763	0.796009
k__Bacteria;p__Firmicutes;c__Clostridia;o__unidentified_Clostridia;f__unidentified_Clostridia;g__unidentified_Clostridia;s__Clostridia_bacterium_enrichment_culture_clone_WSC-8;	8.58448e-06	1.70585e-05	1.29229e-06	7.19515e-06	0.0524598	0.796009
k__Bacteria;p__Synergistetes;c__Synergistia;o__Synergistales;f__Synergistaceae;g__Fretibacterium;s__Synergistetes_bacterium_oral_taxon_363;	0	0	1.29229e-06	7.19515e-06	0.532614	0.796009
k__Bacteria;p__Bacteroidetes;c__Bacteroidia;o__Bacteroidales;f__Rikenellaceae;g__Alistipes;s__Alistipes_sp_N15MGS-157;	5.72298e-06	1.45476e-05	1.29229e-06	7.19515e-06	0.182467	0.796009
k__Bacteria;p__Firmicutes;c__Clostridia;o__Clostridiales;f__Lachnospiraceae;g__unidentified_Lachnospiraceae;s__Clostridiales_bacterium_CHKCI001;	2.86149e-06	1.07067e-05	1.29229e-06	7.19515e-06	0.582763	0.796009
k__Bacteria;p__Proteobacteria;c__Alphaproteobacteria;o__unidentified_Alphaproteobacteria;f__unidentified_Alphaproteobacteria;g__unidentified_Alphaproteobacteria;s__alpha_proteobacterium_SCGC_AAA015-N04;	0	0	1.29229e-06	7.19515e-06	0.532614	0.796009
k__Bacteria;p__Firmicutes;c__Clostridia;o__Clostridiales;f__Peptococcaceae;g__Desulfotomaculum;s__Desulfotomaculum_intricatum;	5.72298e-06	1.45476e-05	0	0	0.0362233	0.796009
k__Bacteria;p__Proteobacteria;c__Gammaproteobacteria;o__unidentified_Gammaproteobacteria;f__unidentified_Gammaproteobacteria;g__unidentified_Gammaproteobacteria;s__Acidobacteria_bacterium_WX25;	0	0	1.29229e-06	7.19515e-06	0.532614	0.796009
k__Bacteria;p__Actinobacteria;c__unidentified_Actinobacteria;o__Corynebacteriales;f__Nocardiaceae;g__Rhodococcus;s__Rhodococcus_hoagii;	5.72298e-06	1.45476e-05	2.58457e-06	1.00044e-05	0.411937	0.796009
k__Bacteria;p__Chloroflexi;c__Chloroflexia;o__Thermomicrobiales;f__unidentified_Thermomicrobiales;g__unidentified_Thermomicrobiales;s__bacterium_QTYC46b;	0	0	1.29229e-06	7.19515e-06	0.532614	0.796009
k__Bacteria;p__Actinobacteria;c__unidentified_Actinobacteria;o__Actinomycetales;f__Actinomycetaceae;g__Actinomyces;s__Actinomyces_sp_oral_clone_IP081;	2.86149e-06	1.07067e-05	0	0	0.149854	0.796009
k__Bacteria;p__unidentified_Bacteria;c__unidentified_Bacteria;o__Campylobacterales;f__Helicobacteraceae;g__Helicobacter;s__Helicobacter_sp_UNSW17sp;	0	0	1.29229e-06	7.19515e-06	0.532614	0.796009
k__Bacteria;p__Bacteroidetes;c__Bacteroidia;o__Bacteroidales;f__Prevotellaceae;g__Prevotella;s__Prevotella_bivia;	0	0	1.29229e-06	7.19515e-06	0.532614	0.796009
k__Bacteria;p__Firmicutes;c__Clostridia;o__Clostridiales;f__unidentified_Clostridiales;g__unidentified_Clostridiales;s__Ihubacter_massiliensis;	0	0	2.58457e-06	1.00044e-05	0.353908	0.796009
k__Bacteria;p__Chloroflexi;c__Anaerolineae;o__unidentified_Anaerolineae;f__unidentified_Anaerolineae;g__unidentified_Anaerolineae;s__anaerobic_bacterium_MO-CFX2;	0	0	1.29229e-06	7.19515e-06	0.532614	0.796009
k__Bacteria;p__Bacteroidetes;c__Bacteroidia;o__Flavobacteriales;f__Flavobacteriaceae;g__unidentified_Flavobacteriaceae;s__Rhodobacteraceae_bacterium_REDSEA-S34_B6;	0	0	2.58457e-06	1.00044e-05	0.353908	0.796009
k__Bacteria;p__unidentified_Bacteria;c__unidentified_Bacteria;o__Campylobacterales;f__Helicobacteraceae;g__Helicobacter;s__Helicobacter_ganmani;	2.86149e-06	1.07067e-05	2.58457e-06	1.00044e-05	0.954759	0.95081
k__Bacteria;p__Bacteroidetes;c__Bacteroidia;o__Bacteroidales;f__Prolixibacteraceae;g__unidentified_Prolixibacteraceae;s__benzene_mineralizing_consortium_clone_SB-1;	0	0	3.87686e-06	1.20398e-05	0.244829	0.796009
k__Bacteria;p__Firmicutes;c__Clostridia;o__Clostridiales;f__Eubacteriaceae;g__Anaerofustis;s__Anaerofustis_sp_Marseille-P2441;	2.86149e-06	1.07067e-05	0	0	0.149854	0.796009
k__Bacteria;p__Firmicutes;c__Clostridia;o__Clostridiales;f__unidentified_Clostridiales;g__unidentified_Clostridiales;s__Clostridium_magnum;	5.72298e-06	1.45476e-05	0	0	0.0362233	0.796009
k__Bacteria;p__Cyanobacteria;c__unidentified_Cyanobacteria;o__unidentified_Cyanobacteria;f__unidentified_Cyanobacteria;g__unidentified_Cyanobacteria;s__Trachydiscus_minutus;	2.86149e-06	1.07067e-05	0	0	0.149854	0.796009
k__Bacteria;p__Actinobacteria;c__unidentified_Actinobacteria;o__Micrococcales;f__Dermacoccaceae;g__Kytococcus;s__Kytococcus_sedentarius;	0	0	1.29229e-06	7.19515e-06	0.532614	0.796009
k__Bacteria;p__Firmicutes;c__Clostridia;o__Clostridiales;f__Lachnospiraceae;g__unidentified_Lachnospiraceae;s__Lachnospiraceae_bacterium_A2;	0	0	1.29229e-06	7.19515e-06	0.532614	0.796009
k__Bacteria;p__Bacteroidetes;c__Bacteroidia;o__Bacteroidales;f__Prevotellaceae;g__unidentified_Prevotellaceae;s__bacterium_P3;	2.86149e-06	1.07067e-05	0	0	0.149854	0.796009
k__Bacteria;p__Proteobacteria;c__Gammaproteobacteria;o__unidentified_Gammaproteobacteria;f__Chromobacteriaceae;g__Vogesella;s__Hydromonas_duriensis;	2.86149e-06	1.07067e-05	0	0	0.149854	0.796009
k__Bacteria;p__Firmicutes;c__Bacilli;o__Lactobacillales;f__Lactobacillaceae;g__Lactobacillus;s__Lactobacillus_farciminis;	2.86149e-06	1.07067e-05	1.29229e-06	7.19515e-06	0.582763	0.796009
k__Bacteria;p__Proteobacteria;c__Gammaproteobacteria;o__unidentified_Gammaproteobacteria;f__Burkholderiaceae;g__Limnohabitans;s__Limnohabitans_curvus;	0	0	1.29229e-06	7.19515e-06	0.532614	0.796009
k__Bacteria;p__Acidobacteria;c__unidentified_Acidobacteria;o__unidentified_Acidobacteria;f__unidentified_Acidobacteria;g__unidentified_Acidobacteria;s__Aminicenantes_bacterium_clone_OPB95;	2.86149e-06	1.07067e-05	0	0	0.149854	0.796009
k__Bacteria;p__Firmicutes;c__Clostridia;o__Clostridiales;f__Lachnospiraceae;g__Acetitomaculum;s__Firmicutes_bacterium_CAG_194_44_15;	0	0	1.29229e-06	7.19515e-06	0.532614	0.796009
k__Bacteria;p__Proteobacteria;c__Gammaproteobacteria;o__unidentified_Gammaproteobacteria;f__unidentified_Gammaproteobacteria;g__Candidatus_Nitrosoglobus;s__Candidatus_Nitrosoglobus_terrae;	8.58448e-06	1.70585e-05	0	0	0.00906321	0.796009
k__Bacteria;p__Proteobacteria;c__Gammaproteobacteria;o__unidentified_Gammaproteobacteria;f__Burkholderiaceae;g__Sutterella;s__Sutterella_sp_YIT_12072;	2.86149e-06	1.07067e-05	0	0	0.149854	0.796009
k__Bacteria;p__Firmicutes;c__Clostridia;o__Clostridiales;f__Ruminococcaceae;g__unidentified_Ruminococcaceae;s__Ruminiclostridium_sp_KB18;	8.58448e-06	1.70585e-05	0	0	0.00906321	0.796009
k__Bacteria;p__Proteobacteria;c__Alphaproteobacteria;o__Rhodospirillales;f__unidentified_Rhodospirillales;g__unidentified_Rhodospirillales;s__Pelagibacteraceae_bacterium_ETNP-OMZ-SAG-A7;	0	0	5.16915e-06	1.36518e-05	0.171474	0.796009
k__Bacteria;p__Cyanobacteria;c__unidentified_Cyanobacteria;o__unidentified_Cyanobacteria;f__unidentified_Cyanobacteria;g__unidentified_Cyanobacteria;s__Proboscia_indica;	2.86149e-06	1.07067e-05	2.58457e-06	1.00044e-05	0.954759	0.95081
k__Bacteria;p__Firmicutes;c__Bacilli;o__Lactobacillales;f__Leuconostocaceae;g__Leuconostoc;s__Leuconostoc_lactis;	2.86149e-06	1.07067e-05	0	0	0.149854	0.796009
k__Bacteria;p__Proteobacteria;c__Gammaproteobacteria;o__Pasteurellales;f__Pasteurellaceae;g__Rodentibacter;s__Rodentibacter_pneumotropicus;	2.86149e-06	1.07067e-05	1.29229e-06	7.19515e-06	0.582763	0.796009
k__Bacteria;p__Bacteroidetes;c__Bacteroidia;o__Flavobacteriales;f__Flavobacteriaceae;g__Tenacibaculum;s__Tenacibaculum_litoreum;	2.86149e-06	1.07067e-05	0	0	0.149854	0.796009
k__Bacteria;p__Gemmatimonadetes;c__unidentified_Gemmatimonadetes;o__Gemmatimonadales;f__Gemmatimonadaceae;g__unidentified_Gemmatimonadaceae;s__Gemmatimonadetes_bacterium_SCN_70-22;	0	0	1.29229e-06	7.19515e-06	0.532614	0.796009
k__Bacteria;p__Proteobacteria;c__Gammaproteobacteria;o__Enterobacteriales;f__Enterobacteriaceae;g__Pantoea;s__Pantoea_sp_PSNIH2;	2.86149e-06	1.07067e-05	1.29229e-06	7.19515e-06	0.582763	0.796009
k__Bacteria;p__Firmicutes;c__Clostridia;o__Clostridiales;f__unidentified_Clostridiales;g__unidentified_Clostridiales;s__bacterium_AD3011;	0	0	1.29229e-06	7.19515e-06	0.532614	0.796009
k__Bacteria;p__Proteobacteria;c__Gammaproteobacteria;o__Alteromonadales;f__Shewanellaceae;g__Shewanella;s__Shewanella_putrefaciens;	0	0	1.29229e-06	7.19515e-06	0.532614	0.796009
k__Bacteria;p__Firmicutes;c__Clostridia;o__Clostridiales;f__Lachnospiraceae;g__unidentified_Lachnospiraceae;s__Lachnospiraceae_bacterium_G41;	2.86149e-06	1.07067e-05	1.29229e-06	7.19515e-06	0.582763	0.796009
k__Bacteria;p__Proteobacteria;c__Gammaproteobacteria;o__Enterobacteriales;f__Enterobacteriaceae;g__Rahnella;s__Rahnella_aquatilis;	2.86149e-06	1.07067e-05	0	0	0.149854	0.796009
k__Bacteria;p__Bacteroidetes;c__Ignavibacteria;o__unidentified_Ignavibacteria;f__unidentified_Ignavibacteria;g__unidentified_Ignavibacteria;s__Ignavibacteriales_bacterium_UTCHB1;	0	0	1.29229e-06	7.19515e-06	0.532614	0.796009
Others	0.512596	0.143079	0.499197	0.118707	0.689305	0.861547
